# Supplementary material for: Crystal structure and Hirshfeld surface analysis of ethyl (E)-4-[(4-hy­droxy-3-meth­oxy-5-nitro­benzyl­idene)amino]­benzoate
Source: Acta Crystallogr E Crystallogr Commun. 2018 Jul 10;74(Pt 8):1079–82. doi: 10.1107/S2056989018009465 (PMC6073003; doi:10.1107/S2056989018009465)
Supplement: Supplementary file 1 [file e-74-01079-sup1.cif]

##############################################################################
#                                                                            #
# This CIF contains the data in a paper accepted for publication in          #
# Acta Crystallographica Section E. It conforms to the requirements of       #
# Notes for Authors for Acta Crystallographica Section E, and has been       #
# peer reviewed under the auspices of the IUCr Commission on Journals.       #
#                                                                            #
# Full details of the Crystallographic Information File format               #
# are given in the paper "The Crystallographic Information File (CIF):       #
# a New Standard Archive File for Crystallography" by S. R. Hall, F. H.      #
# Allen and I. D. Brown [Acta Cryst. (1991), A47, 655-685].                  #
#                                                                            #
# The current version of the core CIF dictionary is obtainable from          #
# ftp://ftp.iucr.org/pub/cif_core.dic.                                       #
#                                                                            #
# Software is freely available for graphical display of the structure(s)     #
# in this CIF. For information consult the CIF software page                 #
# http://www.iucr.org/resources/cif/software.                                #
#                                                                            #
# This file may be used for bona fide research purposes within the           #
# scientific community so long as proper attribution is given to the journal # 
# article from which it was obtained.                                        #
#                                                                            #
##############################################################################
data_I
_audit_creation_method     'SHELXL-2018/3'
_database_code_depnum_ccdc_archive     'CCDC 1852926'
_chemical_name_systematic
;
Ethyl (<i>E</i>)-4-[(4-Hydroxy-3-methoxy-5-nitrobenzylidene)amino]benzoate
;
_chemical_name_common     ?
_chemical_formula_moiety     'C17 H16 N2 O6'
_chemical_formula_sum     'C17 H16 N2 O6'
_chemical_formula_iupac     'C17 H16 N2 O6'
_chemical_formula_weight     344.32
_chemical_melting_point     ?
_shelx_space_group_comment
;
The symmetry employed for this shelxl refinement is uniquely defined
by the following loop, which should always be used as a source of
symmetry information in preference to the above space-group names.
They are only intended as comments.
;
_space_group_crystal_system     triclinic
_space_group_name_H-M_alt     'P -1'
_space_group_name_Hall     '-P 1'
loop_
    _space_group_symop_operation_xyz
    'x, y, z'
    '-x, -y, -z'
_cell_length_a     4.7565(3)
_cell_length_b     11.3377(9)
_cell_length_c     15.7590(13)
_cell_angle_alpha     70.415(4)
_cell_angle_beta     87.230(4)
_cell_angle_gamma     85.238(4)
_cell_volume     797.73(11)
_cell_formula_units_Z     2
_cell_measurement_reflns_used     9528
_cell_measurement_theta_min     3.60
_cell_measurement_theta_max     27.42
_cell_measurement_temperature     296(2)
_exptl_crystal_description     block
_exptl_crystal_colour     brown
_exptl_crystal_size_max     0.150
_exptl_crystal_size_mid     0.100
_exptl_crystal_size_min     0.100
_exptl_crystal_density_diffrn     1.433
_exptl_crystal_density_meas     ?
_exptl_crystal_density_method     ?
_exptl_crystal_F_000     360
_exptl_absorpt_coefficient_mu     0.110
_exptl_absorpt_correction_type     multi-scan
_exptl_absorpt_process_details
;
(SADABS; Bruker, 2016)
;
_shelx_estimated_absorpt_T_min     0.984
_shelx_estimated_absorpt_T_max     0.989
_exptl_absorpt_correction_T_min     0.6838
_exptl_absorpt_correction_T_max     0.7456
_diffrn_ambient_temperature     296(2)
_diffrn_radiation_type     MoK\a
_diffrn_radiation_wavelength     0.71073
_diffrn_radiation_source     'fine-focus sealed tube'
_diffrn_radiation_monochromator     graphite
_diffrn_measurement_device_type     'Bruker Kappa APEXIII CMOS'
_diffrn_measurement_method     '\w and \f scan'
_diffrn_detector_area_resol_mean     ?
_diffrn_reflns_number     27199
_diffrn_reflns_av_R_equivalents     0.0491
_diffrn_reflns_theta_min     3.825
_diffrn_reflns_theta_max     27.509
_diffrn_reflns_theta_full     25.242
_diffrn_measured_fraction_theta_max     0.992
_diffrn_measured_fraction_theta_full     0.994
_diffrn_reflns_limit_h_min     -6
_diffrn_reflns_limit_h_max     6
_diffrn_reflns_limit_k_min     -14
_diffrn_reflns_limit_k_max     14
_diffrn_reflns_limit_l_min     -20
_diffrn_reflns_limit_l_max     20
_refine_special_details     ?
_reflns_number_total     3642
_reflns_number_gt     2484
_reflns_threshold_expression     'I > 2\s(I)'
_refine_ls_structure_factor_coef     Fsqd
_refine_ls_matrix_type     full
_refine_ls_R_factor_all     0.0969
_refine_ls_R_factor_gt     0.0608
_refine_ls_wR_factor_gt     0.1491
_refine_ls_wR_factor_ref     0.1756
_refine_ls_goodness_of_fit_ref     1.063
_refine_ls_restrained_S_all     1.057
_refine_ls_number_reflns     3642
_refine_ls_number_parameters     279
_refine_ls_number_restraints     148
_refine_ls_hydrogen_treatment     mixed
_refine_ls_weighting_scheme     calc
_refine_ls_weighting_details
              'w=1/[\s^2^(Fo^2^)+(0.0654P)^2^+0.6845P] where P=(Fo^2^+2Fc^2^)/3'
_atom_sites_solution_hydrogens     mixed
_atom_sites_solution_primary     direct
_atom_sites_solution_secondary     difmap
_refine_ls_shift/su_max     0.005
_refine_ls_shift/su_mean     0.000
_refine_diff_density_max     0.302
_refine_diff_density_min     -0.224
_refine_ls_extinction_method
;
(SHELXL2018; Sheldrick, 2015b)
;
_refine_ls_extinction_coef     0.045(8)
_refine_ls_extinction_expression
                                  'Fc^*^=kFc[1+0.001xFc^2^\l^3^/sin(2\q)]^-1/4^'
loop_
    _atom_type_symbol
    _atom_type_description
    _atom_type_scat_dispersion_real
    _atom_type_scat_dispersion_imag
    _atom_type_scat_source
    'C' 'C' 0.0033 0.0016
                         'International Tables Vol C Tables 4.2.6.8 and 6.1.1.4'
    'H' 'H' 0.0000 0.0000
                         'International Tables Vol C Tables 4.2.6.8 and 6.1.1.4'
    'N' 'N' 0.0061 0.0033
                         'International Tables Vol C Tables 4.2.6.8 and 6.1.1.4'
    'O' 'O' 0.0106 0.0060
                         'International Tables Vol C Tables 4.2.6.8 and 6.1.1.4'
_computing_data_collection
;
APEX3 (Bruker, 2016)
;
_computing_cell_refinement
;
APEX3 and SAINT (Bruker, 2016)
;
_computing_data_reduction
;
SAINT and XPREP (Bruker, 2016)
;
_computing_structure_solution
;
SHELXT2014 (Sheldrick, 2015a)
;
_computing_structure_refinement
;
SHELXL2014 (Sheldrick, 2015b)
;
_computing_molecular_graphics
;
PLATON (Spek, 2009)
;
_computing_publication_material
;
SHELXL2014 (Sheldrick, 2015b) and PLATON (Spek, 2009)
;
loop_
    _atom_site_type_symbol
    _atom_site_label
    _atom_site_fract_x
    _atom_site_fract_y
    _atom_site_fract_z
    _atom_site_U_iso_or_equiv
    _atom_site_adp_type
    _atom_site_calc_flag
    _atom_site_occupancy
    _atom_site_disorder_assembly
    _atom_site_disorder_group
    O O1 -0.444(3) 0.8211(8) 0.6197(8) 0.067(3) Uani d 0.65(3) A 1
    C C1 -0.573(3) 0.8426(17) 0.7583(10) 0.096(4) Uani d 0.65(3) A 1
    H H1A -0.720338 0.841550 0.802321 0.144 Uiso calc 0.65(3) A 1
    H H1B -0.426110 0.779408 0.785013 0.144 Uiso calc 0.65(3) A 1
    H H1C -0.497179 0.923524 0.737445 0.144 Uiso calc 0.65(3) A 1
    C C2 -0.688(2) 0.8170(10) 0.6822(7) 0.0457(19) Uani d 0.65(3) A 1
    H H2A -0.835749 0.880321 0.653798 0.055 Uiso calc 0.65(3) A 1
    H H2B -0.764188 0.735211 0.701695 0.055 Uiso calc 0.65(3) A 1
    O O1' -0.490(3) 0.8195(11) 0.6094(9) 0.031(2) Uani d 0.35(3) A 2
    C C1' -0.563(4) 0.864(2) 0.7540(12) 0.055(4) Uani d 0.35(3) A 2
    H H1A' -0.678101 0.843919 0.808005 0.083 Uiso calc 0.35(3) A 2
    H H1B' -0.368939 0.840230 0.769233 0.083 Uiso calc 0.35(3) A 2
    H H1C' -0.585013 0.953027 0.722506 0.083 Uiso calc 0.35(3) A 2
    C C2' -0.652(6) 0.796(3) 0.6957(15) 0.064(5) Uani d 0.35(3) A 2
    H H2A' -0.849502 0.819587 0.682424 0.077 Uiso calc 0.35(3) A 2
    H H2B' -0.633848 0.707008 0.729060 0.077 Uiso calc 0.35(3) A 2
    C C3 -0.3156(5) 0.7161(2) 0.61512(16) 0.0395(6) Uani d 1 . .
    C C4 -0.1133(5) 0.7365(2) 0.53762(15) 0.0360(5) Uani d 1 . .
    C C5 0.0617(6) 0.6365(3) 0.53244(17) 0.0510(7) Uani d 1 . .
    H H5 0.052119 0.558702 0.577298 0.061 Uiso calc 1 . .
    C C6 0.2516(6) 0.6501(3) 0.46139(17) 0.0517(7) Uani d 1 . .
    H H6 0.368657 0.581337 0.458992 0.062 Uiso calc 1 . .
    C C7 0.2706(5) 0.7644(2) 0.39378(15) 0.0352(5) Uani d 1 . .
    C C8 0.0976(6) 0.8652(2) 0.39978(18) 0.0502(7) Uani d 1 . .
    H H8 0.110938 0.943380 0.355718 0.060 Uiso calc 1 . .
    C C9 -0.0955(6) 0.8518(2) 0.47027(18) 0.0475(7) Uani d 1 . .
    H H9 -0.213650 0.920337 0.472518 0.057 Uiso calc 1 . .
    C C10 0.5352(5) 0.6934(2) 0.29175(15) 0.0375(5) Uani d 1 . .
    H H10 0.443589 0.619824 0.316787 0.045 Uiso calc 1 . .
    C C11 0.7498(4) 0.6990(2) 0.22091(14) 0.0338(5) Uani d 1 . .
    C C12 0.8139(5) 0.5934(2) 0.19733(15) 0.0364(5) Uani d 1 . .
    H H12 0.719860 0.521090 0.225004 0.044 Uiso calc 1 . .
    C C13 1.0217(5) 0.5963(2) 0.13136(15) 0.0360(5) Uani d 1 . .
    C C14 1.1643(5) 0.7032(2) 0.08737(15) 0.0355(5) Uani d 1 . .
    C C15 1.0965(5) 0.8105(2) 0.11319(14) 0.0342(5) Uani d 1 . .
    C C16 0.8937(5) 0.8077(2) 0.17850(15) 0.0353(5) Uani d 1 . .
    H H16 0.850675 0.878663 0.194993 0.042 Uiso calc 1 . .
    C C17 1.2144(6) 1.0171(3) 0.09638(19) 0.0529(7) Uani d 1 . .
    H H17A 1.023098 1.052175 0.086809 0.079 Uiso calc 1 . .
    H H17B 1.340280 1.078339 0.061842 0.079 Uiso calc 1 . .
    H H17C 1.255566 0.993340 0.159176 0.079 Uiso calc 1 . .
    N N1 0.4682(4) 0.78390(19) 0.32058(13) 0.0379(5) Uani d 1 . .
    N N2 1.0868(5) 0.4819(2) 0.11024(15) 0.0501(6) Uani d 1 . .
    O O2 -0.3425(5) 0.61540(19) 0.67179(14) 0.0630(6) Uani d 1 . .
    O O3 0.931(7) 0.396(2) 0.138(2) 0.065(4) Uani d 0.64(12) B 3
    O O4 1.297(6) 0.4818(19) 0.061(2) 0.068(4) Uani d 0.64(12) B 3
    O O3' 0.979(12) 0.387(3) 0.157(4) 0.063(7) Uani d 0.36(12) B 4
    O O4' 1.259(8) 0.475(3) 0.050(2) 0.062(5) Uani d 0.36(12) B 4
    O O5 1.3628(4) 0.71443(18) 0.02210(12) 0.0485(5) Uani d 1 . .
    H H5A 1.380(7) 0.637(3) 0.016(2) 0.066(10) Uiso d 1 . .
    O O6 1.2501(4) 0.90927(16) 0.06865(12) 0.0452(5) Uani d 1 . .
loop_
    _atom_site_aniso_label
    _atom_site_aniso_U_11
    _atom_site_aniso_U_22
    _atom_site_aniso_U_33
    _atom_site_aniso_U_12
    _atom_site_aniso_U_13
    _atom_site_aniso_U_23
    O1 0.079(5) 0.058(3) 0.074(5) -0.024(3) 0.050(4) -0.036(3)
    C1 0.125(8) 0.095(7) 0.088(7) -0.070(6) 0.036(6) -0.048(5)
    C2 0.049(3) 0.037(3) 0.049(3) -0.007(2) 0.021(3) -0.014(2)
    O1' 0.031(4) 0.026(4) 0.030(4) 0.000(3) 0.007(3) -0.005(3)
    C1' 0.064(7) 0.066(8) 0.044(7) -0.001(7) 0.024(6) -0.034(5)
    C2' 0.072(8) 0.061(7) 0.061(7) -0.009(6) 0.037(6) -0.027(6)
    C3 0.0415(13) 0.0415(13) 0.0378(13) -0.0099(10) 0.0089(10) -0.0160(11)
    C4 0.0380(12) 0.0384(12) 0.0344(12) -0.0077(9) 0.0082(10) -0.0158(10)
    C5 0.0599(17) 0.0441(14) 0.0375(13) 0.0080(12) 0.0107(12) -0.0027(11)
    C6 0.0563(16) 0.0460(14) 0.0403(14) 0.0194(12) 0.0108(12) -0.0047(11)
    C7 0.0304(11) 0.0434(13) 0.0326(11) -0.0037(9) 0.0058(9) -0.0143(10)
    C8 0.0608(17) 0.0346(12) 0.0506(15) -0.0049(11) 0.0260(13) -0.0116(11)
    C9 0.0523(15) 0.0356(12) 0.0531(15) -0.0022(11) 0.0217(12) -0.0160(11)
    C10 0.0329(12) 0.0426(13) 0.0349(12) -0.0024(9) 0.0080(9) -0.0114(10)
    C11 0.0287(11) 0.0413(12) 0.0293(11) 0.0005(9) 0.0045(9) -0.0101(9)
    C12 0.0362(12) 0.0373(12) 0.0319(11) -0.0038(9) 0.0089(9) -0.0075(9)
    C13 0.0390(12) 0.0364(12) 0.0322(11) -0.0003(9) 0.0070(9) -0.0123(9)
    C14 0.0310(11) 0.0443(13) 0.0298(11) -0.0031(9) 0.0070(9) -0.0116(10)
    C15 0.0328(11) 0.0396(12) 0.0293(11) -0.0060(9) 0.0023(9) -0.0100(9)
    C16 0.0335(11) 0.0405(12) 0.0330(11) -0.0009(9) 0.0020(9) -0.0146(10)
    C17 0.0652(18) 0.0472(15) 0.0487(15) -0.0164(13) 0.0091(13) -0.0175(12)
    N1 0.0330(10) 0.0450(11) 0.0355(10) -0.0024(8) 0.0090(8) -0.0144(9)
    N2 0.0594(14) 0.0436(12) 0.0463(13) -0.0056(10) 0.0210(11) -0.0163(10)
    O2 0.0736(14) 0.0533(12) 0.0516(12) -0.0069(10) 0.0272(10) -0.0067(9)
    O3 0.091(8) 0.052(4) 0.058(7) -0.029(5) 0.032(6) -0.024(4)
    O4 0.070(6) 0.050(4) 0.090(8) -0.009(4) 0.042(6) -0.038(4)
    O3' 0.087(12) 0.043(5) 0.062(13) -0.018(6) 0.034(10) -0.022(6)
    O4' 0.076(9) 0.066(9) 0.054(9) -0.022(6) 0.038(6) -0.036(5)
    O5 0.0520(11) 0.0497(11) 0.0465(10) -0.0119(8) 0.0250(8) -0.0211(9)
    O6 0.0486(10) 0.0433(9) 0.0445(10) -0.0126(8) 0.0152(8) -0.0156(8)
_geom_special_details
;
 All esds (except the esd in the dihedral angle between two l.s. planes)
 are estimated using the full covariance matrix.  The cell esds are taken
 into account individually in the estimation of esds in distances, angles
 and torsion angles; correlations between esds in cell parameters are only
 used when they are defined by crystal symmetry.  An approximate (isotropic)
 treatment of cell esds is used for estimating esds involving l.s. planes.
;
loop_
    _geom_bond_atom_site_label_1
    _geom_bond_atom_site_label_2
    _geom_bond_site_symmetry_2
    _geom_bond_distance
    _geom_bond_publ_flag
    O1 C3 . 1.314(8) ?
    O1 C2 . 1.481(8) ?
    C1 C2 . 1.464(12) ?
    C1 H1A . 0.9600 ?
    C1 H1B . 0.9600 ?
    C1 H1C . 0.9600 ?
    C2 H2A . 0.9700 ?
    C2 H2B . 0.9700 ?
    O1' C3 . 1.359(10) ?
    O1' C2' . 1.484(13) ?
    C1' C2' . 1.476(17) ?
    C1' H1A' . 0.9600 ?
    C1' H1B' . 0.9600 ?
    C1' H1C' . 0.9600 ?
    C2' H2A' . 0.9700 ?
    C2' H2B' . 0.9700 ?
    C3 O2 . 1.203(3) ?
    C3 C4 . 1.485(3) ?
    C4 C5 . 1.373(3) ?
    C4 C9 . 1.386(3) ?
    C5 C6 . 1.380(3) ?
    C5 H5 . 0.9300 ?
    C6 C7 . 1.381(3) ?
    C6 H6 . 0.9300 ?
    C7 C8 . 1.378(3) ?
    C7 N1 . 1.422(3) ?
    C8 C9 . 1.383(3) ?
    C8 H8 . 0.9300 ?
    C9 H9 . 0.9300 ?
    C10 N1 . 1.267(3) ?
    C10 C11 . 1.465(3) ?
    C10 H10 . 0.9300 ?
    C11 C12 . 1.375(3) ?
    C11 C16 . 1.406(3) ?
    C12 C13 . 1.394(3) ?
    C12 H12 . 0.9300 ?
    C13 C14 . 1.392(3) ?
    C13 N2 . 1.450(3) ?
    C14 O5 . 1.343(3) ?
    C14 C15 . 1.415(3) ?
    C15 O6 . 1.357(3) ?
    C15 C16 . 1.370(3) ?
    C16 H16 . 0.9300 ?
    C17 O6 . 1.425(3) ?
    C17 H17A . 0.9600 ?
    C17 H17B . 0.9600 ?
    C17 H17C . 0.9600 ?
    N2 O3' . 1.220(13) ?
    N2 O3 . 1.220(9) ?
    N2 O4 . 1.239(9) ?
    N2 O4' . 1.239(12) ?
    O5 H5A . 0.91(4) ?
loop_
    _geom_angle_atom_site_label_1
    _geom_angle_atom_site_label_2
    _geom_angle_atom_site_label_3
    _geom_angle_site_symmetry_1
    _geom_angle_site_symmetry_3
    _geom_angle
    _geom_angle_publ_flag
    C3 O1 C2 . . 119.9(8) ?
    C2 C1 H1A . . 109.5 ?
    C2 C1 H1B . . 109.5 ?
    H1A C1 H1B . . 109.5 ?
    C2 C1 H1C . . 109.5 ?
    H1A C1 H1C . . 109.5 ?
    H1B C1 H1C . . 109.5 ?
    C1 C2 O1 . . 104.4(10) ?
    C1 C2 H2A . . 110.9 ?
    O1 C2 H2A . . 110.9 ?
    C1 C2 H2B . . 110.9 ?
    O1 C2 H2B . . 110.9 ?
    H2A C2 H2B . . 108.9 ?
    C3 O1' C2' . . 108.6(15) ?
    C2' C1' H1A' . . 109.5 ?
    C2' C1' H1B' . . 109.5 ?
    H1A' C1' H1B' . . 109.5 ?
    C2' C1' H1C' . . 109.5 ?
    H1A' C1' H1C' . . 109.5 ?
    H1B' C1' H1C' . . 109.5 ?
    C1' C2' O1' . . 115.1(16) ?
    C1' C2' H2A' . . 108.5 ?
    O1' C2' H2A' . . 108.5 ?
    C1' C2' H2B' . . 108.5 ?
    O1' C2' H2B' . . 108.5 ?
    H2A' C2' H2B' . . 107.5 ?
    O2 C3 O1 . . 123.4(5) ?
    O2 C3 O1' . . 123.2(6) ?
    O2 C3 C4 . . 123.5(2) ?
    O1 C3 C4 . . 112.8(5) ?
    O1' C3 C4 . . 112.8(6) ?
    C5 C4 C9 . . 118.9(2) ?
    C5 C4 C3 . . 118.4(2) ?
    C9 C4 C3 . . 122.8(2) ?
    C4 C5 C6 . . 120.7(2) ?
    C4 C5 H5 . . 119.7 ?
    C6 C5 H5 . . 119.7 ?
    C5 C6 C7 . . 121.0(2) ?
    C5 C6 H6 . . 119.5 ?
    C7 C6 H6 . . 119.5 ?
    C8 C7 C6 . . 118.3(2) ?
    C8 C7 N1 . . 118.7(2) ?
    C6 C7 N1 . . 123.0(2) ?
    C7 C8 C9 . . 121.1(2) ?
    C7 C8 H8 . . 119.5 ?
    C9 C8 H8 . . 119.5 ?
    C8 C9 C4 . . 120.2(2) ?
    C8 C9 H9 . . 119.9 ?
    C4 C9 H9 . . 119.9 ?
    N1 C10 C11 . . 123.2(2) ?
    N1 C10 H10 . . 118.4 ?
    C11 C10 H10 . . 118.4 ?
    C12 C11 C16 . . 119.85(19) ?
    C12 C11 C10 . . 118.3(2) ?
    C16 C11 C10 . . 121.8(2) ?
    C11 C12 C13 . . 119.1(2) ?
    C11 C12 H12 . . 120.5 ?
    C13 C12 H12 . . 120.5 ?
    C14 C13 C12 . . 122.3(2) ?
    C14 C13 N2 . . 120.63(19) ?
    C12 C13 N2 . . 117.1(2) ?
    O5 C14 C13 . . 125.9(2) ?
    O5 C14 C15 . . 116.3(2) ?
    C13 C14 C15 . . 117.70(19) ?
    O6 C15 C16 . . 125.9(2) ?
    O6 C15 C14 . . 113.86(18) ?
    C16 C15 C14 . . 120.2(2) ?
    C15 C16 C11 . . 120.9(2) ?
    C15 C16 H16 . . 119.5 ?
    C11 C16 H16 . . 119.5 ?
    O6 C17 H17A . . 109.5 ?
    O6 C17 H17B . . 109.5 ?
    H17A C17 H17B . . 109.5 ?
    O6 C17 H17C . . 109.5 ?
    H17A C17 H17C . . 109.5 ?
    H17B C17 H17C . . 109.5 ?
    C10 N1 C7 . . 118.1(2) ?
    O3 N2 O4 . . 125(2) ?
    O3' N2 O4' . . 119(3) ?
    O3' N2 C13 . . 118(2) ?
    O3 N2 C13 . . 119.8(14) ?
    O4 N2 C13 . . 115.5(13) ?
    O4' N2 C13 . . 122.7(19) ?
    C14 O5 H5A . . 103(2) ?
    C15 O6 C17 . . 117.55(18) ?
loop_
    _geom_torsion_atom_site_label_1
    _geom_torsion_atom_site_label_2
    _geom_torsion_atom_site_label_3
    _geom_torsion_atom_site_label_4
    _geom_torsion_site_symmetry_1
    _geom_torsion_site_symmetry_2
    _geom_torsion_site_symmetry_3
    _geom_torsion_site_symmetry_4
    _geom_torsion
    _geom_torsion_publ_flag
    C3 O1 C2 C1 . . . . 102.5(12) ?
    C3 O1' C2' C1' . . . . 106(2) ?
    C2 O1 C3 O2 . . . . -16.7(18) ?
    C2 O1 C3 C4 . . . . 168.9(11) ?
    C2' O1' C3 O2 . . . . 16.1(18) ?
    C2' O1' C3 C4 . . . . -171.3(13) ?
    O2 C3 C4 C5 . . . . -3.1(4) ?
    O1 C3 C4 C5 . . . . 171.2(8) ?
    O1' C3 C4 C5 . . . . -175.7(8) ?
    O2 C3 C4 C9 . . . . 176.5(3) ?
    O1 C3 C4 C9 . . . . -9.2(9) ?
    O1' C3 C4 C9 . . . . 3.9(8) ?
    C9 C4 C5 C6 . . . . -0.2(4) ?
    C3 C4 C5 C6 . . . . 179.4(3) ?
    C4 C5 C6 C7 . . . . 0.0(5) ?
    C5 C6 C7 C8 . . . . 1.0(4) ?
    C5 C6 C7 N1 . . . . 178.2(3) ?
    C6 C7 C8 C9 . . . . -1.7(4) ?
    N1 C7 C8 C9 . . . . -179.1(2) ?
    C7 C8 C9 C4 . . . . 1.5(4) ?
    C5 C4 C9 C8 . . . . -0.5(4) ?
    C3 C4 C9 C8 . . . . 179.9(3) ?
    N1 C10 C11 C12 . . . . 177.4(2) ?
    N1 C10 C11 C16 . . . . -1.3(4) ?
    C16 C11 C12 C13 . . . . 0.0(3) ?
    C10 C11 C12 C13 . . . . -178.7(2) ?
    C11 C12 C13 C14 . . . . -1.0(4) ?
    C11 C12 C13 N2 . . . . 178.6(2) ?
    C12 C13 C14 O5 . . . . -178.7(2) ?
    N2 C13 C14 O5 . . . . 1.8(4) ?
    C12 C13 C14 C15 . . . . 1.4(4) ?
    N2 C13 C14 C15 . . . . -178.1(2) ?
    O5 C14 C15 O6 . . . . -1.5(3) ?
    C13 C14 C15 O6 . . . . 178.4(2) ?
    O5 C14 C15 C16 . . . . 179.2(2) ?
    C13 C14 C15 C16 . . . . -0.9(3) ?
    O6 C15 C16 C11 . . . . -179.2(2) ?
    C14 C15 C16 C11 . . . . 0.0(3) ?
    C12 C11 C16 C15 . . . . 0.5(3) ?
    C10 C11 C16 C15 . . . . 179.1(2) ?
    C11 C10 N1 C7 . . . . -175.8(2) ?
    C8 C7 N1 C10 . . . . -149.9(3) ?
    C6 C7 N1 C10 . . . . 32.9(4) ?
    C14 C13 N2 O3' . . . . 172(4) ?
    C12 C13 N2 O3' . . . . -7(4) ?
    C14 C13 N2 O3 . . . . -168(2) ?
    C12 C13 N2 O3 . . . . 12(2) ?
    C14 C13 N2 O4 . . . . 9(2) ?
    C12 C13 N2 O4 . . . . -170(2) ?
    C14 C13 N2 O4' . . . . -4(3) ?
    C12 C13 N2 O4' . . . . 177(3) ?
    C16 C15 O6 C17 . . . . 5.0(3) ?
    C14 C15 O6 C17 . . . . -174.3(2) ?
loop_
    _geom_hbond_atom_site_label_D
    _geom_hbond_atom_site_label_H
    _geom_hbond_atom_site_label_A
    _geom_hbond_site_symmetry_A
    _geom_hbond_distance_DH
    _geom_hbond_distance_HA
    _geom_hbond_distance_DA
    _geom_hbond_angle_DHA
    O5 H5A O4 . 0.91(4) 1.73(4) 2.54(2) 146(3)
    O5 H5A O4 2_865 0.91(4) 2.49(4) 3.23(3) 138(3)
    C12 H12 O2 2_566 0.93 2.60 3.471(3) 156
_shelx_hkl_file
;
  -1   0   0  479.35   15.40
  -1   0   0  472.35   15.10
  -1   0   0  448.06   14.80
  -1   0   0  473.25   14.80
   1   0   0  353.06   15.10
   1   0   0  364.96   14.90
   1   0   0  391.16   14.70
   1   0   0  382.36   15.30
  -2   0   0  139.89    6.50
  -2   0   0  147.19    7.50
  -2   0   0  156.08    5.90
   2   0   0  148.09    6.50
   2   0   0  146.79    7.10
   2   0   0  151.58    7.70
  -3   0   0    6.70    4.00
  -3   0   0   -0.50    3.70
  -3   0   0    2.20    1.70
  -3   0   0    2.30    2.20
  -3   0   0   -1.30    1.60
   3   0   0    5.00    3.50
   3   0   0    1.10    1.70
   3   0   0    2.20    3.80
  -4   0   0    8.80    3.10
  -4   0   0   13.00    5.90
  -4   0   0   12.80    2.40
  -4   0   0   11.90    2.70
  -4   0   0   13.90    5.70
  -4   0   0   10.80    2.20
   4   0   0   14.60    5.50
   4   0   0    7.60    5.40
   4   0   0   10.20    2.50
   4   0   0   11.30    2.30
  -5   0   0  152.28    9.30
  -5   0   0  157.78   15.10
  -5   0   0  174.08   14.20
  -5   0   0  126.59    7.20
  -5   0   0  142.89    6.90
   5   0   0  154.68    7.20
   5   0   0  160.28   13.80
   5   0   0  169.08   13.10
   5   0   0  146.39    7.10
  -6   0   0   16.20   10.50
   6   0   0   12.70    9.10
   6  -1   0   23.30    9.70
  -6   1   0   16.20   10.70
   5  -1   0   41.70    6.00
   5  -1   0   40.90    5.40
   5  -1   0   54.89   11.30
  -5   1   0   42.50    5.00
  -5   1   0   63.09   12.20
  -5   1   0   30.50    5.60
  -5   1   0   72.49   12.60
  -5   1   0   27.00    4.70
  -5   1   0   36.90    5.50
  -5   1   0   26.40    3.30
   4  -1   0    7.80    9.70
   4  -1   0   12.50    6.00
   4  -1   0   12.70    3.30
  -4   1   0   18.20    5.80
  -4   1   0   14.10    2.70
  -4   1   0   20.30    5.80
  -4   1   0   14.70    2.70
  -4   1   0   12.90    2.60
   3  -1   0  276.67   12.10
   3  -1   0  247.78   11.80
   3  -1   0  225.58    9.70
   3  -1   0  261.57    9.90
  -3   1   0  247.28    9.80
  -3   1   0  240.88   12.50
  -3   1   0  259.37   11.70
  -3   1   0  247.78    9.80
  -3   1   0  250.77    9.80
   2  -1   0   -0.90    1.70
   2  -1   0   -0.20    3.10
   2  -1   0   -2.40    1.50
   2  -1   0   -0.40    3.10
   2  -1   0    3.00    1.30
  -2   1   0    1.80    3.10
  -2   1   0    0.10    1.40
  -2   1   0   -1.60    1.70
  -2   1   0   -1.70    2.90
  -2   1   0    1.30    1.70
   1  -1   0 1807.32   62.49
   1  -1   0 1783.32   62.49
   1  -1   0 1823.22   62.89
   1  -1   0 1732.03   62.99
   1  -1   0 1900.41   62.99
  -1   1   0 1865.21   62.89
  -1   1   0 1772.72   62.49
  -1   1   0 1818.12   62.49
  -1   1   0 1736.83   62.99
  -1  -1   0    0.70    1.30
  -1  -1   0    1.80    1.00
  -1  -1   0    1.80    1.00
  -1  -1   0   -0.10    1.70
  -1  -1   0    0.60    1.80
   1   1   0    1.50    1.40
   1   1   0    0.90    1.20
   1   1   0    1.00    1.60
   1   1   0    3.60    1.90
   1   1   0   -2.40    2.20
   1   1   0    1.70    0.90
  -2  -1   0   47.50    2.70
  -2  -1   0   43.00    4.50
  -2  -1   0   42.50    2.60
  -2  -1   0   42.40    4.30
  -2  -1   0   48.90    3.20
   2   1   0   42.40    4.80
   2   1   0   36.10    4.20
   2   1   0   45.50    4.50
   2   1   0   41.40    2.70
   2   1   0   46.80    4.00
  -3  -1   0  260.17    9.90
  -3  -1   0  267.27   11.40
  -3  -1   0  268.47   10.30
  -3  -1   0  271.27   12.20
   3   1   0  263.17   11.50
   3   1   0  262.17   12.30
   3   1   0  274.57   10.00
   3   1   0  269.37    9.90
   3   1   0  270.57   11.30
  -4  -1   0    1.20    1.70
  -4  -1   0    4.60    3.50
  -4  -1   0    0.20    5.00
  -4  -1   0    0.60    5.10
  -4  -1   0    0.10    1.60
  -4  -1   0    6.50    2.30
   4   1   0    1.90    1.90
   4   1   0    5.70    4.80
   4   1   0    3.10    5.30
   4   1   0    1.60    2.00
  -5  -1   0    1.60    7.40
  -5  -1   0   -2.80    2.40
  -5  -1   0    2.30    4.30
  -5  -1   0   15.30    7.00
   5   1   0   -1.60    2.10
   5   1   0    2.50    7.00
   5   1   0    0.10    3.20
   5   1   0    1.60    6.70
  -6  -1   0    0.20    6.10
  -6  -1   0   -4.60   10.00
  -6  -1   0  -11.50   11.20
   6   1   0    2.90    8.90
   6  -2   0    9.50    9.80
  -6   2   0  -19.50   11.60
   5  -2   0   66.79    7.20
   5  -2   0   98.89   12.40
  -5   2   0   92.79   16.00
  -5   2   0   68.49    6.00
  -5   2   0   97.49   14.90
  -5   2   0   76.09    6.80
   4  -2   0   31.50    6.50
   4  -2   0   38.50    3.90
   4  -2   0   32.60    7.60
  -4   2   0   34.90    4.60
  -4   2   0   40.20    5.20
  -4   2   0   38.90    4.70
   3  -2   0  454.35   16.80
   3  -2   0  449.06   16.70
   3  -2   0  449.46   18.40
   3  -2   0  448.96   18.40
  -3   2   0  421.06   18.80
  -3   2   0  439.66   16.70
  -3   2   0  445.66   16.60
  -3   2   0  465.25   16.70
   2  -2   0   68.19    6.00
   2  -2   0   66.49    6.00
   2  -2   0   70.99    4.40
   2  -2   0   68.69    4.50
  -2   2   0   67.79    4.40
  -2   2   0   72.19    6.00
  -2   2   0   66.09    5.90
  -2   2   0   84.39    4.40
  -2   2   0   69.49    4.30
   1  -2   0   96.69    5.60
   1  -2   0   96.59    5.00
   1  -2   0  103.19    4.90
   1  -2   0   96.19    5.60
   1  -2   0   92.19    4.50
  -1   2   0   94.19    4.70
  -1   2   0   95.79    5.00
  -1   2   0   97.69    4.60
  -1   2   0   97.59    5.40
  -1   2   0  104.09    4.70
   0  -2   0 5700.03  196.78
  -1  -2   0 4625.24  162.58
  -1  -2   0 4724.13  162.98
  -1  -2   0 4709.83  162.48
   1   2   0 4759.12  162.88
   1   2   0 4837.12  162.48
   1   2   0 4626.34  162.58
   1   2   0 4658.73  162.78
  -2  -2   0 1247.28   43.00
  -2  -2   0 1243.08   43.90
  -2  -2   0 1233.38   43.00
  -2  -2   0 1222.08   43.20
  -2  -2   0 1242.08   43.70
   2   2   0 1281.07   43.90
   2   2   0 1219.48   43.30
   2   2   0 1254.77   43.20
   2   2   0 1208.98   43.00
   2   2   0 1194.88   43.90
   2   2   0 1234.88   43.80
  -3  -2   0   58.89    6.40
  -3  -2   0   58.79    6.30
  -3  -2   0   60.49    4.10
  -3  -2   0   53.89    3.30
   3   2   0   64.59    5.40
   3   2   0   59.69    3.50
   3   2   0   57.49    5.90
   3   2   0   59.39    6.70
   3   2   0   64.59    3.50
   3   2   0   65.29    6.60
  -4  -2   0   11.60    2.40
  -4  -2   0    7.50    4.00
  -4  -2   0    7.50    1.40
  -4  -2   0    2.40    5.20
  -4  -2   0    6.70    1.40
   4   2   0    8.60    4.70
   4   2   0    8.00    1.90
   4   2   0    8.30    1.90
   4   2   0   -2.10    5.10
  -5  -2   0  121.89   13.50
  -5  -2   0  100.89    6.10
  -5  -2   0  132.59   13.70
  -5  -2   0  146.59   11.20
   5   2   0  138.29   11.80
   5   2   0  149.59   13.10
  -6  -2   0   21.00   10.30
  -6  -2   0   12.10   10.70
   6   2   0    1.60    9.00
   5  -3   0   14.40    5.60
   5  -3   0   16.20    7.30
  -5   3   0    8.30    4.50
  -5   3   0   13.00    3.80
  -5   3   0   11.90    7.90
   4  -3   0   -5.90    6.10
   4  -3   0    1.90    3.60
   4  -3   0   -0.10    3.60
   4  -3   0    0.40    6.10
  -4   3   0    0.50    5.80
  -4   3   0   -4.70    2.90
  -4   3   0    0.40    3.60
  -4   3   0   -1.00    3.00
   3  -3   0    7.20    5.10
   3  -3   0    9.40    3.10
   3  -3   0    5.40    2.90
   3  -3   0    8.80    4.70
  -3   3   0    9.00    4.10
  -3   3   0    7.60    4.10
  -3   3   0   10.00    2.70
  -3   3   0    7.70    2.90
  -3   3   0    7.20    2.70
   2  -3   0 1547.55   53.09
   2  -3   0 1576.04   54.19
   2  -3   0 1411.86   53.99
   2  -3   0 1550.64   53.69
   2  -3   0 1462.05   53.09
  -2   3   0 1495.55   53.09
  -2   3   0 1544.55   53.19
  -2   3   0 1517.55   53.79
  -2   3   0 1516.65   54.09
  -2   3   0 1513.25   53.09
   1  -3   0   35.20    3.50
   1  -3   0   35.30    4.60
   1  -3   0   37.10    3.60
   1  -3   0   42.00    3.90
   1  -3   0   40.50    4.60
   1  -3   0   36.40    2.70
  -1   3   0   36.80    3.50
  -1   3   0   37.10    4.20
  -1   3   0   39.30    4.10
  -1   3   0   37.80    3.80
  -1   3   0   32.70    3.90
   0  -3   0  322.37   12.10
   0  -3   0  328.47   12.10
   0  -3   0  310.47   12.10
   0  -3   0  324.67   12.10
   0  -3   0  321.47   12.30
   0  -3   0  327.77   12.30
   0   3   0  315.07   12.20
   0   3   0  336.87   12.00
   0   3   0  328.57   12.10
   0   3   0  318.57   12.10
   0   3   0  335.07   12.10
  -1  -3   0   84.29    4.30
  -1  -3   0   82.19    5.50
  -1  -3   0   80.09    4.70
  -1  -3   0   84.89    4.30
  -1  -3   0   88.39    4.40
   1   3   0   87.39    4.90
   1   3   0   84.69    5.70
   1   3   0   90.79    4.30
   1   3   0   81.49    3.90
   1   3   0   87.49    4.50
   1   3   0   79.99    4.50
  -2  -3   0   10.50    1.70
  -2  -3   0   11.50    2.70
  -2  -3   0    7.70    3.30
  -2  -3   0   18.20    3.10
  -2  -3   0    9.50    1.70
  -2  -3   0   11.10    1.80
   2   3   0    6.80    3.50
   2   3   0    9.90    3.10
   2   3   0   11.40    1.90
   2   3   0   12.30    1.80
   2   3   0   13.30    2.80
   2   3   0    8.80    1.70
  -3  -3   0  156.08    6.60
  -3  -3   0  158.98    9.60
  -3  -3   0  164.78    7.10
  -3  -3   0  158.38    8.50
  -3  -3   0  153.28    6.60
   3   3   0  157.38    7.60
   3   3   0  162.58    6.70
   3   3   0  160.78    9.30
   3   3   0  158.28    8.80
   3   3   0  159.68    9.00
  -4  -3   0  131.09    5.60
  -4  -3   0  142.69    6.90
  -4  -3   0  133.09   10.60
  -4  -3   0  143.39    5.70
  -4  -3   0  147.79   10.40
   4   3   0  142.29    6.20
   4   3   0  131.09    8.90
   4   3   0  145.79   11.10
   4   3   0  134.89    6.10
  -5  -3   0  270.97   11.80
  -5  -3   0  284.47   18.40
  -5  -3   0  325.57   16.60
  -5  -3   0  329.77   17.80
  -5  -3   0  308.07   15.10
   5   3   0  304.37   16.60
   5   3   0  295.57   15.60
  -6  -3   0    9.10   10.40
  -6  -3   0    5.30   14.80
  -6  -3   0   -7.40    7.40
   6   3   0    6.50    9.50
   5  -4   0   -5.40    5.20
   5  -4   0    7.80    8.40
   5  -4   0    6.20    5.40
  -5   4   0    2.80    4.10
  -5   4   0    9.50    5.20
  -5   4   0    1.70    4.40
  -5   4   0    9.80    7.70
   4  -4   0    5.40    4.40
   4  -4   0    1.40    7.10
   4  -4   0   -0.10    4.00
  -4   4   0    3.10    3.60
  -4   4   0    1.50    3.60
  -4   4   0   -8.10    5.70
  -4   4   0   -2.30    4.70
   3  -4   0    1.90    3.00
   3  -4   0   -0.50    3.30
   3  -4   0    6.30    5.10
  -3   4   0   10.80    4.60
  -3   4   0    0.70    3.00
  -3   4   0    6.10    3.10
  -3   4   0    7.50    4.70
  -3   4   0    6.10    3.40
   2  -4   0  503.05   20.40
   2  -4   0  507.35   19.10
   2  -4   0  464.65   19.90
   2  -4   0  492.35   19.00
  -2   4   0  527.65   19.80
  -2   4   0  514.25   20.10
  -2   4   0  492.45   19.10
  -2   4   0  539.35   19.20
  -2   4   0  557.14   19.20
   1  -4   0 1169.18   41.00
   1  -4   0 1160.98   41.30
   1  -4   0 1173.68   41.90
   1  -4   0 1086.09   41.70
   1  -4   0 1177.88   41.40
   1  -4   0 1159.18   41.30
  -1   4   0 1188.08   41.40
  -1   4   0 1178.38   41.40
  -1   4   0 1189.98   41.40
  -1   4   0 1209.88   41.50
  -1   4   0 1163.58   41.70
   0  -4   0  210.68    8.90
   0  -4   0  215.08    9.00
   0  -4   0  206.88    8.60
   0  -4   0  210.08    8.70
   0  -4   0  217.28    8.90
   0  -4   0  201.28    8.70
   0   4   0  208.08    8.80
   0   4   0  220.08    8.60
   0   4   0  208.08    8.70
   0   4   0  207.28    8.80
   0   4   0  207.78    8.70
  -1  -4   0  101.19    5.60
  -1  -4   0  115.09    5.20
  -1  -4   0  104.69    5.50
  -1  -4   0  102.19    7.00
  -1  -4   0  105.29    5.90
   1   4   0  112.49    4.00
   1   4   0  107.09    5.50
   1   4   0  105.59    5.50
   1   4   0  106.09    4.60
   1   4   0  112.99    5.40
   1   4   0  109.69    5.60
   1   4   0   97.89    6.70
  -2  -4   0  170.58    7.60
  -2  -4   0  173.08    7.20
  -2  -4   0  157.68    8.90
  -2  -4   0  163.88    7.10
   2   4   0  172.28    9.10
   2   4   0  168.78    7.20
   2   4   0  167.68    7.40
   2   4   0  161.18    7.60
   2   4   0  164.98    8.30
   2   4   0  173.48    7.60
  -3  -4   0   35.70    3.40
  -3  -4   0   41.10    4.50
  -3  -4   0   33.70    4.80
  -3  -4   0   37.40    3.40
  -3  -4   0   38.50    3.90
   3   4   0   43.00    6.60
   3   4   0   43.10    4.60
   3   4   0   35.70    6.80
   3   4   0   34.80    3.80
   3   4   0   38.70    6.00
   3   4   0   35.60    4.10
  -4  -4   0   21.00    4.00
  -4  -4   0   17.70    2.20
  -4  -4   0   17.20    2.20
  -4  -4   0   18.20    5.60
  -4  -4   0   23.00    3.40
  -4  -4   0   29.90    5.90
   4   4   0   16.00    4.40
   4   4   0    5.00    5.50
   4   4   0   18.20    2.50
   4   4   0   18.20    2.60
   4   4   0   15.40    6.40
  -5  -4   0   84.29    6.50
  -5  -4   0  123.29   13.10
  -5  -4   0  101.29    9.10
   5   4   0  110.39   10.50
   5   4   0  132.59   12.20
  -6  -4   0   -5.60   10.70
  -6  -4   0    3.70    8.50
   6   4   0   -3.80   10.20
   5  -5   0   10.50    8.30
   5  -5   0   11.40    6.60
   5  -5   0    7.10    5.90
  -5   5   0    9.20    8.60
  -5   5   0   11.70    6.30
  -5   5   0    1.00    4.60
   4  -5   0   -0.80    7.80
   4  -5   0   10.80    7.30
   4  -5   0   14.00    5.20
  -4   5   0   11.50    4.80
  -4   5   0   11.80    6.10
  -4   5   0   18.40    4.40
  -4   5   0    8.60    4.80
   3  -5   0   -6.00    5.10
   3  -5   0   -5.00    3.30
   3  -5   0   -6.70    3.80
  -3   5   0   -2.90    3.90
  -3   5   0   -2.70    3.30
  -3   5   0   -4.80    4.50
  -3   5   0    3.40    4.50
  -3   5   0    3.50    3.50
   2  -5   0 1366.66   47.80
   2  -5   0 1242.98   48.60
   2  -5   0 1360.86   48.90
   2  -5   0 1311.77   47.80
  -2   5   0 1397.16   47.90
  -2   5   0 1328.07   47.80
  -2   5   0 1346.87   47.70
  -2   5   0 1367.46   48.80
  -2   5   0 1365.26   48.20
   1  -5   0  417.66   15.90
   1  -5   0  421.36   16.20
   1  -5   0  406.36   15.90
   1  -5   0  383.16   16.30
   1  -5   0  422.06   15.60
  -1   5   0  435.76   16.00
  -1   5   0  408.56   16.00
  -1   5   0  398.16   15.80
  -1   5   0  424.06   16.00
  -1   5   0  428.66   16.40
   0  -5   0  131.39    6.80
   0  -5   0  128.99    7.00
   0  -5   0  131.39    6.80
   0  -5   0  125.99    7.20
   0  -5   0  134.19    6.70
   0  -5   0  132.99    6.90
   0   5   0  143.89    6.40
   0   5   0  139.29    6.90
   0   5   0  130.09    6.80
   0   5   0  139.69    6.80
  -1  -5   0    4.90    2.10
  -1  -5   0    3.60    2.40
  -1  -5   0    8.10    3.00
  -1  -5   0    4.80    2.30
  -1  -5   0   -0.30    3.30
  -1  -5   0    9.90    2.10
   1   5   0    4.60    2.70
   1   5   0    8.60    2.70
   1   5   0    6.80    1.30
   1   5   0   10.70    3.20
   1   5   0    0.50    3.00
   1   5   0    4.80    2.40
  -2  -5   0  234.98   11.50
  -2  -5   0  233.58    9.80
  -2  -5   0  239.48   10.00
  -2  -5   0  242.78    9.70
  -2  -5   0  233.28   10.30
   2   5   0  236.38    9.80
   2   5   0  240.28    9.90
   2   5   0  247.48   11.10
   2   5   0  226.08   10.10
   2   5   0  256.47   11.60
   2   5   0  250.27    9.90
  -3  -5   0   17.80    3.40
  -3  -5   0   20.00    5.20
  -3  -5   0   16.20    2.60
  -3  -5   0   14.80    2.30
   3   5   0   10.90    5.10
   3   5   0   14.50    3.30
   3   5   0   10.50    4.30
   3   5   0   21.30    3.90
   3   5   0   16.80    2.70
  -4  -5   0    5.40    2.50
  -4  -5   0    7.80    2.40
  -4  -5   0    5.70    3.40
  -4  -5   0   12.20    2.60
  -4  -5   0   13.10    3.60
  -4  -5   0   10.90    6.70
   4   5   0    0.30    6.20
   4   5   0    3.50    5.40
   4   5   0    9.80    3.80
   4   5   0   10.30    2.90
  -5  -5   0    7.00    4.00
  -5  -5   0    5.90    3.70
  -5  -5   0    0.50    3.60
  -5  -5   0   18.80    7.50
   5   5   0   -2.20    6.60
   5   5   0    1.20    2.40
   5   5   0   -6.80    8.80
  -5   6   0  172.08   15.50
  -5   6   0  196.98   14.30
  -5   6   0  168.08   17.60
   4  -6   0   63.09   10.10
   4  -6   0   55.49    8.70
   4  -6   0   69.09    9.50
  -4   6   0   49.70    8.00
  -4   6   0   66.19    8.10
  -4   6   0   47.20    8.30
  -4   6   0   68.09    9.30
  -4   6   0   79.29    8.20
   3  -6   0   20.50    5.40
   3  -6   0   11.60    4.30
   3  -6   0   17.30    6.40
   3  -6   0   16.00    5.00
  -3   6   0   21.20    6.50
  -3   6   0   24.80    4.40
  -3   6   0   28.60    4.50
  -3   6   0   24.80    5.60
   2  -6   0   -1.00    3.10
   2  -6   0    3.90    1.70
   2  -6   0    3.50    5.20
   2  -6   0    2.60    4.00
   2  -6   0    4.30    3.80
  -2   6   0    6.30    3.80
  -2   6   0    0.40    3.70
  -2   6   0    1.50    3.30
  -2   6   0    3.50    3.30
  -2   6   0    0.40    3.60
   1  -6   0  109.79    7.20
   1  -6   0   96.29    6.30
   1  -6   0   92.39    7.40
   1  -6   0  103.39    6.80
   1  -6   0   97.99    6.60
   1  -6   0  104.49    7.90
  -1   6   0  102.19    6.60
  -1   6   0  106.89    7.20
  -1   6   0  101.09    6.50
  -1   6   0  111.49    6.90
  -1   6   0  104.09    6.20
   0  -6   0  108.29    7.00
   0  -6   0  122.99    6.70
   0  -6   0  122.39    6.60
   0  -6   0  116.99    7.00
   0  -6   0  122.09    7.40
   0  -6   0  117.89    6.90
   0   6   0  121.69    6.90
   0   6   0  124.19    5.40
   0   6   0  120.39    6.90
   0   6   0  132.89    6.70
   0   6   0  124.09    6.80
  -1  -6   0   -7.40    3.50
  -1  -6   0   -3.80    2.80
  -1  -6   0    0.20    2.00
  -1  -6   0   -1.00    2.60
  -1  -6   0   -5.60    3.20
  -1  -6   0   -2.30    2.40
   1   6   0    0.00    2.80
   1   6   0   -6.40    3.20
   1   6   0   -3.60    2.70
   1   6   0   -0.10    2.00
   1   6   0   -0.90    2.80
  -2  -6   0  211.78   11.50
  -2  -6   0  198.48    8.90
  -2  -6   0  192.88    8.70
  -2  -6   0  204.18    8.90
  -2  -6   0  178.58    9.00
   2   6   0  196.08   10.00
   2   6   0  203.78    9.20
   2   6   0  186.78    8.30
   2   6   0  206.18    9.10
   2   6   0  192.18    8.70
  -3  -6   0   47.10    6.10
  -3  -6   0   35.70    4.60
  -3  -6   0   37.10    4.80
  -3  -6   0   47.00    6.60
   3   6   0   50.29    5.60
   3   6   0   38.20    4.80
   3   6   0   45.60    6.00
   3   6   0   41.00    7.30
   3   6   0   54.39    5.90
  -4  -6   0   29.00    3.60
  -4  -6   0   30.90    7.10
  -4  -6   0   33.20    4.50
  -4  -6   0   24.60    3.30
   4   6   0   25.40    4.50
   4   6   0   25.90    7.10
   4   6   0   22.00    3.40
   4   6   0   24.80    5.70
  -5  -6   0   18.20    4.60
  -5  -6   0   20.90    8.80
   5   6   0   14.70    3.00
   5   6   0   24.90    7.40
   5   6   0   14.70    3.40
   5   6   0   19.10    9.80
   5  -7   0  105.59   17.00
  -5   7   0  139.49   15.40
   4  -7   0   16.00    8.30
   4  -7   0   12.90    6.70
   4  -7   0    0.00    5.70
  -4   7   0   15.50    5.40
  -4   7   0   12.40    5.50
  -4   7   0    9.50    7.20
  -4   7   0    7.10    6.40
  -4   7   0    1.90    8.00
   3  -7   0    5.60    7.20
   3  -7   0   -6.30    5.40
   3  -7   0    2.40    5.50
  -3   7   0    3.00    5.30
  -3   7   0   11.30    5.70
  -3   7   0    0.70    4.60
  -3   7   0   -0.70    4.70
  -3   7   0    4.00    4.60
   2  -7   0   -2.00    5.50
   2  -7   0   -6.10    3.60
   2  -7   0    2.70    2.10
   2  -7   0   -2.50    4.40
   2  -7   0   -1.90    4.70
  -2   7   0    1.60    4.10
  -2   7   0   -0.80    4.10
  -2   7   0    0.00    3.80
  -2   7   0   -5.40    3.70
  -2   7   0   -3.30    4.60
   1  -7   0  112.79    8.80
   1  -7   0  109.59    7.60
   1  -7   0  116.79    8.60
   1  -7   0  105.09    7.20
   1  -7   0  108.89    7.60
   1  -7   0  122.09    8.60
  -1   7   0  111.19    6.80
  -1   7   0  121.99    8.20
  -1   7   0  114.69    7.50
  -1   7   0  118.49    8.40
  -1   7   0  121.49    8.10
   0  -7   0   15.30    3.70
   0  -7   0   14.40    4.10
   0  -7   0   20.50    3.50
   0  -7   0   20.00    3.50
   0  -7   0   15.00    3.70
   0  -7   0   26.20    4.20
   0   7   0   18.70    3.20
   0   7   0   15.00    4.00
   0   7   0   20.90    3.70
   0   7   0   21.00    3.80
   0   7   0   22.10    4.30
  -1  -7   0   60.89    5.10
  -1  -7   0   74.49    6.30
  -1  -7   0   63.79    5.70
  -1  -7   0   74.69    6.50
  -1  -7   0   66.89    5.50
  -1  -7   0   60.09    8.00
   1   7   0   67.29    5.80
   1   7   0   69.99    5.30
   1   7   0   66.69    6.70
  -2  -7   0   14.00    3.50
  -2  -7   0   21.80    3.50
  -2  -7   0   15.60    5.00
  -2  -7   0   21.00    4.50
  -2  -7   0   16.20    3.10
   2   7   0   37.30    6.00
   2   7   0   11.70    3.30
   2   7   0   23.80    3.70
   2   7   0   30.80    5.50
   2   7   0   21.30    3.90
  -3  -7   0   -1.00    6.50
  -3  -7   0   -0.70    5.20
  -3  -7   0   -2.80    3.00
  -3  -7   0    2.30    4.30
  -3  -7   0   -1.10    3.10
   3   7   0   -0.70    3.70
   3   7   0   -2.50    3.20
   3   7   0   -3.60    4.50
   3   7   0   -2.50    3.30
   3   7   0   -3.90    5.60
  -4  -7   0   50.99    5.80
  -4  -7   0   69.19    7.90
  -4  -7   0   49.90    8.50
  -4  -7   0   58.89    6.40
  -4  -7   0   72.19    8.60
   4   7   0   73.19    9.90
   4   7   0   45.50    8.40
   4   7   0   66.39    6.60
  -5  -7   0   38.90    4.70
  -5  -7   0   30.20    9.90
  -5  -7   0   38.50    5.70
  -5  -7   0   39.10    5.70
   5   7   0   49.70   10.40
   5   7   0   46.80    6.70
   5   7   0   54.69    8.40
   4  -8   0    8.00    8.40
   4  -8   0    3.90    7.90
  -4   8   0    4.80    7.20
  -4   8   0   22.30    7.80
  -4   8   0    5.60    6.50
  -4   8   0   10.70    7.70
   3  -8   0    1.70    7.20
   3  -8   0  -10.50    6.10
   3  -8   0    0.90    6.60
  -3   8   0    0.10    5.40
  -3   8   0    4.60    6.00
  -3   8   0   -7.70    4.70
  -3   8   0   -1.70    5.80
  -3   8   0    6.60    6.00
   2  -8   0    3.80    6.30
   2  -8   0    0.50    5.00
   2  -8   0   -1.20    5.00
   2  -8   0    9.10    2.80
  -2   8   0    2.30    4.50
  -2   8   0    7.90    4.70
  -2   8   0   -2.30    4.80
  -2   8   0    5.50    7.10
   1  -8   0  485.55   20.90
   1  -8   0  545.75   21.10
   1  -8   0  537.15   21.00
   1  -8   0  518.65   21.10
   1  -8   0  502.15   21.40
   1  -8   0  502.55   20.30
  -1   8   0  510.55   20.60
  -1   8   0  531.35   20.90
  -1   8   0  532.75   20.60
  -1   8   0  498.35   19.70
  -1   8   0  519.25   20.70
   0  -8   0   17.40    5.10
   0  -8   0    3.40    4.50
   0  -8   0    5.10    4.50
   0  -8   0    5.50    4.40
   0  -8   0    7.20    4.00
   0  -8   0   10.90    3.60
   0   8   0    7.60    3.60
   0   8   0    4.10    3.80
   0   8   0   12.40    3.30
   0   8   0    7.50    2.40
   0   8   0    8.40    4.20
  -1  -8   0  -10.10    4.90
  -1  -8   0    1.20    2.90
  -1  -8   0    2.30    4.50
  -1  -8   0    7.60    3.90
  -1  -8   0   11.70    3.80
  -1  -8   0   -3.10    3.90
   1   8   0    4.40    3.80
   1   8   0    3.30    3.30
   1   8   0    4.40    2.20
   1   8   0    1.50    2.90
   1   8   0    4.60    3.50
  -2  -8   0    3.20    5.50
  -2  -8   0    8.60    3.90
  -2  -8   0    4.70    3.20
  -2  -8   0   11.40    5.10
  -2  -8   0    7.40    3.80
   2   8   0    6.40    4.80
   2   8   0    9.30    3.70
   2   8   0    6.60    4.00
   2   8   0   11.10    2.30
   2   8   0   -1.40    4.10
  -3  -8   0  270.17   16.50
  -3  -8   0  253.97   12.80
  -3  -8   0  272.47   12.20
  -3  -8   0  256.57   11.90
   3   8   0  240.08   13.20
   3   8   0  240.08   11.20
   3   8   0  251.97   11.80
   3   8   0  260.87   12.70
   3   8   0  255.87   12.20
  -4  -8   0    3.70    3.90
  -4  -8   0    1.40    3.70
  -4  -8   0    8.80    5.70
  -4  -8   0    1.90    8.20
  -4  -8   0    3.20    4.80
   4   8   0   -0.60    4.80
   4   8   0    2.10    4.60
   4   8   0   10.40    7.40
   4   8   0    5.10    5.70
  -5  -8   0   -2.00    6.10
  -5  -8   0    9.90    6.60
  -5  -8   0    6.10    9.80
  -5  -8   0   -1.80    3.90
   5   8   0    2.60    9.70
   5   8   0   14.60    7.40
   4  -9   0   17.00    9.70
   4  -9   0   29.70   12.80
  -4   9   0   35.70    8.10
  -4   9   0   39.50    9.00
  -4   9   0   36.50    8.50
   3  -9   0   -7.10    6.70
   3  -9   0  -10.60   10.50
   3  -9   0    2.70    7.20
   3  -9   0    5.40    7.20
  -3   9   0   -4.00    6.90
  -3   9   0    0.90    6.20
  -3   9   0    1.70    7.90
  -3   9   0  -11.10    5.50
  -3   9   0    1.30    6.40
   2  -9   0   -6.50    5.90
   2  -9   0   -4.40    6.60
   2  -9   0  -14.60    5.80
   2  -9   0   -5.70    5.70
   2  -9   0    7.50    3.30
  -2   9   0    1.10    4.60
  -2   9   0    1.90    5.30
  -2   9   0   -4.80    5.20
  -2   9   0    3.80    5.90
  -2   9   0   -1.60    5.50
   1  -9   0   14.10    5.30
   1  -9   0    6.70    4.30
   1  -9   0    5.60    5.70
   1  -9   0    8.40    5.20
   1  -9   0   11.00    5.70
   1  -9   0   14.20    5.10
  -1   9   0    4.00    4.70
  -1   9   0    2.00    3.60
  -1   9   0   10.70    5.00
  -1   9   0    5.50    4.40
   0  -9   0  468.15   21.10
   0  -9   0  492.45   19.80
   0  -9   0  447.36   19.80
   0  -9   0  476.45   19.70
   0  -9   0  484.05   20.10
   0  -9   0  494.95   20.70
   0   9   0  526.75   19.50
   0   9   0  495.25   20.00
   0   9   0  470.35   19.60
   0   9   0  476.15   19.80
   0   9   0  447.86   17.70
  -1  -9   0   82.19   11.60
  -1  -9   0  123.89   10.10
  -1  -9   0  113.39    8.40
  -1  -9   0  115.49    7.60
   1   9   0   95.79    6.00
   1   9   0   98.89    7.90
   1   9   0  122.49    8.90
   1   9   0  127.59    8.90
  -2  -9   0   62.99    9.20
  -2  -9   0   79.59    7.10
  -2  -9   0   58.69    8.00
  -2  -9   0   68.39    7.90
  -2  -9   0   61.79   10.70
   2   9   0   55.49    7.70
   2   9   0   79.09    8.10
   2   9   0   76.89    7.80
   2   9   0   75.69    8.70
   2   9   0   74.89    4.10
  -3  -9   0   35.30    7.60
  -3  -9   0   32.00    4.80
  -3  -9   0   34.70    7.50
  -3  -9   0   31.40    7.60
  -3  -9   0   44.50    7.20
   3   9   0   31.30    5.70
   3   9   0   38.50    5.40
   3   9   0   48.10    8.50
   3   9   0   39.40    7.10
  -4  -9   0    5.70    4.60
  -4  -9   0   -5.00    5.10
  -4  -9   0    3.70    5.10
  -4  -9   0    3.10    8.70
  -4  -9   0    8.90    7.70
   4   9   0    7.80    5.40
   4   9   0    9.90    5.00
   4   9   0    1.60    9.50
   4   9   0    7.20    6.60
   4   9   0    4.70    4.80
   3 -10   0   16.50    8.10
   3 -10   0    6.80    8.90
  -3  10   0   -5.80    6.70
  -3  10   0   13.10    7.70
  -3  10   0   22.30    7.50
  -3  10   0    7.90    7.60
   2 -10   0   -0.10    3.70
   2 -10   0    1.30    6.80
   2 -10   0    6.30    6.10
   2 -10   0   -5.20    7.20
   2 -10   0  -13.80    6.60
  -2  10   0   -5.50    5.90
  -2  10   0   -7.10    7.00
  -2  10   0   -4.00    5.30
  -2  10   0    3.00    6.50
  -2  10   0    2.40    5.40
   1 -10   0   19.20    5.20
   1 -10   0   18.80    6.40
   1 -10   0   51.19    9.40
   1 -10   0   25.00    7.60
   1 -10   0   27.90    7.20
   1 -10   0   18.70    6.00
  -1  10   0   27.50    5.80
  -1  10   0   23.90    6.50
  -1  10   0   18.50    4.40
  -1  10   0   18.40    6.20
  -1  10   0   20.80    5.40
   0 -10   0  426.56   18.90
   0 -10   0  411.36   19.50
   0 -10   0  408.16   18.40
   0 -10   0  433.56   19.30
   0 -10   0  404.76   19.00
   0 -10   0  376.86   18.40
   0  10   0  441.46   18.90
   0  10   0  425.16   18.50
   0  10   0  481.95   18.30
   0  10   0  395.76   15.80
  -1 -10   0    6.80    4.70
  -1 -10   0   -0.60    4.40
  -1 -10   0   -8.20    6.00
  -1 -10   0    1.10    5.30
  -1 -10   0   -1.10    4.60
  -1 -10   0   -2.60    6.20
   1  10   0    5.10    3.10
   1  10   0   -3.00    3.60
   1  10   0    5.60    5.30
   1  10   0    5.90    5.10
  -2 -10   0   15.40    6.90
  -2 -10   0    6.90    4.90
  -2 -10   0    2.00    6.80
  -2 -10   0   12.20    4.30
  -2 -10   0    2.60    5.10
   2  10   0   12.00    6.60
   2  10   0   13.00    5.90
   2  10   0    5.50    5.40
   2  10   0    5.30    5.30
  -3 -10   0   -0.60    8.20
  -3 -10   0    7.50    5.00
  -3 -10   0   15.80    5.40
  -3 -10   0   10.50    4.60
  -3 -10   0   22.40    7.40
   3  10   0   13.70    6.00
   3  10   0   10.60    6.80
   3  10   0   20.80    5.40
  -4 -10   0   28.30    5.70
  -4 -10   0   31.40    8.70
  -4 -10   0   15.10    6.00
  -4 -10   0   25.10   10.50
   4  10   0   33.50    9.20
   3 -11   0    7.80   15.80
   3 -11   0    7.70    9.90
  -3  11   0    9.60    8.90
  -3  11   0    4.80    9.70
  -3  11   0   -4.20    9.10
  -3  11   0   11.10    8.20
   2 -11   0   31.80    8.50
   2 -11   0   45.90    9.30
   2 -11   0   29.20    9.70
   2 -11   0   32.40    5.20
  -2  11   0   27.70    8.20
  -2  11   0   40.30    7.90
  -2  11   0   42.00    7.00
  -2  11   0   21.30    7.40
   1 -11   0   16.60    7.10
   1 -11   0    9.10    5.80
   1 -11   0    7.40    7.40
   1 -11   0   12.90    7.00
   1 -11   0    9.50    6.60
  -1  11   0   18.00    6.90
  -1  11   0   13.90    7.50
  -1  11   0    9.50    4.60
  -1  11   0   13.90    6.40
  -1  11   0   17.10    5.60
   0 -11   0    1.00    7.40
   0 -11   0   10.80    6.40
   0 -11   0    5.70    5.80
   0 -11   0    7.80    6.00
   0 -11   0    1.10    6.40
   0 -11   0    9.10    6.30
   0  11   0   10.60    6.00
   0  11   0    7.90    6.90
   0  11   0    2.70    2.80
   0  11   0    5.20    4.70
  -1 -11   0   71.29   12.10
  -1 -11   0   81.99    9.40
  -1 -11   0   75.59    8.40
  -1 -11   0   73.79   10.00
  -1 -11   0   95.59   10.20
  -1 -11   0   69.79   13.40
   1  11   0   95.99    9.20
   1  11   0   66.39    7.20
   1  11   0   71.79    6.20
   1  11   0   78.89    9.40
   1  11   0   73.69   10.10
  -2 -11   0   -6.60    7.70
  -2 -11   0   -4.10    7.30
  -2 -11   0   -4.90    4.60
  -2 -11   0   -1.70    6.00
  -2 -11   0   -5.60    5.50
   2  11   0   -9.10    6.00
   2  11   0    0.30    6.90
   2  11   0  -10.60    5.70
   2  11   0    1.70    5.70
  -3 -11   0   89.69   10.10
  -3 -11   0   54.29   10.80
  -3 -11   0   96.19   10.40
  -3 -11   0   58.09   10.10
  -3 -11   0   87.89   13.70
   3  11   0   80.09   11.40
   3  11   0  102.49   11.80
  -4 -11   0    7.80    6.30
  -4 -11   0    5.50    9.70
   4  11   0    6.50    9.30
   4  11   0    6.60    9.50
   2 -12   0   -4.00    8.50
   2 -12   0    4.80   10.50
   2 -12   0    1.50    5.40
  -2  12   0   10.50   10.00
  -2  12   0    1.20    7.70
  -2  12   0    4.30    7.10
   1 -12   0    6.50    7.30
   1 -12   0   -0.80    8.40
   1 -12   0    5.80    7.80
   1 -12   0  -10.20    9.80
  -1  12   0   -0.20    4.80
  -1  12   0   -5.30    6.00
  -1  12   0    4.80    8.20
   0 -12   0   13.80    7.60
   0 -12   0   18.20    7.60
   0 -12   0   13.80    9.10
   0 -12   0   23.30    7.80
   0 -12   0   20.80    7.90
   0  12   0   22.90    5.60
   0  12   0   23.50    7.60
   0  12   0   24.30    3.80
  -1 -12   0   11.50    8.70
  -1 -12   0   30.60    8.20
  -1 -12   0   16.90    6.40
  -1 -12   0   20.30    6.50
  -1 -12   0   29.70    6.20
  -1 -12   0   24.80    8.40
   1  12   0   40.10    7.30
   1  12   0   26.50    7.70
   1  12   0   38.70    7.20
   1  12   0   32.30    4.60
  -2 -12   0    8.40    6.70
  -2 -12   0    6.30    9.60
  -2 -12   0    5.30    6.40
  -2 -12   0    6.20    9.20
  -2 -12   0    1.00    5.90
   2  12   0    3.30    7.40
   2  12   0    8.60   13.10
  -3 -12   0   15.70    6.70
  -3 -12   0   23.70   10.90
  -3 -12   0    5.60    6.40
  -3 -12   0   22.90   10.50
   3  12   0   12.00    8.60
   3  12   0   22.20    8.80
   1 -13   0   -5.10    9.00
   1 -13   0    8.50    8.00
   1 -13   0   -8.80    7.70
  -1  13   0   -5.20    7.10
  -1  13   0   -3.60   10.20
   0 -13   0   -4.40    7.40
   0 -13   0   10.50    8.10
   0 -13   0    2.70    8.60
   0 -13   0    9.60    9.70
   0 -13   0   -8.40    7.50
   0  13   0    2.30    6.40
   0  13   0    4.50    6.50
   0  13   0    0.30    8.90
  -1 -13   0   16.00   10.80
  -1 -13   0   31.70   10.20
  -1 -13   0   15.90    8.70
  -1 -13   0   13.00    7.70
  -1 -13   0    8.40    7.30
   1  13   0   28.00    9.40
  -2 -13   0   -0.80   10.90
  -2 -13   0   14.30    7.10
  -2 -13   0   -9.60   10.70
  -2 -13   0    3.00    7.90
   2  13   0    4.50    8.40
   2  13   0   -2.70    8.80
   2  13  -1   -4.20    9.20
   2  13  -1    0.40    9.50
  -2 -13   1  -10.20   10.30
  -2 -13   1  -28.10   11.00
  -2 -13   1    0.00    7.60
   1  13  -1   -2.50    9.50
   1  13  -1   -9.10   12.30
  -1 -13   1    1.60    9.90
  -1 -13   1    8.10   10.20
  -1 -13   1    5.90    9.40
  -1 -13   1    4.20    7.90
  -1 -13   1   10.80    7.70
   0  13  -1    6.20    7.00
   0  13  -1    7.10    9.60
   0 -13   1    5.10    9.10
   0 -13   1   -3.40    8.00
   0 -13   1   10.70    8.00
  -1  13  -1  -10.90    7.60
  -1  13  -1  -10.50   10.80
   1 -13   1    6.20    9.60
   1 -13   1  -16.60    7.80
   1 -13   1    2.00    8.20
   3  12  -1    1.80    8.50
   3  12  -1   -9.70   13.10
  -3 -12   1    0.30   15.00
  -3 -12   1   -3.30    6.60
  -3 -12   1   12.60   10.10
  -3 -12   1   -6.10    6.60
   2  12  -1    1.30    8.70
   2  12  -1   -0.90    7.10
  -2 -12   1    0.50    9.30
  -2 -12   1    1.80    6.30
  -2 -12   1    1.20    6.20
  -2 -12   1   14.80    7.60
  -2 -12   1    2.80    9.40
   1  12  -1    0.40    4.70
   1  12  -1   -1.10    6.20
   1  12  -1   -3.90    4.00
   1  12  -1    7.70    7.80
  -1 -12   1   -7.50    8.10
  -1 -12   1   -7.70    9.20
  -1 -12   1  -10.00    7.10
  -1 -12   1    1.70    7.10
  -1 -12   1    0.40    6.30
  -1 -12   1    5.70    6.40
   0  12  -1   27.00    8.30
   0  12  -1   21.90    3.80
   0  12  -1   19.00    5.80
   0  12  -1   26.20    7.60
   0 -12   1   15.40    7.40
   0 -12   1   10.30    7.00
   0 -12   1   12.40    8.50
   0 -12   1   24.30    7.40
   0 -12   1   23.20    7.80
  -1  12  -1   -1.10    8.20
  -1  12  -1   -7.60    6.50
  -1  12  -1    4.30    5.50
   1 -12   1   -0.60    7.40
   1 -12   1    2.30    7.90
   1 -12   1    4.90    8.30
  -2  12  -1  -11.80    9.90
  -2  12  -1  -14.50    7.90
   2 -12   1    2.30    9.60
   2 -12   1   -5.40    8.10
   3  11  -1    8.90    7.50
   3  11  -1    2.50    7.40
  -3 -11   1    5.00    5.70
  -3 -11   1    0.30    9.10
  -3 -11   1    2.50    5.60
  -3 -11   1    6.20    9.00
   2  11  -1   94.39   11.40
   2  11  -1  114.89   10.30
   2  11  -1  118.39   11.80
  -2 -11   1  123.09   16.10
  -2 -11   1  127.29   13.80
  -2 -11   1  105.19   11.60
  -2 -11   1   93.69   11.00
  -2 -11   1  123.39   11.40
   1  11  -1   17.10    4.60
   1  11  -1   18.30    4.00
   1  11  -1   22.40    5.90
   1  11  -1   19.70    6.20
   1  11  -1   21.40    7.10
   1  11  -1   21.10    6.50
  -1 -11   1   18.60    7.80
  -1 -11   1    1.60    5.60
  -1 -11   1   10.60    7.40
  -1 -11   1   28.50    6.20
  -1 -11   1   22.60    6.40
   0  11  -1    3.70    5.00
   0  11  -1   -1.10    3.30
   0  11  -1   -9.60    6.20
   0  11  -1   -4.10    6.90
   0  11  -1   -0.90    6.20
   0 -11   1   -6.80    6.10
   0 -11   1   -1.10    5.70
   0 -11   1    3.00    7.60
   0 -11   1    1.90    6.80
   0 -11   1   -2.40    6.00
   0 -11   1   -2.40    5.80
  -1  11  -1   15.60    5.00
  -1  11  -1    4.20    6.90
  -1  11  -1    4.40    6.90
  -1  11  -1    5.90    7.10
  -1  11  -1   10.90    5.90
   1 -11   1    9.10    7.50
   1 -11   1   14.40    7.20
   1 -11   1    0.90    5.80
   1 -11   1    1.90    7.40
   1 -11   1   15.70    7.50
  -2  11  -1   -7.70    7.60
  -2  11  -1  -10.20    7.40
  -2  11  -1   -0.30    6.60
  -2  11  -1   -8.00    6.50
   2 -11   1    1.20    7.20
   2 -11   1   -3.80    8.70
   2 -11   1   -5.80    4.30
  -3  11  -1   37.50    9.80
  -3  11  -1   39.20   10.20
  -3  11  -1   49.60   14.60
  -3  11  -1   35.70    9.90
   3 -11   1   30.80   11.40
   3 -11   1   35.30   17.20
   4  10  -1    2.70    6.50
   4  10  -1    3.30    9.40
  -4 -10   1   12.10    5.90
  -4 -10   1    1.40   10.50
  -4 -10   1   -9.70    6.10
  -4 -10   1   -1.80    7.90
   3  10  -1    2.00    5.60
   3  10  -1   -2.50    6.30
   3  10  -1    1.00    3.30
   3  10  -1    2.30    6.50
  -3 -10   1    8.50    5.20
  -3 -10   1    7.20    7.20
  -3 -10   1   -2.00    5.10
  -3 -10   1    1.80    4.90
  -3 -10   1    6.90    8.10
   2  10  -1   39.00    6.90
   2  10  -1   23.20    5.00
   2  10  -1   36.80    3.60
   2  10  -1   45.00    7.10
  -2 -10   1   32.50    5.30
  -2 -10   1   28.80    5.10
  -2 -10   1   35.50    7.30
  -2 -10   1   37.40    8.30
   1  10  -1   44.80    6.20
   1  10  -1   71.79    8.10
   1  10  -1   59.59    7.40
   1  10  -1   42.30    7.90
  -1 -10   1   40.40    7.20
  -1 -10   1   45.80    6.30
  -1 -10   1   51.79    6.30
  -1 -10   1   52.59    9.00
  -1 -10   1   40.80    7.10
   0  10  -1   54.99    5.80
   0  10  -1   80.59    9.30
   0  10  -1   52.09    8.80
   0 -10   1   96.69   10.80
   0 -10   1   70.59   10.40
   0 -10   1   86.89   10.70
   0 -10   1   58.29    9.40
   0 -10   1   58.59   11.20
   0 -10   1   63.69   11.10
  -1  10  -1  526.65   21.80
  -1  10  -1  597.94   23.70
  -1  10  -1  568.94   23.60
  -1  10  -1  530.75   23.30
  -1  10  -1  571.84   23.60
   1 -10   1  565.94   24.30
   1 -10   1  561.84   23.00
   1 -10   1  575.84   24.30
   1 -10   1  577.64   23.50
   1 -10   1  514.95   24.50
  -2  10  -1   12.80    6.40
  -2  10  -1   22.40    6.60
  -2  10  -1   11.20    5.90
  -2  10  -1    8.20    6.50
  -2  10  -1   15.90    7.10
   2 -10   1   14.20    4.00
   2 -10   1   13.20    7.20
   2 -10   1   21.00    8.30
   2 -10   1   22.40    6.80
   2 -10   1    4.70    6.90
  -3  10  -1   15.00    7.90
  -3  10  -1    8.90    8.20
  -3  10  -1   17.40    8.20
  -3  10  -1   29.00    9.00
   3 -10   1   13.10    8.60
   3 -10   1   16.30    8.80
   4   9  -1   -3.40    6.60
   4   9  -1    5.00    5.20
   4   9  -1    8.50    5.20
   4   9  -1    3.00    9.40
   4   9  -1   11.30    6.00
  -4  -9   1   -4.40    5.70
  -4  -9   1   -4.10    7.70
  -4  -9   1   10.90    5.10
  -4  -9   1    8.80    8.60
   3   9  -1   48.70    8.50
   3   9  -1   38.10    6.10
   3   9  -1   46.60    6.50
   3   9  -1   44.20    7.60
   3   9  -1   52.49    9.00
  -3  -9   1   31.60    5.10
  -3  -9   1   50.09    8.30
  -3  -9   1   44.20    7.50
  -3  -9   1   38.80    8.70
   2   9  -1  -11.20    5.10
   2   9  -1    0.50    2.50
   2   9  -1    9.30    4.60
   2   9  -1   -6.70    5.20
  -2  -9   1   -5.70    3.60
  -2  -9   1   -1.30    3.90
  -2  -9   1   -8.60    6.40
  -2  -9   1   -2.20    4.60
  -2  -9   1    2.50    6.80
   1   9  -1  131.89    9.30
   1   9  -1   97.79    8.60
   1   9  -1  133.89    9.50
   1   9  -1  140.59    7.10
  -1  -9   1  117.09   11.70
  -1  -9   1  109.79   16.20
  -1  -9   1  137.89    8.90
  -1  -9   1  118.29    7.40
  -1  -9   1  105.49    9.00
  -1  -9   1  127.09   15.10
   0   9  -1  153.48    9.70
   0   9  -1  138.49   10.20
   0   9  -1  118.49    7.10
   0   9  -1  136.29    9.70
   0  -9   1  140.69   12.30
   0  -9   1  123.69    9.60
   0  -9   1  143.39   10.40
   0  -9   1  108.89   17.60
   0  -9   1  120.49   11.00
  -1   9  -1  166.68   11.20
  -1   9  -1  168.08    9.60
  -1   9  -1  163.88   10.80
  -1   9  -1  172.78   18.20
  -1   9  -1  205.28   12.40
   1  -9   1  172.08   12.60
   1  -9   1  179.28   11.20
   1  -9   1  186.68   11.40
   1  -9   1  188.48   12.00
   1  -9   1  179.18   10.70
  -2   9  -1   -8.00    5.80
  -2   9  -1   -3.30    4.90
  -2   9  -1   -6.10    5.60
  -2   9  -1   -9.30    6.20
   2  -9   1   -1.60    7.90
   2  -9   1   -3.00    6.80
   2  -9   1  -10.90    6.10
   2  -9   1    0.10    3.20
   2  -9   1   -1.50    7.50
  -3   9  -1    8.90    6.80
  -3   9  -1   20.00    7.10
  -3   9  -1   11.20    6.70
  -3   9  -1   27.70    6.40
   3  -9   1   17.50    8.50
   3  -9   1   26.10    8.70
  -4   9  -1   13.70    9.20
  -4   9  -1   -3.30    8.30
   4  -9   1    7.10   10.10
   4  -9   1    1.00   10.10
   5   8  -1    2.80   10.00
   5   8  -1   -2.60    5.20
   5   8  -1   -2.60    7.40
  -5  -8   1   -4.70    9.70
  -5  -8   1   -4.10    4.60
  -5  -8   1   -5.30    6.30
  -5  -8   1   -6.60    7.00
   4   8  -1  270.87   13.60
   4   8  -1  273.77   14.00
   4   8  -1  269.27   15.50
   4   8  -1  280.17   14.00
  -4  -8   1  265.97   14.70
  -4  -8   1  278.47   12.90
  -4  -8   1  277.87   14.20
  -4  -8   1  281.67   19.30
  -4  -8   1  271.87   12.80
   3   8  -1   83.39    9.80
   3   8  -1   59.29    6.90
   3   8  -1   77.39    8.30
   3   8  -1   59.09    7.40
   3   8  -1   86.29    8.10
  -3  -8   1   84.69    8.80
  -3  -8   1   68.39    7.70
  -3  -8   1   60.49    7.30
  -3  -8   1   84.59    7.90
  -3  -8   1   66.29   11.40
   2   8  -1   -5.70    3.80
   2   8  -1    1.80    5.20
   2   8  -1    0.00    2.50
   2   8  -1   -9.30    4.40
   2   8  -1   -1.40    3.50
  -2  -8   1   -2.40    5.30
  -2  -8   1  -20.00    9.30
  -2  -8   1   -0.80    4.00
  -2  -8   1   -3.80    4.00
  -2  -8   1   -4.60    4.50
   1   8  -1   14.30    4.20
   1   8  -1   15.90    4.10
   1   8  -1   12.00    3.30
  -1  -8   1   14.00    4.50
  -1  -8   1   18.20    5.00
  -1  -8   1   13.40    4.00
  -1  -8   1   16.80    3.80
  -1  -8   1   16.70    3.50
   0   8  -1   10.20    4.00
   0   8  -1   11.20    4.50
   0   8  -1   13.90    3.50
   0   8  -1   10.10    4.10
   0   8  -1   10.20    2.70
   0  -8   1   13.20    4.60
   0  -8   1   12.40    4.60
   0  -8   1   11.50    4.40
   0  -8   1    1.30    4.60
   0  -8   1    4.70    4.60
   0  -8   1    8.60    5.20
  -1   8  -1 1671.93   58.69
  -1   8  -1 1575.34   57.69
  -1   8  -1 1633.94   58.49
  -1   8  -1 1649.13   58.39
  -1   8  -1 1682.03   58.49
   1  -8   1 1576.94   58.79
   1  -8   1 1628.24   57.99
   1  -8   1 1680.73   58.59
   1  -8   1 1620.24   58.29
   1  -8   1 1565.44   58.99
  -2   8  -1   17.30    4.90
  -2   8  -1   11.30    5.30
  -2   8  -1   21.40    5.00
  -2   8  -1   16.80    5.20
  -2   8  -1    9.90    5.00
   2  -8   1   14.10    2.90
   2  -8   1   10.50    5.70
   2  -8   1   16.20    7.00
   2  -8   1   12.80    5.50
  -3   8  -1    2.70    5.60
  -3   8  -1    6.10    5.80
  -3   8  -1   -1.00    6.30
  -3   8  -1   13.30    6.50
  -3   8  -1   -0.40    6.20
   3  -8   1   -1.30    7.50
   3  -8   1   -0.90    6.00
   3  -8   1    4.40    5.50
   3  -8   1    4.30    6.10
  -4   8  -1    9.00    6.80
  -4   8  -1    8.50    8.00
  -4   8  -1   -1.20    7.10
  -4   8  -1    2.30    7.80
   4  -8   1   -2.10    8.10
   4  -8   1    1.40    8.50
   5   7  -1   10.90    9.50
   5   7  -1   -1.40    7.20
  -5  -7   1    6.30    4.00
  -5  -7   1    6.70    5.00
  -5  -7   1   -2.80    9.50
   4   7  -1   51.69    8.00
   4   7  -1   45.70    6.50
   4   7  -1   60.79   10.80
   4   7  -1   51.59    7.20
   4   7  -1   49.99    9.00
  -4  -7   1   72.59    9.00
  -4  -7   1   53.49    8.80
  -4  -7   1   52.89    8.00
  -4  -7   1   59.19    6.40
  -4  -7   1   65.49    6.80
   3   7  -1   13.80    4.20
   3   7  -1   13.20    3.90
   3   7  -1    6.10    5.70
   3   7  -1    8.40    3.50
   3   7  -1   -2.70    4.70
   3   7  -1    7.60    5.00
  -3  -7   1    8.30    3.50
  -3  -7   1    8.80    3.50
  -3  -7   1    9.40    4.40
  -3  -7   1    5.90    6.50
  -3  -7   1    6.30    3.60
   2   7  -1   26.60    5.10
   2   7  -1   15.50    4.60
   2   7  -1    9.20    3.40
   2   7  -1   15.60    2.80
  -2  -7   1   16.00    5.40
  -2  -7   1   17.30    4.40
  -2  -7   1    9.20    3.20
  -2  -7   1   12.40    3.20
  -2  -7   1   10.50    3.30
   1   7  -1 1037.90   38.50
   1   7  -1 1033.80   37.70
   1   7  -1 1112.99   38.70
   1   7  -1 1092.19   38.70
   1   7  -1 1090.99   38.70
   1   7  -1 1071.29   39.50
  -1  -7   1 1079.29   39.50
  -1  -7   1 1043.40   38.70
  -1  -7   1 1084.99   38.70
  -1  -7   1 1099.59   38.70
  -1  -7   1 1079.39   38.90
  -1  -7   1 1024.60   37.90
   0   7  -1    6.90    2.80
   0   7  -1    1.20    3.90
   0   7  -1    4.90    3.70
   0  -7   1    3.40    3.60
   0  -7   1    4.00    3.70
   0  -7   1    2.00    3.20
   0  -7   1   -0.90    3.40
   0  -7   1    3.30    4.00
   0  -7   1    5.80    3.20
  -1   7  -1   38.50    6.00
  -1   7  -1   48.90    6.50
  -1   7  -1   35.50    5.30
  -1   7  -1   40.00    6.40
  -1   7  -1   29.40    4.30
   1  -7   1   30.40    5.40
   1  -7   1   34.90    5.80
   1  -7   1   37.80    5.90
   1  -7   1   43.20    6.30
  -2   7  -1   74.19   12.60
  -2   7  -1   86.49    8.00
  -2   7  -1   77.09    8.30
  -2   7  -1   78.49    9.30
  -2   7  -1   87.19    7.80
   2  -7   1   60.39    9.40
   2  -7   1   80.49    5.10
   2  -7   1   83.89    7.20
   2  -7   1   77.79    8.70
   2  -7   1   69.09    9.40
  -3   7  -1    5.80    5.90
  -3   7  -1    5.70    5.10
  -3   7  -1    8.40    4.30
  -3   7  -1    4.40    5.50
  -3   7  -1   10.90    5.70
   3  -7   1   15.00    6.70
   3  -7   1   18.90    5.90
   3  -7   1   10.20    6.90
  -4   7  -1   54.69    9.80
  -4   7  -1   43.20    7.50
  -4   7  -1   48.60    8.50
  -4   7  -1   36.90    6.20
  -4   7  -1   29.60    9.00
   4  -7   1   39.30    8.80
   4  -7   1   39.10    7.90
   4  -7   1   38.30    7.30
  -5   7  -1  115.19   15.20
   5  -7   1  109.19   17.40
   5   6  -1   -5.90    3.70
   5   6  -1   -4.80    9.40
   5   6  -1   -7.90    6.40
   5   6  -1    0.20    7.10
  -5  -6   1   -1.10    3.70
  -5  -6   1   -2.30    8.70
  -5  -6   1   -8.20    3.90
  -5  -6   1    1.20    3.00
   4   6  -1   11.60    5.70
   4   6  -1   23.10    7.00
   4   6  -1   16.00    4.30
   4   6  -1   21.60    3.70
  -4  -6   1   19.40    4.20
  -4  -6   1   21.10    3.80
  -4  -6   1   22.70    6.80
  -4  -6   1   14.90    3.10
   3   6  -1   24.40    3.50
   3   6  -1   28.40    4.20
   3   6  -1   24.60    4.00
   3   6  -1   21.20    6.10
   3   6  -1   31.90    4.10
   3   6  -1   13.20    5.00
  -3  -6   1   27.70    4.20
  -3  -6   1   23.70    3.50
  -3  -6   1   21.30    6.00
  -3  -6   1   18.10    6.00
  -3  -6   1   21.00    3.30
   2   6  -1   11.80    3.70
   2   6  -1   19.70    3.40
   2   6  -1   19.10    2.90
   2   6  -1   16.00    4.20
   2   6  -1   20.90    3.70
  -2  -6   1   24.20    3.90
  -2  -6   1   16.60    3.00
  -2  -6   1   16.00    3.30
  -2  -6   1    7.30    4.50
  -2  -6   1   17.80    3.30
   1   6  -1  362.06   15.30
   1   6  -1  375.56   14.50
   1   6  -1  395.06   14.70
   1   6  -1  361.96   14.60
   1   6  -1  371.36   14.70
   1   6  -1  360.56   14.40
   1   6  -1  366.76   13.60
  -1  -6   1  370.06   15.00
  -1  -6   1  371.56   15.90
  -1  -6   1  361.16   14.40
  -1  -6   1  361.06   13.80
  -1  -6   1  384.36   14.60
  -1  -6   1  368.36   14.80
   0   6  -1   -0.30    3.10
   0   6  -1    2.70    3.00
   0   6  -1    3.30    3.00
   0   6  -1    7.00    2.60
   0   6  -1    0.60    2.80
   0  -6   1    6.90    2.80
   0  -6   1    2.60    3.40
   0  -6   1    6.10    3.30
   0  -6   1    1.00    3.10
   0  -6   1    7.80    3.40
   0  -6   1   -0.10    2.90
  -1   6  -1  170.28    8.50
  -1   6  -1  167.58    9.00
  -1   6  -1  160.98    8.00
  -1   6  -1  168.18    8.40
  -1   6  -1  169.18    8.40
   1  -6   1  152.88    8.20
   1  -6   1  156.68    9.20
   1  -6   1  165.78    8.50
   1  -6   1  149.99    8.70
   1  -6   1  153.58    7.90
  -2   6  -1  355.36   14.30
  -2   6  -1  337.87   14.80
  -2   6  -1  361.46   14.90
  -2   6  -1  356.76   15.40
   2  -6   1  354.76   16.00
   2  -6   1  336.77   14.10
   2  -6   1  346.97   14.50
   2  -6   1  315.77   15.30
   2  -6   1  333.97   12.70
  -3   6  -1   -6.30    4.90
  -3   6  -1    0.70    4.00
  -3   6  -1   -7.40    4.70
  -3   6  -1    1.40    4.10
  -3   6  -1   -0.10    5.10
   3  -6   1   -6.30    4.70
   3  -6   1   -6.70    3.90
   3  -6   1    2.60    6.40
  -4   6  -1    9.10    4.60
  -4   6  -1   -4.20    4.80
  -4   6  -1   10.90    7.00
  -4   6  -1    5.80    6.60
  -4   6  -1   -3.90    5.50
   4  -6   1   10.00    8.20
   4  -6   1    3.20    5.80
   4  -6   1    7.80    5.10
  -5   6  -1    5.90    7.70
  -5   6  -1   16.00    9.20
  -5   6  -1   16.00    6.70
   5  -6   1   15.40   11.50
   5   5  -1    2.10    7.10
   5   5  -1    4.50    3.30
   5   5  -1    1.00    3.20
  -5  -5   1   -2.40    3.10
  -5  -5   1    2.90    3.00
  -5  -5   1   -0.70    7.70
  -5  -5   1    3.20    2.40
  -5  -5   1    0.90    3.40
  -5  -5   1    4.20    2.40
   4   5  -1   97.79    6.10
   4   5  -1   96.19    9.90
   4   5  -1  117.69   10.20
   4   5  -1   99.29    6.70
   4   5  -1  108.89   10.60
  -4  -5   1  104.09    4.60
  -4  -5   1  107.99    6.10
  -4  -5   1  113.89    6.80
  -4  -5   1   94.29    6.60
  -4  -5   1  118.79   18.20
  -4  -5   1  112.39    5.30
   3   5  -1   13.50    5.50
   3   5  -1   15.80    3.30
   3   5  -1    9.60    3.20
   3   5  -1    3.80    4.70
   3   5  -1   12.70    3.90
   3   5  -1    3.30    4.30
  -3  -5   1    4.90    2.60
  -3  -5   1   11.10    3.10
  -3  -5   1   10.40    2.80
  -3  -5   1    8.40    4.90
   2   5  -1    5.00    2.40
   2   5  -1    4.70    3.60
   2   5  -1    2.90    2.80
   2   5  -1    2.90    2.60
   2   5  -1    4.60    2.40
   2   5  -1    2.10    3.50
  -2  -5   1    4.20    2.30
  -2  -5   1    6.30    2.50
  -2  -5   1    4.40    3.90
  -2  -5   1    2.90    2.40
  -2  -5   1   -0.30    2.90
   1   5  -1 1710.73   59.89
   1   5  -1 1721.53   59.29
   1   5  -1 1609.64   58.49
   1   5  -1 1693.73   59.29
   1   5  -1 1683.33   59.19
   1   5  -1 1648.64   59.29
  -1  -5   1 1652.33   59.29
  -1  -5   1 1694.63   59.89
  -1  -5   1 1697.03   59.19
  -1  -5   1 1753.02   59.29
  -1  -5   1 1630.74   58.59
  -1  -5   1 1743.83   59.29
   0   5  -1  948.81   33.90
   0   5  -1  990.40   33.90
   0   5  -1  917.11   33.80
   0   5  -1  932.81   34.00
   0   5  -1  920.41   33.90
   0  -5   1  947.61   34.00
   0  -5   1  936.41   34.10
   0  -5   1  945.01   33.80
   0  -5   1  963.90   33.90
   0  -5   1  933.01   33.80
   0  -5   1  948.31   34.00
  -1   5  -1 1759.32   60.79
  -1   5  -1 1728.13   60.59
  -1   5  -1 1772.72   60.89
  -1   5  -1 1753.02   60.79
  -1   5  -1 1703.33   60.99
   1  -5   1 1714.23   62.19
   1  -5   1 1728.03   60.69
   1  -5   1 1640.34   61.09
   1  -5   1 1730.83   60.69
   1  -5   1 1710.03   60.39
  -2   5  -1  373.26   15.30
  -2   5  -1  380.06   14.80
  -2   5  -1  383.96   14.90
  -2   5  -1  365.46   14.60
  -2   5  -1  374.36   15.70
   2  -5   1  366.36   16.10
   2  -5   1  289.37   19.90
   2  -5   1  364.06   14.90
  -3   5  -1    8.30    4.50
  -3   5  -1    9.90    4.10
  -3   5  -1    7.30    3.60
  -3   5  -1   -0.90    4.90
  -3   5  -1    9.00    5.10
   3  -5   1    2.50    6.10
   3  -5   1    4.30    3.40
   3  -5   1    2.10    4.30
   3  -5   1   11.30    4.30
  -4   5  -1   15.50    4.50
  -4   5  -1    4.40    6.40
  -4   5  -1   12.90    4.30
  -4   5  -1   10.70    5.00
   4  -5   1    1.10    7.60
   4  -5   1    5.30    5.10
  -5   5  -1   45.10    9.80
  -5   5  -1   44.90    6.30
  -5   5  -1   63.99   11.00
   5  -5   1   49.99   11.10
   5  -5   1   58.09   10.00
   5  -5   1   72.39   13.90
   5   4  -1   -1.30    7.10
   5   4  -1    8.50    3.10
   5   4  -1   17.00    6.30
   5   4  -1   16.40    2.80
  -5  -4   1    8.80    2.60
  -5  -4   1   17.90    4.50
  -5  -4   1   19.40    7.20
  -5  -4   1    8.80    5.40
   4   4  -1  164.68    9.40
   4   4  -1  187.58   11.60
   4   4  -1  172.08   11.70
   4   4  -1  191.28   11.90
   4   4  -1  190.28    8.50
  -4  -4   1  208.48    8.90
  -4  -4   1  184.28    8.40
  -4  -4   1  197.48   12.80
  -4  -4   1  178.88    8.40
  -4  -4   1  183.88    8.30
   3   4  -1   18.70    2.90
   3   4  -1   19.20    5.10
   3   4  -1   15.70    2.50
   3   4  -1   20.00    4.00
   3   4  -1   10.30    7.30
   3   4  -1   15.40    2.60
  -3  -4   1   16.70    2.80
  -3  -4   1   13.50    2.70
  -3  -4   1   16.20    2.40
  -3  -4   1   14.40    4.50
  -3  -4   1   13.10    2.40
  -3  -4   1   16.60    2.60
   2   4  -1   10.20    3.40
   2   4  -1   15.50    2.80
   2   4  -1   16.60    2.40
   2   4  -1   11.00    3.70
   2   4  -1   13.40    2.70
   2   4  -1   15.00    2.40
  -2  -4   1   12.20    2.40
  -2  -4   1    7.70    2.30
  -2  -4   1    6.70    3.60
  -2  -4   1   12.60    2.60
   1   4  -1 3912.21  139.89
   1   4  -1 4147.79  140.29
   1   4  -1 3986.00  139.79
   1   4  -1 4113.19  139.79
   1   4  -1 4044.20  139.69
  -1  -4   1 4112.49  139.79
  -1  -4   1 4079.29  139.69
  -1  -4   1 4086.19  140.29
  -1  -4   1 3981.20  139.79
  -1  -4   1 3990.30  139.69
  -1  -4   1 3874.11  139.09
   0   4  -1  161.48    7.70
   0   4  -1  176.48    7.30
   0   4  -1  174.38    7.60
   0   4  -1  166.78    7.40
   0   4  -1  164.48    7.40
   0  -4   1  164.78    7.80
   0  -4   1  159.78    7.40
   0  -4   1  167.38    7.40
   0  -4   1  157.18    7.50
   0  -4   1  167.28    7.50
   0  -4   1  167.58    7.60
  -1   4  -1   59.59    5.30
  -1   4  -1   62.69    4.80
  -1   4  -1   62.99    4.80
  -1   4  -1   50.99    4.80
  -1   4  -1   70.39    5.20
   1  -4   1   53.09    4.10
   1  -4   1   49.70    5.80
   1  -4   1   60.19    4.70
   1  -4   1   71.89    5.80
  -2   4  -1    7.10    2.90
  -2   4  -1    7.00    3.50
  -2   4  -1    5.30    2.50
  -2   4  -1    8.50    3.60
  -2   4  -1    8.70    3.00
   2  -4   1    4.80    3.20
   2  -4   1    0.20    4.00
   2  -4   1    9.10    2.90
   2  -4   1    3.10    2.80
  -3   4  -1   -6.40    4.30
  -3   4  -1    1.30    2.90
  -3   4  -1    0.20    3.50
  -3   4  -1    0.30    3.20
  -3   4  -1    1.10    4.50
   3  -4   1   -3.90    2.70
   3  -4   1   -2.10    3.30
   3  -4   1   -0.90    4.10
   3  -4   1    3.20    5.30
  -4   4  -1   39.00    6.00
  -4   4  -1   28.60    4.60
  -4   4  -1   33.20    5.60
  -4   4  -1   27.10    6.60
   4  -4   1   28.60    4.70
   4  -4   1   18.70    7.10
   4  -4   1   30.70    4.50
  -5   4  -1    0.90    5.40
  -5   4  -1    0.80    7.90
  -5   4  -1    4.70    5.20
  -5   4  -1    2.90    4.60
   5  -4   1    7.60    5.30
   5  -4   1    0.50    5.30
   5  -4   1   -3.60    8.10
   6   3  -1    7.40   10.80
   6   3  -1   -0.40    8.90
  -6  -3   1   -2.20   10.10
  -6  -3   1    8.90   10.50
  -6  -3   1   -0.60    7.70
   5   3  -1    2.10    6.30
   5   3  -1   -1.70    2.70
   5   3  -1   -8.70    6.80
   5   3  -1   -0.60    2.80
   4   3  -1    7.80    2.50
   4   3  -1    4.90    5.60
   4   3  -1   -5.70    5.80
   4   3  -1    7.00    2.60
   4   3  -1    6.50    4.40
  -4  -3   1   13.10    5.10
  -4  -3   1   13.50    5.40
  -4  -3   1    8.20    2.40
  -4  -3   1    7.40    2.30
   3   3  -1  663.53   24.50
   3   3  -1  642.14   24.20
   3   3  -1  622.04   23.10
   3   3  -1  633.64   22.90
   3   3  -1  638.84   22.90
   3   3  -1  612.44   24.50
  -3  -3   1  633.54   22.90
  -3  -3   1  644.14   22.90
  -3  -3   1  648.04   22.90
  -3  -3   1  643.34   24.60
   2   3  -1   36.40    3.60
   2   3  -1   32.80    4.80
   2   3  -1   35.20    3.70
   2   3  -1   38.00    5.10
   2   3  -1   38.10    4.40
   2   3  -1   32.60    2.50
   2   3  -1   40.00    3.40
  -2  -3   1   38.40    3.50
  -2  -3   1   36.50    3.50
  -2  -3   1   35.70    3.30
  -2  -3   1   26.10    3.80
  -2  -3   1   40.70    2.30
   1   3  -1  729.83   26.40
   1   3  -1  741.53   26.30
   1   3  -1  737.53   26.20
   1   3  -1  758.22   26.80
   1   3  -1  754.52   26.30
  -1  -3   1  712.53   26.20
  -1  -3   1  731.43   26.30
  -1  -3   1  751.82   26.30
  -1  -3   1  732.13   26.30
  -1  -3   1  739.93   26.90
   0   3  -1  940.61   32.60
   0   3  -1  913.61   32.50
   0   3  -1  927.01   32.50
   0   3  -1  942.41   32.50
   0   3  -1  929.81   32.60
   0  -3   1  910.11   32.50
   0  -3   1  917.11   32.50
   0  -3   1  911.41   32.60
   0  -3   1  915.81   32.60
   0  -3   1  900.81   32.50
   0  -3   1  913.71   32.60
  -1   3  -1  331.67   12.80
  -1   3  -1  327.57   12.70
  -1   3  -1  344.07   12.50
  -1   3  -1  328.67   13.10
  -1   3  -1  333.77   12.70
   1  -3   1  329.47   13.30
   1  -3   1  328.17   12.50
   1  -3   1  314.47   13.10
   1  -3   1  331.17   12.00
   1  -3   1  337.87   12.60
  -2   3  -1  836.12   29.40
  -2   3  -1  815.02   29.40
  -2   3  -1  841.82   30.10
  -2   3  -1  812.02   30.30
  -2   3  -1  822.02   29.30
   2  -3   1  842.92   30.50
   2  -3   1  800.12   29.30
   2  -3   1  849.91   29.40
   2  -3   1  750.52   30.20
  -3   3  -1   34.40    4.70
  -3   3  -1   34.80    7.20
  -3   3  -1   32.30    5.10
  -3   3  -1   45.40    6.90
  -3   3  -1   41.70    4.80
   3  -3   1   39.90    4.70
   3  -3   1   39.50    7.70
   3  -3   1   35.70    4.80
  -4   3  -1    3.20    5.40
  -4   3  -1    4.70    3.60
  -4   3  -1    5.80    2.90
  -4   3  -1   -1.30    3.40
   4  -3   1    0.40    6.90
   4  -3   1    1.60    3.80
   4  -3   1    6.40    3.60
  -5   3  -1   -2.40    7.50
  -5   3  -1    5.50    4.60
  -5   3  -1    2.40    4.00
  -5   3  -1    7.60    4.00
   5  -3   1    1.90    7.60
   5  -3   1    9.10    4.80
   5  -3   1    3.70    4.40
   6   2  -1   -4.80    9.50
   6   2  -1    4.00   10.30
  -6  -2   1   17.80   10.30
  -6  -2   1   -3.90   10.00
  -6  -2   1   -1.70    7.00
   5   2  -1   59.19    5.90
   5   2  -1   88.09   11.70
   5   2  -1   80.49   10.50
   5   2  -1   77.49    5.30
  -5  -2   1   85.69   12.10
  -5  -2   1   80.19   10.50
  -5  -2   1  103.49   14.20
   4   2  -1  428.26   17.90
   4   2  -1  420.56   17.40
   4   2  -1  422.16   15.80
   4   2  -1  418.96   18.70
   4   2  -1  424.16   15.70
  -4  -2   1  452.65   18.70
  -4  -2   1  416.16   15.40
  -4  -2   1  419.06   16.10
  -4  -2   1  408.36   15.50
  -4  -2   1  446.66   18.10
   3   2  -1  545.55   20.40
   3   2  -1  522.55   20.80
   3   2  -1  533.35   19.10
   3   2  -1  534.05   20.70
   3   2  -1  509.85   19.70
  -3  -2   1  526.45   19.10
  -3  -2   1  513.55   18.90
  -3  -2   1  524.65   20.50
  -3  -2   1  546.45   20.50
  -3  -2   1  531.75   19.00
   2   2  -1    2.50    1.70
   2   2  -1    2.50    1.70
   2   2  -1   -3.00    2.40
   2   2  -1    1.30    2.00
   2   2  -1    3.50    1.60
   2   2  -1    1.50    2.70
   2   2  -1   -2.00    3.20
  -2  -2   1    0.50    1.50
  -2  -2   1   -4.00    2.60
  -2  -2   1    0.60    1.60
  -2  -2   1   -2.70    2.90
  -2  -2   1    1.90    1.70
   1   2  -1  102.69    4.90
   1   2  -1   99.59    4.80
   1   2  -1  110.09    4.90
   1   2  -1  101.69    5.10
   1   2  -1  107.79    5.90
   1   2  -1  106.49    4.70
  -1  -2   1  107.39    4.80
  -1  -2   1  108.39    4.80
  -1  -2   1  112.69    3.90
  -1  -2   1  101.29    5.80
  -1  -2   1  109.29    4.80
   0   2  -1 4888.31  169.08
   0   2  -1 4917.81  169.08
   0   2  -1 4857.21  169.08
   0   2  -1 4907.01  169.08
   0  -2   1 4847.92  169.08
   0  -2   1 4977.50  168.98
   0  -2   1 4743.23  169.08
   0  -2   1 5002.60  169.08
  -1   2  -1 2056.59   69.79
  -1   2  -1 2025.10   69.89
  -1   2  -1 2011.00   69.69
  -1   2  -1 1949.01   70.09
  -1   2  -1 1931.11   69.29
  -1   2  -1 2032.80   69.69
   1  -2   1 2047.70   69.69
   1  -2   1 1924.11   70.09
   1  -2   1 1884.11   69.19
   1  -2   1 2066.29   69.69
   1  -2   1 2128.19   70.19
  -2   2  -1  441.56   16.90
  -2   2  -1  440.56   16.00
  -2   2  -1  443.86   16.10
  -2   2  -1  439.56   17.40
   2  -2   1  431.46   16.00
   2  -2   1  406.46   17.10
   2  -2   1  453.05   16.00
  -3   2  -1    3.90    6.50
  -3   2  -1    4.20    2.20
  -3   2  -1    4.00    2.40
  -3   2  -1    6.70    3.90
   3  -2   1    1.30    2.70
   3  -2   1    2.50    2.40
   3  -2   1   11.00    4.70
  -4   2  -1  220.28    9.20
  -4   2  -1  199.28    9.60
  -4   2  -1  224.08   17.50
  -4   2  -1  211.58    9.50
   4  -2   1  204.18    9.20
   4  -2   1  206.08   13.20
   4  -2   1  224.18    9.70
  -5   2  -1   36.30    6.20
  -5   2  -1   33.50    5.80
  -5   2  -1   42.30   11.20
  -5   2  -1   31.10    8.40
   5  -2   1   37.80    6.40
   5  -2   1   40.80    8.50
   5  -2   1   38.30    6.70
   6   1  -1   10.20    9.30
   6   1  -1    4.60   11.10
  -6  -1   1   13.40   10.20
  -6  -1   1   -8.10    6.00
   5   1  -1   -1.20    2.80
   5   1  -1   11.10    7.50
   5   1  -1   10.40    6.50
   5   1  -1   -3.50    2.70
  -5  -1   1    3.90    7.50
  -5  -1   1    4.20    4.70
  -5  -1   1    1.00    6.70
   4   1  -1   68.79    7.20
   4   1  -1   61.19    8.30
   4   1  -1   68.99    7.70
   4   1  -1   64.99    4.60
   4   1  -1   72.69    4.90
  -4  -1   1   69.39    8.90
  -4  -1   1   61.39    4.40
  -4  -1   1   59.99    3.70
  -4  -1   1   74.89    7.40
   3   1  -1  799.02   28.70
   3   1  -1  796.72   27.80
   3   1  -1  774.42   29.30
   3   1  -1  778.32   28.70
  -3  -1   1  763.92   27.50
  -3  -1   1  802.12   27.70
  -3  -1   1  777.82   29.00
  -3  -1   1  768.22   27.70
  -3  -1   1  791.92   28.70
   2   1  -1   19.10    3.40
   2   1  -1   22.70    4.10
   2   1  -1   17.70    3.90
   2   1  -1   15.80    2.50
   2   1  -1   23.20    2.80
  -2  -1   1   14.40    2.70
  -2  -1   1   20.40    2.10
  -2  -1   1   18.60    2.70
   1   1  -1  205.58    7.70
   1   1  -1  208.38    7.60
   1   1  -1  197.88    8.20
   1   1  -1  204.98    8.30
   1   1  -1  201.58    7.40
   1   1  -1  198.38    8.00
   1   1  -1  200.18    7.50
  -1  -1   1  210.88    7.70
  -1  -1   1  206.48    8.40
  -1  -1   1  206.68    7.70
  -1   1  -1 3277.87  111.99
  -1   1  -1 3255.57  112.29
  -1   1  -1 3300.37  111.99
  -1   1  -1 3118.09  112.39
   1  -1   1 3406.06  112.49
   1  -1   1 3044.00  112.39
   1  -1   1 3294.27  111.99
   1  -1   1 3226.28  111.99
  -2   1  -1  628.04   23.70
  -2   1  -1  669.13   23.70
  -2   1  -1  680.03   24.70
  -2   1  -1  675.43   25.00
  -2   1  -1  702.53   23.70
   2  -1   1  630.94   23.70
   2  -1   1  698.53   23.80
   2  -1   1  671.73   24.80
   2  -1   1  684.43   24.90
  -3   1  -1   66.09    7.20
  -3   1  -1   83.19    4.50
  -3   1  -1   77.69    4.30
  -3   1  -1   72.29    4.50
  -3   1  -1   76.79    7.70
   3  -1   1   80.49    7.30
   3  -1   1   87.09    4.80
   3  -1   1   92.99    7.70
  -4   1  -1   12.00    2.40
  -4   1  -1   10.20    2.50
  -4   1  -1   13.00    5.40
  -4   1  -1   10.20    5.90
   4  -1   1   11.60   10.10
   4  -1   1   10.80    3.60
   4  -1   1   -0.40    5.60
   4  -1   1    9.80    2.70
  -5   1  -1   36.80    5.50
  -5   1  -1   62.69   11.40
  -5   1  -1   38.40    4.80
  -5   1  -1   48.70    4.10
  -5   1  -1   23.50    4.60
  -5   1  -1   31.30    4.00
   5  -1   1   69.19   11.90
   5  -1   1   45.90    5.40
   5  -1   1   55.29    5.40
  -6   1  -1  -12.60   10.30
   6  -1   1   -7.50    9.00
   6   0  -1    3.90   10.50
   6   0  -1    2.80    8.80
  -6   0   1  -12.00    9.70
   5   0  -1   78.19    6.10
   5   0  -1   73.89    6.00
   5   0  -1  103.59   12.90
   5   0  -1   81.89   11.30
  -5   0   1   90.59   14.00
  -5   0   1   77.89    5.50
  -5   0   1   82.09    5.30
  -5   0   1   77.89    8.10
  -5   0   1   80.79   12.40
   4   0  -1   22.30    5.70
   4   0  -1   15.60    2.90
   4   0  -1   21.70    5.40
  -4   0   1   15.30    2.50
  -4   0   1   14.70    3.30
  -4   0   1   12.50    2.60
  -4   0   1   15.80    2.00
  -4   0   1   14.90    5.80
  -4   0   1   15.60    1.90
  -4   0   1   11.20    5.50
   3   0  -1   47.60    5.70
   3   0  -1   53.69    6.60
   3   0  -1   36.50    3.80
  -3   0   1   53.29    6.50
  -3   0   1   32.30    3.60
  -3   0   1   28.40    3.50
  -3   0   1   46.90    4.90
  -3   0   1   36.10    3.00
   2   0  -1  954.30   33.70
   2   0  -1  953.20   33.00
   2   0  -1  959.40   33.00
   2   0  -1  969.60   33.40
   2   0  -1  949.51   33.90
  -2   0   1  943.31   33.00
  -2   0   1  935.11   33.80
  -2   0   1  908.61   33.30
  -2   0   1  904.31   32.90
  -2   0   1  939.11   33.00
   1   0  -1 2105.59   75.99
   1   0  -1 2215.18   75.69
   1   0  -1 2062.89   75.79
   1   0  -1 2115.29   75.79
   1   0  -1 2155.38   75.69
  -1   0   1 2272.27   75.79
  -1   0   1 2318.37   75.99
  -1   0   1 2248.08   75.69
  -1   0  -1   12.10    1.50
  -1   0  -1   10.10    1.90
  -1   0  -1   11.70    1.40
  -1   0  -1   16.60    2.40
   1   0   1   12.50    2.20
   1   0   1    9.10    2.00
   1   0   1   10.60    1.00
   1   0   1   11.70    2.10
   1   0   1   10.60    2.40
  -2   0  -1  107.69    5.10
  -2   0  -1  106.19    6.10
  -2   0  -1   96.99    4.20
  -2   0  -1   97.29    6.20
  -2   0  -1  104.49    4.30
   2   0   1  108.19    6.10
   2   0   1  103.19    6.10
   2   0   1  105.39    4.30
   2   0   1   95.09    5.00
  -3   0  -1   12.50    4.10
  -3   0  -1    9.60    3.70
  -3   0  -1    8.70    2.30
   3   0   1    6.80    3.90
   3   0   1    8.90    4.00
   3   0   1    8.50    1.70
  -4   0  -1   33.10    3.20
  -4   0  -1   44.80    9.60
  -4   0  -1   35.00    3.00
  -4   0  -1   33.30    5.10
  -4   0  -1   43.10    5.40
  -4   0  -1   49.00    8.80
   4   0   1   43.20    7.90
   4   0   1   39.90    3.80
   4   0   1   36.60    6.20
   4   0   1   39.20    3.60
  -5   0  -1   82.39   11.30
  -5   0  -1   54.49    7.10
  -5   0  -1   69.99   13.00
  -5   0  -1   45.40    6.60
   5   0   1   82.69   11.80
   5   0   1   70.99    4.30
  -6   0  -1   -3.70   13.10
  -6   0  -1    8.70   10.40
   6   0   1   12.70    9.50
   6  -1  -1   17.10    9.30
  -6   1   1   32.80   10.60
   5  -1  -1   92.29   11.70
   5  -1  -1   75.89    7.90
   5  -1  -1   81.69    7.10
  -5   1   1   83.79    6.30
  -5   1   1   72.99    4.10
  -5   1   1   71.99    4.40
  -5   1   1  116.79   13.00
  -5   1   1   69.19   13.80
  -5   1   1   67.69    8.40
  -5   1   1   82.99    6.90
   4  -1  -1   -2.40    5.10
   4  -1  -1    0.20    3.30
   4  -1  -1   15.10    9.90
   4  -1  -1    1.10    2.50
  -4   1   1    0.10    5.20
  -4   1   1    4.10    2.70
  -4   1   1    3.10    4.90
  -4   1   1    4.50    2.30
  -4   1   1    3.90    2.70
  -4   1   1    2.10    2.30
  -4   1   1   -0.60    2.00
   3  -1  -1 1666.23   57.79
   3  -1  -1 1653.93   58.89
   3  -1  -1 1660.03   58.99
   3  -1  -1 1703.33   57.79
  -3   1   1 1620.94   57.39
  -3   1   1 1688.63   57.69
  -3   1   1 1700.93   59.29
  -3   1   1 1622.64   57.69
  -3   1   1 1629.14   57.69
  -3   1   1 1557.74   59.19
   2  -1  -1    2.00    1.90
   2  -1  -1   -1.60    3.20
   2  -1  -1    3.50    3.10
   2  -1  -1    3.90    1.60
  -2   1   1    2.50    1.80
  -2   1   1    1.30    2.90
  -2   1   1    2.00    1.80
  -2   1   1   -0.80    1.50
  -2   1   1    3.20    3.00
  -2   1   1    2.60    1.30
   1  -1  -1  127.39    5.80
   1  -1  -1  125.89    5.30
   1  -1  -1  121.69    4.90
   1  -1  -1  125.49    5.90
  -1   1   1  127.99    4.80
  -1   1   1  125.69    5.30
  -1   1   1  124.69    5.70
  -1   1   1  118.69    5.20
  -1   1   1  124.09    5.30
  -1  -1  -1  841.72   28.20
  -1  -1  -1  846.92   28.20
  -1  -1  -1  826.52   28.10
  -1  -1  -1  857.61   28.10
   1   1   1  693.13   28.10
   1   1   1  809.62   28.30
   1   1   1  718.33   28.00
  -2  -1  -1 1247.18   47.70
  -2  -1  -1 1442.86   47.80
  -2  -1  -1 1405.76   48.90
  -2  -1  -1 1416.86   48.60
  -2  -1  -1 1376.26   48.30
   2   1   1 1347.57   47.80
   2   1   1 1397.36   48.90
   2   1   1 1434.26   49.00
   2   1   1 1371.06   47.80
   2   1   1 1390.16   48.70
  -3  -1  -1   -2.60    2.50
  -3  -1  -1   -0.20    0.90
  -3  -1  -1    0.60    0.90
  -3  -1  -1   -0.50    2.30
  -3  -1  -1   -5.00    3.80
  -3  -1  -1   -5.10    3.10
   3   1   1    3.60    6.20
   3   1   1   -1.40    1.10
   3   1   1   -1.40    1.10
   3   1   1   -3.80    3.70
  -4  -1  -1  271.87   10.90
  -4  -1  -1  262.07   14.30
  -4  -1  -1  257.17   13.10
  -4  -1  -1  261.07   11.70
   4   1   1  261.37   13.10
   4   1   1  263.57    9.50
   4   1   1  242.68   13.50
   4   1   1  251.67    9.50
  -5  -1  -1  116.09   13.90
  -5  -1  -1   85.99    6.90
  -5  -1  -1   98.39    8.90
  -5  -1  -1  136.29   13.50
   5   1   1  112.49   11.90
  -6  -1  -1   46.20   13.00
  -6  -1  -1   14.80   10.20
  -6  -1  -1   19.40    8.90
   6   1   1   24.50    9.50
   6  -2  -1   17.30   10.30
  -6   2   1   -2.50    5.80
  -6   2   1   -5.90   11.30
   5  -2  -1  220.78   11.20
   5  -2  -1  255.17   15.60
   5  -2  -1  247.48   16.80
  -5   2   1  246.28   17.60
  -5   2   1  224.08   10.80
  -5   2   1  204.28    9.80
  -5   2   1  219.18    9.40
  -5   2   1  255.07   18.50
   4  -2  -1   32.40    5.50
   4  -2  -1   31.30    8.00
   4  -2  -1   35.80    6.90
   4  -2  -1   31.00    4.00
  -4   2   1   37.40    4.10
  -4   2   1   32.40    4.90
  -4   2   1   34.90    3.90
  -4   2   1   33.80    4.00
  -4   2   1   41.70   10.00
   3  -2  -1  174.88    8.00
   3  -2  -1  170.88    9.80
   3  -2  -1  168.08    7.00
   3  -2  -1  170.68    9.50
   3  -2  -1  168.08    7.70
  -3   2   1  163.18    7.80
  -3   2   1  168.58    7.10
  -3   2   1  162.08    6.90
  -3   2   1  180.38    7.90
  -3   2   1  160.58    9.90
   2  -2  -1  203.28    9.70
   2  -2  -1  208.38    8.50
   2  -2  -1  213.78    7.80
   2  -2  -1  206.18    8.50
   2  -2  -1  206.88    9.70
  -2   2   1  211.68    8.10
  -2   2   1  205.78    8.50
  -2   2   1  217.68    8.50
  -2   2   1  192.68   10.10
  -2   2   1  204.58    9.30
   1  -2  -1 1503.55   51.69
   1  -2  -1 1381.06   51.69
   1  -2  -1 1464.85   51.19
   1  -2  -1 1498.35   51.29
   1  -2  -1 1479.05   51.59
   1  -2  -1 1477.95   51.29
  -1   2   1 1386.36   51.69
  -1   2   1 1483.95   51.29
  -1   2   1 1483.05   51.19
  -1   2   1 1510.25   51.59
  -1   2   1 1523.35   51.29
  -1  -2  -1 1341.67   47.00
  -1  -2  -1 1329.27   47.20
  -1  -2  -1 1361.76   47.60
  -1  -2  -1 1339.97   47.00
  -1  -2  -1 1346.77   47.30
   1   2   1 1391.96   47.50
   1   2   1 1352.66   47.00
   1   2   1 1326.87   47.20
   1   2   1 1392.96   47.30
   1   2   1 1380.96   47.10
  -2  -2  -1    8.00    1.10
  -2  -2  -1   11.10    2.80
  -2  -2  -1   12.90    2.80
  -2  -2  -1    7.20    2.20
   2   2   1   13.10    2.50
   2   2   1    9.60    1.70
   2   2   1   11.10    3.00
   2   2   1   10.10    3.50
   2   2   1   11.10    1.20
  -3  -2  -1    8.80    2.50
  -3  -2  -1    2.60    3.70
  -3  -2  -1    7.90    3.20
   3   2   1    8.30    4.40
   3   2   1   10.60    3.40
   3   2   1   13.30    4.00
  -4  -2  -1   -1.10    2.80
  -4  -2  -1    0.30    5.00
  -4  -2  -1    5.60    3.90
  -4  -2  -1    2.50    4.70
   4   2   1   -9.40    4.60
   4   2   1   -9.60    5.10
  -5  -2  -1  150.18   12.00
  -5  -2  -1  127.79   10.80
  -5  -2  -1  108.59   13.80
  -5  -2  -1  115.49   12.90
   5   2   1  102.69   11.50
   5   2   1  120.89   12.60
  -6  -2  -1   17.90   10.30
  -6  -2  -1   18.20    6.80
  -6  -2  -1   26.70   11.10
   6   2   1   38.90    9.70
   5  -3  -1   29.40    5.30
   5  -3  -1   60.59   11.90
   5  -3  -1   29.30    8.90
  -5   3   1   29.00    5.40
  -5   3   1   27.40    8.30
   4  -3  -1  -11.30    5.80
   4  -3  -1    1.20    3.60
   4  -3  -1   -7.00    6.30
   4  -3  -1   -1.30    3.60
  -4   3   1   -3.70    3.00
  -4   3   1   -4.90    2.70
  -4   3   1   -3.70    5.20
  -4   3   1   -2.30    3.60
   3  -3  -1   -1.50    2.80
   3  -3  -1   -3.30    2.80
   3  -3  -1   -0.10    4.20
   3  -3  -1    3.00    4.70
  -3   3   1   -1.30    3.90
  -3   3   1    2.80    4.00
  -3   3   1    1.60    2.20
  -3   3   1   -1.30    2.70
  -3   3   1   -3.70    2.80
   2  -3  -1    8.80    4.00
  -2   3   1   10.10    2.30
   1  -3  -1  364.56   13.90
   1  -3  -1  342.27   14.10
   1  -3  -1  376.16   13.70
   1  -3  -1  370.86   13.70
   1  -3  -1  368.16   13.70
  -1   3   1  375.26   13.90
  -1   3   1  356.86   13.70
  -1   3   1  371.46   14.30
  -1   3   1  367.66   13.70
  -1   3   1  383.86   13.70
   0  -3  -1  601.74   21.70
   0  -3  -1  601.64   21.80
   0  -3  -1  608.64   21.90
   0  -3  -1  603.64   21.80
   0  -3  -1  634.14   21.90
   0   3   1  608.94   21.80
   0   3   1  616.64   21.80
   0   3   1  606.54   21.60
   0   3   1  620.94   21.30
   0   3   1  601.94   21.70
  -1  -3  -1  494.15   17.60
  -1  -3  -1  516.05   17.80
  -1  -3  -1  493.45   18.10
  -1  -3  -1  484.95   17.70
  -1  -3  -1  473.95   17.40
  -1  -3  -1  501.15   18.50
  -1  -3  -1  497.15   17.80
   1   3   1  499.35   17.70
   1   3   1  503.05   18.10
   1   3   1  516.95   18.20
   1   3   1  488.95   17.40
   1   3   1  516.75   17.80
  -2  -3  -1    0.20    1.40
  -2  -3  -1    4.00    2.30
  -2  -3  -1   -0.50    1.80
  -2  -3  -1    0.30    1.30
  -2  -3  -1   -1.20    2.90
  -2  -3  -1    2.10    2.50
   2   3   1    1.30    2.00
   2   3   1    6.50    2.20
   2   3   1    0.70    1.40
   2   3   1    0.20    3.40
   2   3   1    0.80    2.50
  -3  -3  -1  220.38   10.30
  -3  -3  -1  217.38    9.30
  -3  -3  -1  213.68    7.90
  -3  -3  -1  224.58   10.80
  -3  -3  -1  208.08    9.20
  -3  -3  -1  215.68    8.00
   3   3   1  217.18    8.10
   3   3   1  220.98   10.30
   3   3   1  217.68   10.80
   3   3   1  214.48    9.40
  -4  -3  -1    0.20    4.40
  -4  -3  -1    2.70    4.40
  -4  -3  -1    0.40    3.00
  -4  -3  -1    1.90    5.30
   4   3   1    2.40    4.60
   4   3   1   -1.80    5.80
  -5  -3  -1  547.05   22.90
  -5  -3  -1  589.84   23.70
  -5  -3  -1  560.44   24.50
  -5  -3  -1  541.25   25.40
  -5  -3  -1  505.45   20.60
   5   3   1  567.54   24.30
   5   3   1  549.15   23.10
  -6  -3  -1   -0.40   10.30
  -6  -3  -1    2.10   14.20
  -6  -3  -1   14.70    7.40
   6   3   1   10.50    9.60
   5  -4  -1   18.10    8.50
   5  -4  -1   21.10    5.70
   5  -4  -1   14.70    5.70
  -5   4   1   14.30    5.60
  -5   4   1   16.60    4.70
  -5   4   1   15.10    4.00
  -5   4   1   11.40    7.90
   4  -4  -1    6.40    4.20
   4  -4  -1   -7.30    6.90
   4  -4  -1   -2.70    6.60
   4  -4  -1    8.70    4.40
  -4   4   1   -4.60    3.10
  -4   4   1   -1.50    5.70
  -4   4   1   -1.20    3.70
  -4   4   1   -2.30    4.60
   3  -4  -1   73.79    8.40
   3  -4  -1   78.39    6.20
   3  -4  -1   84.09    6.50
   3  -4  -1   75.89    8.60
  -3   4   1   79.49    7.80
  -3   4   1   83.19    6.20
  -3   4   1   81.29    6.40
  -3   4   1   79.89    9.40
  -3   4   1   80.09    5.60
   2  -4  -1   77.09    5.40
   2  -4  -1   69.39    7.20
   2  -4  -1   81.59    6.50
   2  -4  -1   85.19    7.40
   2  -4  -1   76.19    5.60
   2  -4  -1   81.29    3.40
  -2   4   1   83.39    5.90
  -2   4   1   75.99    6.30
  -2   4   1   81.49    5.30
  -2   4   1   73.29    5.20
  -2   4   1   85.19    6.90
   1  -4  -1  836.62   32.30
   1  -4  -1  875.21   32.40
   1  -4  -1  881.51   31.90
   1  -4  -1  923.71   32.00
   1  -4  -1  893.01   31.90
   1  -4  -1  909.61   32.00
  -1   4   1  951.00   32.10
  -1   4   1  893.41   32.30
  -1   4   1  896.01   31.90
  -1   4   1  885.71   32.00
  -1   4   1  914.51   32.00
   0  -4  -1 2477.25   87.29
   0  -4  -1 2492.85   87.29
   0  -4  -1 2463.05   87.19
   0  -4  -1 2589.34   87.19
   0  -4  -1 2447.66   87.19
   0   4   1 2497.05   86.69
   0   4   1 2489.95   87.19
   0   4   1 2581.04   87.39
   0   4   1 2561.04   87.19
   0   4   1 2473.55   87.09
  -1  -4  -1  136.29    6.10
  -1  -4  -1  147.39    6.00
  -1  -4  -1  136.89    6.70
  -1  -4  -1  143.89    6.40
  -1  -4  -1  137.19    7.80
   1   4   1  151.48    6.70
   1   4   1  145.79    6.80
   1   4   1  145.59    5.30
   1   4   1  144.09    6.10
   1   4   1  146.49    6.40
  -2  -4  -1  858.61   30.50
  -2  -4  -1  856.51   30.80
  -2  -4  -1  882.31   31.00
  -2  -4  -1  845.12   30.50
  -2  -4  -1  890.61   31.90
   2   4   1  871.31   30.60
   2   4   1  853.71   30.90
   2   4   1  851.91   30.50
   2   4   1  900.81   31.10
   2   4   1  848.12   31.50
  -3  -4  -1   52.99    4.10
  -3  -4  -1   46.80    7.80
  -3  -4  -1   60.79    5.10
  -3  -4  -1   58.19    3.70
  -3  -4  -1   48.90    5.90
   3   4   1   62.39    5.00
   3   4   1   54.39    3.70
   3   4   1   53.29    4.70
   3   4   1   57.39    6.90
   3   4   1   60.29    3.70
   3   4   1   55.69    6.00
  -4  -4  -1    1.30    3.80
  -4  -4  -1    1.70    5.10
  -4  -4  -1    1.40    3.30
  -4  -4  -1    0.70    5.00
   4   4   1    1.20    1.70
   4   4   1   -5.60    6.00
   4   4   1    1.20    1.40
  -5  -4  -1    2.10    3.80
  -5  -4  -1   11.90    5.80
  -5  -4  -1   12.50    6.90
  -5  -4  -1   26.60    8.00
  -5  -4  -1   12.30    7.60
   5   4   1   31.70    7.50
   5   4   1   13.30    6.50
  -6  -4  -1    3.20   10.50
  -6  -4  -1    5.20    8.30
   6   4   1  -11.80    9.30
   5  -5  -1   74.69   10.60
   5  -5  -1   91.79   13.60
   5  -5  -1   81.19   10.70
  -5   5   1   92.09   11.00
   4  -5  -1   21.90    5.90
   4  -5  -1   11.70    7.70
   4  -5  -1   20.30    5.00
  -4   5   1    5.90    6.30
  -4   5   1   12.40    4.00
  -4   5   1   20.40    5.10
  -4   5   1   20.70    4.60
   3  -5  -1   -1.40    5.40
   3  -5  -1  -10.70    4.70
   3  -5  -1    1.50    3.90
   3  -5  -1   -1.30    3.00
  -3   5   1    1.50    3.90
  -3   5   1    0.10    4.50
  -3   5   1   -1.20    3.10
  -3   5   1   -1.70    4.50
  -3   5   1   -3.50    3.00
   2  -5  -1   74.59    7.70
   2  -5  -1   62.69    6.00
   2  -5  -1   43.10    3.50
   2  -5  -1   59.79    5.60
   2  -5  -1   48.60    7.20
   2  -5  -1   50.09    5.70
  -2   5   1   65.49    6.20
  -2   5   1   57.29    5.20
  -2   5   1   65.49    5.20
  -2   5   1   37.60    6.10
  -2   5   1   75.69    7.60
   1  -5  -1   13.00    3.10
   1  -5  -1    8.40    2.90
   1  -5  -1   11.80    3.30
   1  -5  -1   10.90    2.20
   1  -5  -1    8.40    2.80
  -1   5   1   10.80    3.00
  -1   5   1   11.70    3.00
  -1   5   1    1.60    2.80
  -1   5   1   13.30    3.00
  -1   5   1    9.50    2.90
   0  -5  -1  262.87   10.90
   0  -5  -1  282.37   11.10
   0  -5  -1  261.27   11.10
   0  -5  -1  266.77   10.90
   0  -5  -1  261.27   10.90
   0  -5  -1  265.87   11.30
   0   5   1  280.07   10.90
   0   5   1  265.67   10.00
   0   5   1  282.27   11.10
   0   5   1  269.07   11.00
   0   5   1  282.47   10.70
  -1  -5  -1  342.77   14.50
  -1  -5  -1  370.36   13.20
  -1  -5  -1  328.97   13.20
  -1  -5  -1  352.36   13.70
  -1  -5  -1  350.16   13.30
   1   5   1  353.76   13.50
   1   5   1  345.67   12.50
   1   5   1  356.06   13.70
   1   5   1  345.97   13.40
  -2  -5  -1 1581.04   55.69
  -2  -5  -1 1598.34   55.59
  -2  -5  -1 1622.64   56.79
  -2  -5  -1 1566.04   55.99
  -2  -5  -1 1570.14   55.59
   2   5   1 1599.14   55.59
   2   5   1 1586.14   55.99
   2   5   1 1641.54   55.69
   2   5   1 1583.24   55.59
   2   5   1 1522.75   56.29
  -3  -5  -1    0.80    3.10
  -3  -5  -1   -0.50    2.00
  -3  -5  -1    0.60    1.80
  -3  -5  -1   -4.10    1.90
  -3  -5  -1   -4.70    4.60
   3   5   1   -0.50    4.80
   3   5   1   -0.30    2.00
   3   5   1   -3.00    3.30
   3   5   1   -2.60    2.50
   3   5   1    1.90    3.10
  -4  -5  -1   60.99    3.80
  -4  -5  -1   55.09    4.90
  -4  -5  -1   65.99    3.80
  -4  -5  -1   54.29   10.50
  -4  -5  -1   67.39    6.60
  -4  -5  -1   83.19    8.30
   4   5   1   69.39    8.20
   4   5   1   43.90    6.50
   4   5   1   71.39    9.00
   4   5   1   67.39    4.40
  -5  -5  -1   80.19   13.70
  -5  -5  -1   59.39    7.40
  -5  -5  -1   73.99    7.00
   5   5   1   85.39   11.40
   5   5   1   88.79    9.30
   5   5   1   76.49   14.80
  -5   6   1   54.19    8.10
  -5   6   1   31.50    9.20
   4  -6  -1  125.59   12.00
   4  -6  -1  111.39   13.20
   4  -6  -1  145.69   10.80
  -4   6   1  134.39   15.00
  -4   6   1  135.99   10.70
  -4   6   1  136.49    9.80
  -4   6   1  138.59   14.20
  -4   6   1  131.59    9.30
   3  -6  -1    3.40    4.60
   3  -6  -1    7.50    6.60
   3  -6  -1    4.10    4.20
  -3   6   1    6.30    4.80
  -3   6   1    9.80    6.20
  -3   6   1    7.80    3.70
  -3   6   1    9.80    5.40
   2  -6  -1   51.29    6.80
   2  -6  -1   42.90    6.80
   2  -6  -1   45.60    3.90
   2  -6  -1   56.09    8.00
   2  -6  -1   32.00    5.20
  -2   6   1   50.09    5.90
  -2   6   1   62.09    7.90
  -2   6   1   38.60    6.20
  -2   6   1   34.60    5.20
  -2   6   1   66.49    6.40
   1  -6  -1  240.78   11.50
   1  -6  -1  248.08   10.60
   1  -6  -1  253.47   11.00
   1  -6  -1  253.37   11.00
   1  -6  -1  258.57   11.90
   1  -6  -1  247.78   10.90
  -1   6   1  257.47   11.00
  -1   6   1  256.67   11.40
  -1   6   1  260.27   11.00
  -1   6   1  260.97   10.50
  -1   6   1  257.27   10.90
   0  -6  -1  227.68   10.30
   0  -6  -1  222.78    9.70
   0  -6  -1  212.38    9.70
   0  -6  -1  212.78    9.90
   0  -6  -1  225.28    9.80
   0  -6  -1  217.18    9.70
   0   6   1  229.88    9.50
   0   6   1  225.58   10.00
   0   6   1  214.48    9.80
   0   6   1  227.18    9.80
   0   6   1  229.58    8.50
  -1  -6  -1   24.00    3.20
  -1  -6  -1   20.70    4.10
  -1  -6  -1   41.10    3.90
  -1  -6  -1   32.80    5.00
  -1  -6  -1   27.20    3.50
   1   6   1   31.30    4.90
   1   6   1   40.90    3.80
   1   6   1   37.80    2.70
   1   6   1   30.00    3.50
   1   6   1   28.30    4.40
  -2  -6  -1  178.28    8.60
  -2  -6  -1  206.08   10.80
  -2  -6  -1  212.18    9.70
  -2  -6  -1  220.78    8.90
  -2  -6  -1  205.58    8.70
   2   6   1  189.68    8.80
   2   6   1  190.98    8.60
   2   6   1  170.78    8.10
   2   6   1  210.88    9.40
  -3  -6  -1   14.40    2.70
  -3  -6  -1   17.20    4.00
  -3  -6  -1   21.90    3.70
  -3  -6  -1   13.20    5.40
   3   6   1   11.10    3.30
   3   6   1   12.20    5.30
   3   6   1   15.50    3.90
   3   6   1   14.80    3.70
   3   6   1   11.50    3.40
  -4  -6  -1    4.70    4.30
  -4  -6  -1    7.80    2.60
  -4  -6  -1    0.90    2.50
  -4  -6  -1    2.00    6.20
   4   6   1    0.10    2.60
   4   6   1    1.90    2.60
   4   6   1    0.10    6.00
   4   6   1   -2.70    4.60
  -5  -6  -1    6.60    8.10
  -5  -6  -1    0.50    4.70
  -5  -6  -1    5.50    3.20
  -5  -6  -1    3.70    3.00
   5   6   1   -0.30    9.30
   5  -7  -1    8.80   10.50
  -5   7   1   -7.40    8.10
   4  -7  -1   46.30    6.90
   4  -7  -1   69.99   10.90
   4  -7  -1   75.99   12.60
  -4   7   1   62.89    9.30
  -4   7   1   70.19    9.10
  -4   7   1   46.40    6.50
  -4   7   1   51.29    7.30
  -4   7   1   70.29   13.90
   3  -7  -1   -2.00    6.00
   3  -7  -1   -1.40    5.30
   3  -7  -1   -8.60    5.30
  -3   7   1   -3.70    4.40
  -3   7   1   -5.90    5.10
  -3   7   1    1.20    4.00
  -3   7   1    3.40    4.70
  -3   7   1   -3.40    5.40
   2  -7  -1   16.60    6.40
   2  -7  -1   18.90    4.60
   2  -7  -1   17.80    4.00
   2  -7  -1   10.00    4.50
   2  -7  -1   23.10    4.30
  -2   7   1   17.20    4.60
  -2   7   1   20.30    4.20
  -2   7   1   17.30    4.50
  -2   7   1   15.20    4.20
  -2   7   1   17.40    4.20
   1  -7  -1   -2.20    2.80
   1  -7  -1   -3.30    4.40
   1  -7  -1   -4.10    4.00
   1  -7  -1   -0.10    3.30
   1  -7  -1   -2.90    3.60
   1  -7  -1   -1.40    3.70
  -1   7   1    3.60    4.00
  -1   7   1    1.70    2.70
  -1   7   1    5.20    3.60
  -1   7   1    1.00    3.00
  -1   7   1    0.30    3.60
   0  -7  -1   -1.90    3.10
   0  -7  -1   -4.00    3.10
   0  -7  -1   -0.90    3.70
   0  -7  -1   -2.80    3.50
   0  -7  -1    4.50    3.60
   0  -7  -1    0.50    2.70
   0   7   1    1.00    3.00
   0   7   1    0.20    1.60
   0   7   1   -4.00    3.20
   0   7   1    0.80    2.30
   0   7   1   -4.80    3.10
  -1  -7  -1  119.99    8.10
  -1  -7  -1  121.19    7.40
  -1  -7  -1  128.69    6.80
  -1  -7  -1  121.99    6.90
  -1  -7  -1  130.99    9.20
  -1  -7  -1  119.79    6.70
   1   7   1  125.79    6.50
   1   7   1  123.89    7.10
   1   7   1  124.59    6.80
   1   7   1  124.09    7.20
   1   7   1  127.29    5.60
  -2  -7  -1   15.70    3.30
  -2  -7  -1   18.30    4.90
  -2  -7  -1   27.30    4.60
  -2  -7  -1   17.70    3.20
  -2  -7  -1   17.60    4.50
   2   7   1   15.30    3.30
   2   7   1   15.80    2.30
   2   7   1   29.00    5.10
   2   7   1   26.80    4.00
   2   7   1   18.20    3.20
  -3  -7  -1   20.80    4.80
  -3  -7  -1   17.50    3.40
  -3  -7  -1   20.30    3.20
  -3  -7  -1   15.30   10.00
  -3  -7  -1   19.50    3.40
   3   7   1   14.00    5.70
   3   7   1   21.20    3.30
   3   7   1   20.00    3.60
   3   7   1   22.20    3.70
  -4  -7  -1  119.19    9.20
  -4  -7  -1  122.09    7.00
  -4  -7  -1  101.19    8.50
  -4  -7  -1  130.09   13.40
   4   7   1  106.99    9.20
   4   7   1  115.79   10.70
   4   7   1  107.99    9.20
   4   7   1  126.59    7.10
  -5  -7  -1   77.79    9.30
  -5  -7  -1  115.09   17.00
   5   7   1   81.79   12.70
   5   7   1   68.99    5.50
   4  -8  -1   -5.30    7.90
   4  -8  -1    8.10    7.00
  -4   8   1    9.90    7.40
  -4   8   1    8.30    8.20
  -4   8   1    2.30    6.20
  -4   8   1   11.10    7.20
  -4   8   1    1.30    7.20
   3  -8  -1   49.60    7.30
   3  -8  -1   57.19   10.80
   3  -8  -1   35.60    7.60
  -3   8   1   60.59    8.60
  -3   8   1   53.49    9.60
  -3   8   1   54.89    7.80
  -3   8   1   66.59   11.50
  -3   8   1   46.60    6.40
   2  -8  -1   -3.50    5.00
   2  -8  -1   -2.10    4.80
   2  -8  -1    1.40    6.70
   2  -8  -1   -3.00    4.80
   2  -8  -1   -0.30    2.70
  -2   8   1   -1.90    5.00
  -2   8   1   -0.90    5.80
  -2   8   1   -0.10    4.30
  -2   8   1    0.80    4.20
  -2   8   1   -6.10    4.50
   1  -8  -1   20.60    4.70
   1  -8  -1   14.60    3.80
   1  -8  -1   26.10    4.60
   1  -8  -1   20.60    5.60
   1  -8  -1   22.30    4.90
   1  -8  -1   14.90    4.90
  -1   8   1   17.90    4.70
  -1   8   1   21.80    4.40
  -1   8   1   16.20    3.50
  -1   8   1   16.60    4.00
  -1   8   1   21.70    4.40
   0  -8  -1  196.48   10.10
   0  -8  -1  192.98   10.70
   0  -8  -1  195.78    9.90
   0  -8  -1  193.18    9.90
   0  -8  -1  185.88   10.10
   0  -8  -1  196.98   10.80
   0   8   1  174.68    9.50
   0   8   1  196.98   10.60
   0   8   1  218.28    9.50
   0   8   1  179.08    7.70
   0   8   1  186.98    9.80
  -1  -8  -1    6.80    3.50
  -1  -8  -1    2.00    3.80
  -1  -8  -1   -1.20    4.50
  -1  -8  -1    2.20    3.70
  -1  -8  -1    2.80    2.80
  -1  -8  -1    3.70    4.60
   1   8   1    6.40    3.50
   1   8   1    4.00    3.70
   1   8   1    6.90    2.30
   1   8   1    0.70    2.50
   1   8   1    2.10    3.10
  -2  -8  -1    0.80    4.40
  -2  -8  -1    1.50    2.80
  -2  -8  -1    4.20    3.50
  -2  -8  -1   -2.30    5.20
  -2  -8  -1    8.40    3.70
   2   8   1    6.80    3.70
   2   8   1    4.80    5.10
   2   8   1    0.70    3.40
   2   8   1    1.20    3.70
  -3  -8  -1  131.19    8.20
  -3  -8  -1  126.69    7.90
  -3  -8  -1  113.29   13.00
  -3  -8  -1  119.49    7.50
  -3  -8  -1  140.29    9.70
   3   8   1  129.79    8.20
   3   8   1  136.99    9.80
   3   8   1  136.29    8.10
   3   8   1  118.99    7.20
   3   8   1  127.39    9.10
  -4  -8  -1   65.69    6.30
  -4  -8  -1   77.49    9.60
  -4  -8  -1   66.19    8.40
  -4  -8  -1   51.19    9.10
  -4  -8  -1   62.99    8.50
   4   8   1   53.39   10.20
   4   8   1   66.09    9.40
   4   8   1   69.79    7.20
  -5  -8  -1   15.20   10.10
  -5  -8  -1   19.90    6.60
  -5  -8  -1   18.60    6.30
   5   8   1   12.50    9.70
   5   8   1   15.20    5.20
   4  -9  -1   -2.30    9.20
   4  -9  -1    9.20   14.00
  -4   9   1    6.90    8.60
  -4   9   1    5.80    8.70
  -4   9   1   11.00   10.70
  -4   9   1    1.40    6.90
   3  -9  -1    0.50    6.60
   3  -9  -1   -3.20    7.10
   3  -9  -1    7.00    7.30
   3  -9  -1   -5.40    6.80
  -3   9   1    4.50    6.70
  -3   9   1   -3.60    6.70
  -3   9   1    0.30    5.80
  -3   9   1    1.10    6.10
  -3   9   1   -5.60    5.40
   2  -9  -1   -2.50    5.80
   2  -9  -1    0.80    7.10
   2  -9  -1   -0.10    5.80
   2  -9  -1    6.10    3.40
   2  -9  -1    4.80    5.20
  -2   9   1    6.60    5.20
  -2   9   1   -0.90    5.40
  -2   9   1    4.40    4.80
  -2   9   1   12.80    5.30
  -2   9   1    7.00    5.20
   1  -9  -1   52.29    9.40
   1  -9  -1   57.69    8.10
   1  -9  -1   52.99    8.00
   1  -9  -1   41.50    8.90
   1  -9  -1   56.69    8.40
   1  -9  -1   71.39   12.20
  -1   9   1   48.50    6.10
  -1   9   1   56.19    8.40
  -1   9   1   58.89    8.10
  -1   9   1   59.09    7.40
  -1   9   1   60.49    8.00
   0  -9  -1  386.56   23.40
   0  -9  -1  484.45   19.40
   0  -9  -1  491.35   20.30
   0  -9  -1  491.15   19.80
   0  -9  -1  482.55   19.80
   0  -9  -1  448.56   19.60
   0   9   1  446.86   17.20
   0   9   1  496.15   19.50
   0   9   1  532.95   19.10
   0   9   1  489.35   19.40
   0   9   1  445.56   19.20
  -1  -9  -1  616.64   23.40
  -1  -9  -1  593.54   22.90
  -1  -9  -1  620.44   24.00
  -1  -9  -1  587.54   24.80
  -1  -9  -1  610.34   23.30
  -1  -9  -1  572.94   22.40
   1   9   1  569.04   21.60
   1   9   1  601.74   23.20
   1   9   1  573.04   22.60
   1   9   1  585.14   22.80
   1   9   1  587.34   23.40
  -2  -9  -1   34.80    7.00
  -2  -9  -1   47.80    7.10
  -2  -9  -1   41.60    4.40
  -2  -9  -1   34.80    5.40
  -2  -9  -1   40.80    6.60
  -2  -9  -1   28.40    6.20
   2   9   1   46.60    6.10
   2   9   1   56.79    7.60
   2   9   1   38.80    5.40
   2   9   1   37.50    7.30
  -3  -9  -1   54.29    8.70
  -3  -9  -1   57.89    8.40
  -3  -9  -1   45.00    7.50
  -3  -9  -1   56.59    7.10
  -3  -9  -1   61.69    7.40
   3   9   1   51.69    7.70
   3   9   1   45.60    8.40
   3   9   1   49.70    8.70
  -4  -9  -1    5.10    4.10
  -4  -9  -1    2.20    6.70
  -4  -9  -1    2.70    4.20
  -4  -9  -1   -5.20    4.70
   4   9   1    1.30    5.20
   4   9   1   -0.70    4.80
   4   9   1   -2.70    9.00
   4   9   1   -9.50    6.20
  -5  -9  -1   91.89   12.40
  -5  -9  -1   52.19   12.20
  -5  -9  -1   66.79    7.10
   5   9   1   81.99   13.70
   4 -10  -1    3.10   11.10
   4 -10  -1   -9.40   10.70
   3 -10  -1    7.40    8.20
   3 -10  -1   -5.10    7.80
  -3  10   1   12.60    7.90
  -3  10   1    9.00    6.80
  -3  10   1   -4.50    6.60
  -3  10   1    9.70    7.00
   2 -10  -1   13.40    7.40
   2 -10  -1   12.70    4.10
   2 -10  -1   12.10    6.20
   2 -10  -1   16.00    7.20
   2 -10  -1   17.50    6.80
  -2  10   1    9.10    6.20
  -2  10   1   15.80    6.40
  -2  10   1   17.50    5.40
  -2  10   1   11.40    5.50
  -2  10   1   10.00    6.20
   1 -10  -1  192.48   12.10
   1 -10  -1  178.48   13.00
   1 -10  -1  152.88   12.40
   1 -10  -1  194.18   11.90
   1 -10  -1  206.98   12.00
   1 -10  -1  175.28   13.30
  -1  10   1  187.88   12.00
  -1  10   1  136.59   17.80
  -1  10   1  181.78   12.00
  -1  10   1  194.28   13.20
  -1  10   1  177.98    9.50
   0 -10  -1 1266.17   48.30
   0 -10  -1 1360.06   48.40
   0 -10  -1 1253.97   48.20
   0 -10  -1 1360.66   48.40
   0 -10  -1 1337.57   48.70
   0 -10  -1 1305.57   48.70
   0  10   1 1306.17   48.10
   0  10   1 1427.86   47.90
   0  10   1 1206.88   46.00
   0  10   1 1337.77   48.20
  -1 -10  -1    4.60    7.10
  -1 -10  -1    1.50    6.70
  -1 -10  -1    7.50    4.90
  -1 -10  -1    4.10    5.10
  -1 -10  -1    5.90    4.20
   1  10   1   11.70    3.20
   1  10   1   10.00    4.90
   1  10   1   11.10    3.80
   1  10   1   14.30    5.20
  -2 -10  -1   21.80    7.70
  -2 -10  -1   18.60    5.10
  -2 -10  -1   23.10    5.00
  -2 -10  -1   17.10    4.10
  -2 -10  -1   33.10    7.20
   2  10   1   16.00    5.80
   2  10   1   33.20    6.10
   2  10   1   29.20    6.40
  -3 -10  -1    7.40    6.90
  -3 -10  -1   -6.40    8.10
  -3 -10  -1    5.70    4.60
  -3 -10  -1    2.70    4.00
  -3 -10  -1    6.40    4.70
   3  10   1    1.90    5.20
   3  10   1    0.00    4.80
   3  10   1    5.80    6.70
  -4 -10  -1   -9.40    9.60
  -4 -10  -1   -8.80    5.00
  -4 -10  -1    7.80    8.10
  -4 -10  -1    4.00    5.00
   4  10   1   -4.70    8.30
   4  10   1    6.40    5.40
   3 -11  -1    9.90    9.40
   3 -11  -1   30.90   14.30
  -3  11   1   26.70    8.90
  -3  11   1   20.80    8.30
  -3  11   1   10.60    8.30
  -3  11   1   14.60    9.40
   2 -11  -1    0.30    8.20
   2 -11  -1   10.10    8.30
   2 -11  -1   12.20    4.50
   2 -11  -1    0.10    7.50
  -2  11   1   11.80    7.90
  -2  11   1   11.60    8.00
  -2  11   1   15.80    6.00
  -2  11   1   16.00    7.30
  -2  11   1   11.80    6.40
   1 -11  -1   -1.00    6.30
   1 -11  -1   -3.30    6.60
   1 -11  -1   -2.30    5.60
   1 -11  -1   -5.60    6.80
   1 -11  -1    8.40    7.00
   1 -11  -1    2.00    5.60
  -1  11   1    4.90    6.20
  -1  11   1   -3.90    4.80
  -1  11   1    5.20    4.10
  -1  11   1   -8.10    5.70
  -1  11   1    6.50    6.50
   0 -11  -1    4.10    6.30
   0 -11  -1    6.00    7.00
   0 -11  -1   -5.10    5.20
   0 -11  -1    7.40    6.20
   0 -11  -1   10.20    6.00
   0  11   1    6.50    5.60
   0  11   1    6.80    6.00
   0  11   1    6.70    4.70
  -1 -11  -1   37.30    5.90
  -1 -11  -1   11.80    7.20
  -1 -11  -1   15.90    6.00
  -1 -11  -1   22.80    5.30
  -1 -11  -1   19.30    6.10
  -1 -11  -1   22.80    7.70
   1  11   1   19.10    6.80
   1  11   1   31.30    6.30
   1  11   1   30.90    4.20
   1  11   1   28.00    4.60
  -2 -11  -1   16.70    5.10
  -2 -11  -1   16.60    8.50
  -2 -11  -1   14.50    8.10
  -2 -11  -1   12.00    4.70
   2  11   1   30.00    6.80
   2  11   1   20.10    6.50
   2  11   1   23.40    5.50
   2  11   1   20.80    6.60
  -3 -11  -1   48.20    8.80
  -3 -11  -1   30.00    6.00
  -3 -11  -1   20.70    5.20
  -3 -11  -1   22.20    9.80
   3  11   1   29.40    6.70
   3  11   1   43.40    8.10
  -4 -11  -1   10.30   12.00
  -4 -11  -1   20.50   10.10
  -4 -11  -1   16.00    6.10
   4  11   1   16.30    9.70
   4  11   1   -4.70    8.90
   2 -12  -1   12.40    5.50
   2 -12  -1   12.70    8.60
   2 -12  -1   -9.20   10.10
  -2  12   1   -4.90    8.70
  -2  12   1   14.80    6.80
  -2  12   1   11.20    7.30
  -2  12   1   24.20   14.30
   1 -12  -1    2.00    8.00
   1 -12  -1   -1.40    6.80
   1 -12  -1   -2.30    7.40
   1 -12  -1    9.90    9.80
   1 -12  -1   -8.10    7.30
   1 -12  -1    2.30    7.60
  -1  12   1   -3.90    7.70
  -1  12   1    0.90    5.90
  -1  12   1    3.10    4.40
  -1  12   1   -0.50    7.10
   0 -12  -1    7.40    7.30
   0 -12  -1   12.20    7.40
   0 -12  -1    4.10    6.10
   0 -12  -1    7.20    7.20
   0 -12  -1   -1.30    8.60
   0 -12  -1    8.80    7.20
   0  12   1    8.70    7.80
   0  12   1   10.90    7.40
   0  12   1    9.30    5.00
   0  12   1    5.00    5.50
  -1 -12  -1   65.29   10.80
  -1 -12  -1   50.49    9.30
  -1 -12  -1   74.19   12.50
  -1 -12  -1   46.00    9.10
  -1 -12  -1   66.49    9.50
  -1 -12  -1   49.60    7.30
   1  12   1   71.09    6.80
   1  12   1   79.29   11.00
  -2 -12  -1    8.50    6.40
  -2 -12  -1   -5.10    5.40
  -2 -12  -1    4.80    8.60
  -2 -12  -1    1.70    6.10
  -2 -12  -1   -4.90    8.90
   2  12   1   -2.50    7.00
   2  12   1  -11.10    7.20
  -3 -12  -1   17.20    6.60
  -3 -12  -1    3.80    5.70
  -3 -12  -1   20.00   11.00
  -3 -12  -1   18.90   10.10
   3  12   1   22.50    7.90
   3  12   1   16.50    8.30
   1 -13  -1   12.40    7.60
   1 -13  -1   24.60    8.60
   1 -13  -1   21.80    9.20
  -1  13   1   16.20   10.10
  -1  13   1    7.20    7.20
   0 -13  -1   -0.30    9.60
   0 -13  -1    2.40    7.70
   0 -13  -1   -2.90    7.60
   0 -13  -1    9.20    8.90
   0 -13  -1    1.20    8.30
   0 -13  -1    4.20    8.80
   0  13   1  -16.10    8.20
   0  13   1    1.50    6.00
   0  13   1    0.60    6.10
  -1 -13  -1   -2.90    9.10
  -1 -13  -1    3.90    6.70
  -1 -13  -1   -5.30    9.90
  -1 -13  -1   15.10    9.20
  -1 -13  -1    6.50    7.00
  -1 -13  -1   10.80    6.90
   1  13   1    4.40    8.50
   1  13   1   10.60    5.60
  -2 -13  -1   -9.00   10.60
  -2 -13  -1    0.40   10.10
  -2 -13  -1   -6.70    6.40
  -2 -13  -1   13.30   11.80
  -2 -13  -1   -3.30    7.20
   2  13   1   -3.30    8.30
   2  13   1    3.50    8.50
   0 -14  -1   10.90   10.70
   0 -14  -1    0.80    8.90
   0  14   1    7.00    7.10
   0  14   1    3.60   11.10
  -1 -14  -1   51.79   12.20
   1  14   1   67.79   11.80
   1  14   1   36.10   11.70
   1  13  -2   -7.10   10.10
   1  13  -2   -2.10   12.10
  -1 -13   2    3.20   10.50
  -1 -13   2  -28.60   12.00
   0  13  -2   13.90    9.80
   0  13  -2    6.20    7.50
   0  13  -2  -19.70   10.80
   0 -13   2   25.70    9.50
   0 -13   2   26.20    9.10
   0 -13   2   13.20    8.40
   2  12  -2    7.00    9.40
   2  12  -2    7.70    7.50
  -2 -12   2   15.40    7.30
  -2 -12   2    7.10    9.20
  -2 -12   2   26.70   11.10
  -2 -12   2   13.40    8.60
   1  12  -2  -14.40    8.00
   1  12  -2    4.00    5.80
   1  12  -2   -1.80    4.60
   1  12  -2   -8.00    6.50
  -1 -12   2    0.80    6.70
  -1 -12   2   -2.30    8.10
  -1 -12   2    5.40    6.50
  -1 -12   2   -4.20    7.60
   0  12  -2   49.00    9.20
   0  12  -2   61.89   11.20
   0  12  -2   68.99   11.40
   0  12  -2   60.69    8.60
   0 -12   2   36.40    8.10
   0 -12   2   26.30   10.00
   0 -12   2   60.59   10.40
   0 -12   2   44.50    8.70
   0 -12   2   81.59   14.20
  -1  12  -2   17.00   10.10
  -1  12  -2   22.80   10.40
  -1  12  -2   10.00    7.50
   1 -12   2   11.10    7.10
   1 -12   2   19.40    8.80
   1 -12   2   18.90    8.10
  -2  12  -2   12.50   15.70
  -2  12  -2    3.70    8.60
   2 -12   2    5.30   10.40
   2 -12   2    2.70    8.80
   3  11  -2   12.30    7.60
   3  11  -2   21.40    8.70
  -3 -11   2   11.00    6.60
  -3 -11   2   21.70    8.90
  -3 -11   2    3.50    9.30
  -3 -11   2   -2.80    6.10
   2  11  -2   47.70    8.90
   2  11  -2   42.20    7.30
   2  11  -2   45.40    7.80
   2  11  -2   41.80    4.30
  -2 -11   2   42.50    7.20
  -2 -11   2   43.80    7.70
  -2 -11   2   31.60    8.60
  -2 -11   2   49.70    9.30
  -2 -11   2   47.30   10.50
   1  11  -2   47.70    8.40
   1  11  -2   33.30    6.80
   1  11  -2   37.80    4.80
   1  11  -2   39.50    5.10
   1  11  -2   42.90   11.10
   1  11  -2   24.40    8.20
  -1 -11   2   42.30    7.70
  -1 -11   2   29.00    8.80
  -1 -11   2   18.90    7.40
  -1 -11   2   49.50    7.40
  -1 -11   2   33.90    6.90
   0  11  -2   40.40    7.80
   0  11  -2   25.00    7.50
   0  11  -2   37.70    6.50
   0  11  -2   38.70    7.20
   0  11  -2   37.50    6.30
   0  11  -2   24.20    6.90
   0 -11   2   41.80    7.50
   0 -11   2   26.60    6.90
   0 -11   2   32.30    7.00
   0 -11   2   18.00    6.90
   0 -11   2   31.60    6.80
  -1  11  -2   54.99    8.30
  -1  11  -2   52.09    9.20
  -1  11  -2   76.39   11.80
   1 -11   2   38.40    8.20
   1 -11   2   74.19   11.60
   1 -11   2   40.60    8.00
   1 -11   2   73.39   11.50
   1 -11   2   71.69   12.10
  -2  11  -2   -7.00    6.80
  -2  11  -2   -0.70    7.60
  -2  11  -2  -18.40    8.40
  -2  11  -2   -8.60    8.80
   2 -11   2    3.80    4.50
   2 -11   2   -0.10    9.10
   2 -11   2   -1.60    8.10
  -3  11  -2   18.90   10.80
  -3  11  -2   23.90   12.70
   3 -11   2   16.80   11.50
   3 -11   2   20.80   11.60
   4  10  -2    1.40    8.90
  -4 -10   2   -9.80   10.70
  -4 -10   2   10.90    8.10
  -4 -10   2    2.60    6.20
   3  10  -2   10.20    4.10
   3  10  -2    5.70    7.30
   3  10  -2   18.10    7.00
  -3 -10   2    6.40    8.70
  -3 -10   2   11.60    7.50
  -3 -10   2    5.70    5.40
  -3 -10   2    1.70    5.40
  -3 -10   2    6.00    5.50
   2  10  -2    2.40    2.90
   2  10  -2    6.30    4.90
   2  10  -2    4.90    6.60
   2  10  -2    3.20    6.20
  -2 -10   2    5.20    6.70
  -2 -10   2    8.80    5.70
  -2 -10   2    0.40    5.20
  -2 -10   2   -9.30    6.80
  -2 -10   2   -1.30    4.90
   1  10  -2   23.80    4.30
   1  10  -2   27.90    6.10
   1  10  -2   20.20    6.40
  -1 -10   2   25.70    5.60
  -1 -10   2   19.40    6.60
  -1 -10   2   19.10    5.10
  -1 -10   2   30.30    6.40
  -1 -10   2   24.20    7.60
  -1 -10   2   21.50    4.50
   0  10  -2    3.10    3.60
   0  10  -2   12.40    5.90
   0  10  -2    7.00    6.80
   0  10  -2    9.00    5.90
   0  10  -2    0.80    4.70
   0 -10   2   -1.10    5.50
   0 -10   2    6.60    5.70
   0 -10   2   -0.10    5.40
   0 -10   2    4.30    5.60
   0 -10   2    6.80    5.70
  -1  10  -2  157.48   12.30
  -1  10  -2  136.59   13.10
  -1  10  -2  132.89   10.00
  -1  10  -2  179.68   11.70
  -1  10  -2  158.98   12.30
   1 -10   2  149.79   11.70
   1 -10   2  146.79   12.80
   1 -10   2  187.08   13.50
   1 -10   2  150.58   12.70
   1 -10   2  156.88   12.20
  -2  10  -2   11.90    8.00
  -2  10  -2   13.20    6.10
  -2  10  -2   16.10    7.60
  -2  10  -2    6.50    6.80
  -2  10  -2   19.50    6.90
   2 -10   2   12.30    8.00
   2 -10   2   10.40    7.80
   2 -10   2   22.70    8.10
   2 -10   2    9.30    3.90
  -3  10  -2    7.80    8.30
  -3  10  -2   19.00    8.70
  -3  10  -2   19.10    8.40
  -3  10  -2    9.70    9.00
   3 -10   2   14.10    9.90
   3 -10   2   10.40    9.80
   4   9  -2   38.10    7.60
   4   9  -2   38.00    6.50
   4   9  -2   36.40    7.00
   4   9  -2   30.30   10.00
  -4  -9   2   28.30    9.40
  -4  -9   2   33.30    7.00
  -4  -9   2   33.00    8.40
  -4  -9   2   29.30    6.00
   3   9  -2    5.30    5.90
   3   9  -2   -1.10    6.20
   3   9  -2    2.80    5.40
   3   9  -2   -5.60    5.00
   3   9  -2    1.10    4.00
   3   9  -2    5.00    9.50
  -3  -9   2    1.70    4.90
  -3  -9   2    0.30    4.70
  -3  -9   2   -7.90    4.40
  -3  -9   2    3.30    7.50
   2   9  -2  262.67   14.10
   2   9  -2  280.27   13.50
   2   9  -2  261.47   15.60
   2   9  -2  250.87   13.60
   2   9  -2  264.57   11.10
  -2  -9   2  284.47   16.60
  -2  -9   2  263.37   13.50
  -2  -9   2  259.37   21.70
  -2  -9   2  265.37   13.60
  -2  -9   2  259.37   13.20
   1   9  -2    3.20    3.40
   1   9  -2    2.70    5.70
   1   9  -2    6.00    5.10
   1   9  -2    4.10    4.70
   1   9  -2   10.60    4.90
   1   9  -2   -6.10    3.90
  -1  -9   2   -3.80    8.80
  -1  -9   2   -2.30    6.70
  -1  -9   2   -0.40    4.30
  -1  -9   2    3.40    3.80
  -1  -9   2   12.70    5.20
  -1  -9   2    5.60    5.00
   0   9  -2  597.54   21.70
   0   9  -2  516.05   21.80
   0   9  -2  556.94   22.70
   0  -9   2  541.25   22.50
   0  -9   2  521.65   23.30
   0  -9   2  525.95   22.70
   0  -9   2  506.85   22.20
   0  -9   2  492.95   21.40
   0  -9   2  555.54   21.90
  -1   9  -2  253.37   13.80
  -1   9  -2  278.07   13.80
  -1   9  -2  270.67   13.50
  -1   9  -2  243.38   12.20
   1  -9   2  261.67   13.20
   1  -9   2  255.47   19.20
   1  -9   2  239.68   14.20
   1  -9   2  254.87   14.20
   1  -9   2  261.77   13.60
  -2   9  -2   13.20    6.40
  -2   9  -2   19.80    6.40
  -2   9  -2   11.70    5.60
  -2   9  -2   16.70    6.60
  -2   9  -2   17.20    6.30
   2  -9   2   12.40    6.50
   2  -9   2    7.80    6.40
   2  -9   2   19.30    7.30
   2  -9   2   15.10    3.40
   2  -9   2   11.90    7.70
  -3   9  -2   13.00    6.30
  -3   9  -2   -0.60    6.60
  -3   9  -2    7.10    7.00
  -3   9  -2   14.00    8.00
   3  -9   2    2.80    7.60
   3  -9   2    4.00    7.80
  -4   9  -2    9.10    9.30
  -4   9  -2    3.50   13.20
   4  -9   2    3.10   14.70
   4  -9   2    3.50   10.70
   5   8  -2    3.40    8.30
   5   8  -2    0.10    9.80
  -5  -8   2   -4.00   10.50
  -5  -8   2   13.90    5.60
   4   8  -2   27.20    5.20
   4   8  -2   21.60    6.10
   4   8  -2   29.00    5.90
   4   8  -2   32.30    6.40
   4   8  -2   31.10    8.90
  -4  -8   2   31.30    6.20
  -4  -8   2   30.30    5.20
  -4  -8   2   41.60    8.90
  -4  -8   2   36.10    5.20
  -4  -8   2   16.10    6.00
   3   8  -2   39.50    6.80
   3   8  -2   42.60    7.10
   3   8  -2   40.70    6.00
   3   8  -2   43.90    7.50
  -3  -8   2   45.70    8.20
  -3  -8   2   36.30    5.10
  -3  -8   2   58.59    8.50
  -3  -8   2   44.30    7.20
  -3  -8   2   42.20    8.40
   2   8  -2   39.30    4.90
   2   8  -2   23.10    6.00
   2   8  -2   33.20    4.80
   2   8  -2   29.70    4.70
   2   8  -2   36.30    6.00
   2   8  -2   23.60    5.00
  -2  -8   2   25.40    4.40
  -2  -8   2   26.20    4.40
  -2  -8   2   49.99    8.20
  -2  -8   2   20.30    6.60
  -2  -8   2   28.00    5.50
   1   8  -2   23.00    4.50
   1   8  -2   27.40    4.50
   1   8  -2   26.10    4.20
   1   8  -2   33.40    5.40
   1   8  -2   37.80    6.20
   1   8  -2   29.00    5.10
   1   8  -2   29.70    4.60
  -1  -8   2   27.00    4.90
  -1  -8   2   21.50    4.40
  -1  -8   2   30.40    4.40
  -1  -8   2    9.80    5.70
  -1  -8   2   26.10    4.90
  -1  -8   2   24.40    5.60
   0   8  -2   -3.10    4.00
   0   8  -2   -4.80    4.40
   0   8  -2   -4.60    6.20
   0   8  -2    2.30    3.50
   0   8  -2    0.90    4.70
   0  -8   2   -0.70    4.00
   0  -8   2   -5.70    4.30
   0  -8   2   -0.50    4.00
   0  -8   2   -2.90    4.70
   0  -8   2   -5.40    4.00
   0  -8   2   -5.00    5.20
  -1   8  -2  209.98   11.20
  -1   8  -2  234.48   12.00
  -1   8  -2  185.98   10.20
  -1   8  -2  191.68   11.70
  -1   8  -2  220.88   11.60
   1  -8   2  195.88   10.90
   1  -8   2  196.98   11.00
   1  -8   2  172.28   11.80
   1  -8   2  229.38   12.40
   1  -8   2  194.68   11.80
  -2   8  -2   34.00    5.90
  -2   8  -2   38.00    5.60
  -2   8  -2   46.10    9.90
  -2   8  -2   29.00    5.90
  -2   8  -2   52.39    8.10
   2  -8   2   38.60    5.40
   2  -8   2   45.10    7.90
   2  -8   2   32.70    6.20
   2  -8   2   53.49   10.70
  -3   8  -2    4.90    5.80
  -3   8  -2    3.20    5.80
  -3   8  -2    0.60    6.40
  -3   8  -2    6.30    6.80
   3  -8   2    0.00    4.90
   3  -8   2   -0.70    6.40
   3  -8   2    2.20    6.50
   3  -8   2    1.00    6.80
  -4   8  -2   22.20    8.10
  -4   8  -2   10.50    7.10
  -4   8  -2    2.00    8.20
   4  -8   2    7.20    8.60
   4  -8   2    8.40   10.50
   5   7  -2   19.70    8.50
   5   7  -2    5.60    9.50
   5   7  -2    8.90    5.10
  -5  -7   2    5.30    4.70
  -5  -7   2   18.10   10.10
  -5  -7   2   16.50    8.80
   4   7  -2  224.88   13.20
   4   7  -2  233.78   16.00
   4   7  -2  217.08   12.20
   4   7  -2  238.38   14.70
   4   7  -2  221.88   13.00
  -4  -7   2  240.78   16.80
  -4  -7   2  217.38   11.00
  -4  -7   2  228.68   11.90
  -4  -7   2  236.88   13.40
  -4  -7   2  231.58   11.50
   3   7  -2   63.49    9.30
   3   7  -2   71.89    6.90
   3   7  -2   68.09    7.10
   3   7  -2   61.39    7.80
   3   7  -2   68.39    8.70
  -3  -7   2   61.19   11.70
  -3  -7   2   69.79    8.00
  -3  -7   2   83.09    7.80
  -3  -7   2   68.49    6.90
   2   7  -2    5.50    4.80
   2   7  -2    2.60    3.60
   2   7  -2    4.50    2.80
   2   7  -2    3.90    4.70
   2   7  -2    0.60    3.80
   2   7  -2    6.80    6.50
  -2  -7   2    1.10    3.80
  -2  -7   2   -0.80    5.40
  -2  -7   2    4.80    4.20
  -2  -7   2   -4.40    3.60
   1   7  -2   86.89    5.20
   1   7  -2   89.09    7.30
   1   7  -2   99.79    8.30
   1   7  -2   75.09    7.50
   1   7  -2   90.49    6.50
   1   7  -2   89.39    6.80
   1   7  -2   96.19    6.10
  -1  -7   2  105.69    6.90
  -1  -7   2   88.69    8.00
  -1  -7   2   77.89    5.30
  -1  -7   2   92.49    6.60
  -1  -7   2   85.89    6.80
  -1  -7   2   97.69    9.30
   0   7  -2    2.50    4.50
   0   7  -2   -1.40    3.10
   0   7  -2   -0.20    3.20
   0   7  -2    1.60    3.00
   0   7  -2    2.10    3.70
   0  -7   2   -3.10    3.70
   0  -7   2   -2.00    5.40
   0  -7   2    1.50    4.10
   0  -7   2    3.70    3.40
   0  -7   2   -5.20    4.00
   0  -7   2   -4.00    3.30
  -1   7  -2   48.40    6.40
  -1   7  -2   48.70    5.80
  -1   7  -2   56.19    7.30
  -1   7  -2   48.50    6.40
  -1   7  -2   50.39    6.90
   1  -7   2   47.10    7.20
   1  -7   2   48.80    6.20
   1  -7   2   56.69    7.10
   1  -7   2   49.99    7.70
   1  -7   2   50.19    7.80
  -2   7  -2    7.60    7.30
  -2   7  -2    0.50    4.20
  -2   7  -2    2.40    4.60
  -2   7  -2   -7.40    4.10
  -2   7  -2    1.00    5.10
   2  -7   2    1.30    4.80
   2  -7   2    4.40    4.80
   2  -7   2    1.70    4.70
   2  -7   2    4.70    5.70
   2  -7   2    3.20    2.20
  -3   7  -2    4.30    4.80
  -3   7  -2    0.80    5.40
  -3   7  -2    5.80    5.70
  -3   7  -2   -3.30    5.70
  -3   7  -2    2.50    5.50
   3  -7   2   -2.80    7.00
   3  -7   2   -7.00    5.30
  -4   7  -2   -7.10    7.40
  -4   7  -2    2.20    5.40
  -4   7  -2   -3.40    6.90
  -4   7  -2    0.60    9.40
  -4   7  -2   -6.00    5.90
   4  -7   2   -6.10    6.90
   4  -7   2    6.10    8.00
   5   6  -2   -6.00    7.60
  -5  -6   2   10.60    9.10
  -5  -6   2    0.90    4.00
   4   6  -2  225.28   13.40
   4   6  -2  209.28   10.60
   4   6  -2  211.18   12.80
   4   6  -2  218.68   10.70
   4   6  -2  212.48   11.20
  -4  -6   2  183.08   13.30
  -4  -6   2  208.78   10.20
  -4  -6   2  227.18   10.60
  -4  -6   2  267.07   16.10
   3   6  -2    0.80    5.10
   3   6  -2    5.90    5.50
   3   6  -2   10.70    3.70
   3   6  -2   -0.40    3.30
   3   6  -2   -0.70    3.90
   3   6  -2   11.80    4.00
  -3  -6   2    3.70    3.30
  -3  -6   2    4.70    3.50
  -3  -6   2   -0.70    3.20
  -3  -6   2    0.20    6.20
  -3  -6   2    6.70    3.70
   2   6  -2   61.19    6.10
   2   6  -2   61.99    5.70
   2   6  -2   64.29    5.80
   2   6  -2   62.19    5.10
   2   6  -2   56.79    6.50
   2   6  -2   57.69    7.50
  -2  -6   2   60.29    6.10
  -2  -6   2   62.89    8.90
  -2  -6   2   68.49    5.80
  -2  -6   2   55.59    5.90
  -2  -6   2   53.79    5.90
   1   6  -2  305.27   12.60
   1   6  -2  294.07   11.90
   1   6  -2  286.87   12.00
   1   6  -2  286.77   11.90
   1   6  -2  283.87   12.80
   1   6  -2  280.47   10.90
  -1  -6   2  287.87   12.00
  -1  -6   2  291.97   12.50
  -1  -6   2  270.47   10.90
  -1  -6   2  290.47   12.00
  -1  -6   2  289.47   13.50
  -1  -6   2  288.77   12.00
   0   6  -2    6.30    3.20
   0   6  -2    4.50    3.00
   0   6  -2    5.30    3.20
   0   6  -2    6.70    2.70
   0   6  -2    2.80    3.40
   0  -6   2    4.60    3.10
   0  -6   2    4.60    3.40
   0  -6   2    5.60    3.30
   0  -6   2    4.30    2.90
   0  -6   2    2.10    3.00
   0  -6   2    3.40    3.80
  -1   6  -2  108.89    6.80
  -1   6  -2  124.19    7.90
  -1   6  -2  106.39    8.10
  -1   6  -2  121.99    7.30
  -1   6  -2  114.99    7.40
   1  -6   2  114.89    6.70
   1  -6   2  114.39    8.30
   1  -6   2  104.49    7.10
   1  -6   2  108.99    8.20
   1  -6   2  122.19    7.40
  -2   6  -2  447.56   19.70
  -2   6  -2  476.15   19.60
  -2   6  -2  470.55   18.30
  -2   6  -2  476.55   18.60
  -2   6  -2  449.56   18.30
   2  -6   2  442.06   19.60
   2  -6   2  443.26   16.60
   2  -6   2  475.95   19.80
   2  -6   2  448.06   18.30
   2  -6   2  452.65   18.10
  -3   6  -2   53.09    6.10
  -3   6  -2   38.90    6.30
  -3   6  -2   47.60    6.80
  -3   6  -2   45.50    7.50
  -3   6  -2   45.30    6.80
   3  -6   2   45.00    7.80
   3  -6   2   33.50    5.00
   3  -6   2   37.40    5.80
  -4   6  -2   -1.20    4.50
  -4   6  -2   -3.60    5.90
  -4   6  -2   -9.90    6.90
  -4   6  -2   -1.80    6.50
  -4   6  -2   -2.40    5.40
   4  -6   2   -2.10    5.90
   4  -6   2    6.10    8.00
   4  -6   2   -1.90    5.00
  -5   6  -2   24.10    7.10
  -5   6  -2   44.30    8.70
  -5   6  -2   41.70   10.10
   5  -6   2   54.29   12.70
   5   5  -2   10.30    7.80
   5   5  -2   12.30    4.00
   5   5  -2   11.30    3.80
  -5  -5   2   12.70    3.40
  -5  -5   2   25.70    8.20
  -5  -5   2    7.00    3.40
  -5  -5   2   12.50    3.10
   4   5  -2  212.28   10.00
   4   5  -2  210.68   13.30
   4   5  -2  211.98   10.40
   4   5  -2  213.28   12.80
   4   5  -2  213.38   12.40
  -4  -5   2  226.38   14.40
  -4  -5   2  201.58    9.90
  -4  -5   2  200.08    9.50
  -4  -5   2  198.98    9.90
   3   5  -2   99.49    6.80
   3   5  -2  103.49    6.50
   3   5  -2   86.49    8.40
   3   5  -2  101.39    7.50
   3   5  -2   97.39    8.30
   3   5  -2  100.29    6.50
  -3  -5   2   95.19    6.10
  -3  -5   2  103.29    6.40
  -3  -5   2   94.29   10.10
  -3  -5   2   98.49    6.30
   2   5  -2    9.50    2.90
   2   5  -2   17.30    3.50
   2   5  -2   18.80    2.90
   2   5  -2   15.60    4.00
   2   5  -2   15.20    4.00
   2   5  -2   10.40    2.70
  -2  -5   2   14.80    3.10
  -2  -5   2   11.50    3.00
  -2  -5   2   10.70    2.70
  -2  -5   2   13.30    4.40
  -2  -5   2   10.80    2.90
   1   5  -2 1459.75   50.79
   1   5  -2 1364.96   49.99
   1   5  -2 1420.76   50.79
   1   5  -2 1480.65   51.49
   1   5  -2 1449.95   50.89
   1   5  -2 1490.05   50.99
  -1  -5   2 1422.86   50.79
  -1  -5   2 1447.96   50.89
  -1  -5   2 1456.75   50.79
  -1  -5   2 1381.36   49.99
  -1  -5   2 1466.45   51.59
  -1  -5   2 1413.56   50.89
   0   5  -2  473.45   18.30
   0   5  -2  475.05   18.20
   0   5  -2  502.15   18.30
   0   5  -2  474.45   18.50
   0   5  -2  489.75   18.40
   0  -5   2  485.45   18.60
   0  -5   2  491.65   18.10
   0  -5   2  477.05   18.50
   0  -5   2  477.25   18.50
   0  -5   2  493.15   18.50
   0  -5   2  477.55   18.30
  -1   5  -2  221.38   10.00
  -1   5  -2  217.68    9.10
  -1   5  -2  223.18   10.00
  -1   5  -2  219.28    9.80
  -1   5  -2  219.38    9.80
   1  -5   2  220.38    9.90
   1  -5   2  201.98   10.10
   1  -5   2  197.38    9.10
   1  -5   2  203.48    9.70
   1  -5   2  215.68   10.50
  -2   5  -2  131.09    7.30
  -2   5  -2  118.29    7.80
  -2   5  -2  138.29    7.60
  -2   5  -2  129.99    8.10
  -2   5  -2  124.29    8.40
   2  -5   2  129.09    7.70
   2  -5   2  121.39    7.50
   2  -5   2  140.69    9.60
   2  -5   2  121.49    5.30
   2  -5   2  124.59    8.60
  -3   5  -2   -2.50    5.20
  -3   5  -2   -0.70    3.70
  -3   5  -2   -2.20    4.80
  -3   5  -2    1.70    3.60
  -3   5  -2  -10.40    4.00
   3  -5   2   -3.40    4.30
   3  -5   2    2.60    6.00
   3  -5   2    3.70    3.40
   3  -5   2    3.80    4.90
  -4   5  -2    8.00    5.30
  -4   5  -2    9.80    4.20
  -4   5  -2   14.10    4.80
  -4   5  -2    5.90    8.60
  -4   5  -2   18.00    6.80
   4  -5   2    9.90    5.30
   4  -5   2  -10.60    7.30
  -5   5  -2   16.70    9.10
  -5   5  -2    6.70    7.10
  -5   5  -2   -4.80    5.70
   5  -5   2    8.20   10.60
   5  -5   2    1.60    7.00
   5   4  -2   12.80    3.50
   5   4  -2   19.20    7.80
   5   4  -2    9.80    3.70
  -5  -4   2    4.60    7.00
  -5  -4   2    7.60    3.20
  -5  -4   2   12.30    4.00
  -5  -4   2   14.00    5.20
  -5  -4   2   11.30    3.10
   4   4  -2  103.19    9.90
   4   4  -2   92.29    7.10
   4   4  -2   84.09    6.70
   4   4  -2  111.49   10.10
  -4  -4   2   85.09    5.90
  -4  -4   2   93.39    5.70
  -4  -4   2   98.19    5.60
  -4  -4   2   90.29    6.40
  -4  -4   2  124.99   11.20
   3   4  -2   56.29    7.60
   3   4  -2   61.99    7.80
   3   4  -2   64.19    4.80
   3   4  -2   70.19    5.70
   3   4  -2   62.39    5.00
   3   4  -2   49.30    3.50
   3   4  -2   65.69    6.80
  -3  -4   2   59.79    4.80
  -3  -4   2   64.59    4.90
  -3  -4   2   63.29    8.60
  -3  -4   2   56.79    4.60
  -3  -4   2   50.79    3.10
   2   4  -2   -0.80    3.30
   2   4  -2    4.00    2.70
   2   4  -2    3.90    2.20
   2   4  -2    3.90    2.60
   2   4  -2    3.60    2.40
   2   4  -2   -3.80    3.30
  -2  -4   2    3.90    2.40
  -2  -4   2    1.70    3.50
  -2  -4   2    4.30    2.40
  -2  -4   2   -0.50    2.30
   1   4  -2 1063.69   36.30
   1   4  -2 1056.79   36.90
   1   4  -2  947.61   36.60
   1   4  -2 1007.00   36.10
   1   4  -2 1039.10   36.20
   1   4  -2  951.80   35.40
  -1  -4   2  975.90   35.30
  -1  -4   2 1022.20   36.80
  -1  -4   2 1003.40   36.20
  -1  -4   2 1048.40   36.20
  -1  -4   2 1077.69   36.30
  -1  -4   2 1026.50   36.30
   0   4  -2  179.48    7.80
   0   4  -2  160.28    7.70
   0   4  -2  163.58    8.00
   0   4  -2  165.38    7.80
   0   4  -2  180.78    7.90
   0  -4   2  165.38    7.90
   0  -4   2  169.28    7.80
   0  -4   2  176.58    8.10
   0  -4   2  162.28    7.50
   0  -4   2  170.48    7.80
   0  -4   2  173.28    7.80
  -1   4  -2 1797.92   60.09
  -1   4  -2 1658.23   60.39
  -1   4  -2 1759.22   60.09
  -1   4  -2 1681.63   59.69
  -1   4  -2 1778.12   60.29
   1  -4   2 1684.73   59.99
   1  -4   2 1642.94   60.49
   1  -4   2 1644.94   59.69
   1  -4   2 1743.03   60.09
   1  -4   2 1714.33   60.59
  -2   4  -2  214.98   10.40
  -2   4  -2  210.78    9.10
  -2   4  -2  218.08    9.80
  -2   4  -2  210.88   10.30
  -2   4  -2  216.58    9.60
   2  -4   2  204.48   11.10
   2  -4   2  182.18   10.20
   2  -4   2  207.38    9.20
   2  -4   2  205.28    9.10
  -3   4  -2    3.90    3.10
  -3   4  -2    2.10    3.50
  -3   4  -2   -0.40    3.40
  -3   4  -2    0.90    4.80
  -3   4  -2   -0.10    4.50
   3  -4   2    4.40    4.00
   3  -4   2    4.00    3.00
   3  -4   2    0.90    3.50
   3  -4   2   -3.10    5.60
  -4   4  -2    7.40    4.20
  -4   4  -2    6.90    5.80
  -4   4  -2   11.60    3.60
   4  -4   2    8.40    4.50
   4  -4   2    7.30    3.90
   4  -4   2   -1.80    6.80
  -5   4  -2   -4.70    4.90
  -5   4  -2  -11.60    8.30
  -5   4  -2    3.60    5.70
   5  -4   2   -2.30    8.10
   5  -4   2    3.20    5.50
   5  -4   2   -0.70    5.60
   6   3  -2  -13.90    9.60
   6   3  -2   11.30   10.50
  -6  -3   2   12.00    8.20
   5   3  -2   -5.20    7.40
   5   3  -2   -4.70    6.20
   5   3  -2   -2.30    3.30
   5   3  -2   -5.80    3.30
  -5  -3   2   -5.80    6.00
  -5  -3   2   -1.80    2.80
  -5  -3   2    1.80    4.70
  -5  -3   2    2.20    2.80
   4   3  -2 1054.79   39.70
   4   3  -2 1034.90   38.20
   4   3  -2 1085.29   39.50
   4   3  -2 1083.19   37.70
  -4  -3   2 1058.79   37.50
  -4  -3   2 1102.29   39.70
  -4  -3   2 1013.90   37.00
  -4  -3   2 1063.99   37.60
  -4  -3   2 1028.00   37.90
   3   3  -2    4.20    3.90
   3   3  -2   11.10    2.50
   3   3  -2    5.40    3.60
   3   3  -2   11.70    2.80
   3   3  -2   10.60    4.60
   3   3  -2    5.10    2.70
   3   3  -2    6.70    2.10
  -3  -3   2    8.90    2.30
  -3  -3   2    7.30    2.50
  -3  -3   2    5.60    2.00
  -3  -3   2    3.30    3.90
  -3  -3   2    2.20    2.20
   2   3  -2  353.06   14.20
   2   3  -2  355.96   12.90
   2   3  -2  347.07   13.10
   2   3  -2  359.26   13.60
   2   3  -2  335.07   13.90
   2   3  -2  356.26   13.30
   2   3  -2  319.57   12.30
  -2  -3   2  351.96   13.20
  -2  -3   2  356.76   12.40
  -2  -3   2  349.57   12.90
  -2  -3   2  343.67   14.50
  -2  -3   2  341.27   13.10
   1   3  -2   97.09    5.40
   1   3  -2   95.99    4.20
   1   3  -2  102.39    6.10
   1   3  -2  105.79    4.90
   1   3  -2   96.09    5.30
   1   3  -2   98.69    5.30
  -1  -3   2   98.79    5.50
  -1  -3   2   95.59    6.20
  -1  -3   2   98.69    5.10
  -1  -3   2   99.09    5.20
  -1  -3   2  107.39    5.40
   0   3  -2  453.75   16.50
   0   3  -2  449.16   16.50
   0   3  -2  436.56   16.60
   0   3  -2  446.36   16.40
   0   3  -2  430.86   16.40
   0   3  -2  479.95   16.60
   0  -3   2  428.56   16.30
   0  -3   2  450.95   16.50
   0  -3   2  441.66   16.40
   0  -3   2  436.36   16.60
   0  -3   2  457.35   16.60
  -1   3  -2  391.96   14.60
  -1   3  -2  379.96   14.90
  -1   3  -2  402.36   14.50
  -1   3  -2  387.46   14.10
  -1   3  -2  388.26   14.70
   1  -3   2  388.96   14.00
   1  -3   2  374.96   15.20
   1  -3   2  379.36   14.40
   1  -3   2  373.86   15.10
   1  -3   2  397.26   14.70
  -2   3  -2   26.20    4.10
  -2   3  -2   19.50    3.60
  -2   3  -2   22.90    2.90
  -2   3  -2   27.00    4.10
  -2   3  -2   23.70    3.10
   2  -3   2   22.50    3.10
   2  -3   2   23.10    2.90
   2  -3   2   29.70    4.90
   2  -3   2   21.70    3.70
  -3   3  -2   10.50    2.70
  -3   3  -2   10.20    4.60
  -3   3  -2   12.30    3.20
  -3   3  -2   11.60    4.60
  -3   3  -2   10.10    3.20
   3  -3   2    6.10    2.90
   3  -3   2    8.30    5.20
   3  -3   2    7.00    3.80
   3  -3   2   12.30    3.20
  -4   3  -2   11.70    4.00
  -4   3  -2   14.30    3.90
  -4   3  -2   15.30    3.10
  -4   3  -2   13.80    5.90
   4  -3   2   13.70    3.60
   4  -3   2   16.40    4.10
   4  -3   2   11.30    7.00
  -5   3  -2    9.00    4.90
  -5   3  -2   10.50    4.70
  -5   3  -2    6.50    7.50
   5  -3   2   12.90    4.80
   5  -3   2    7.40    8.50
   6   2  -2   11.20   10.50
   6   2  -2   -9.00    9.10
  -6  -2   2    7.80   10.50
  -6  -2   2   -2.10    6.90
   5   2  -2   73.99   11.70
   5   2  -2   66.99   10.20
   5   2  -2   57.19    6.10
   5   2  -2   75.69    6.10
  -5  -2   2   66.29   10.80
  -5  -2   2   67.19    5.40
  -5  -2   2   67.99    5.30
  -5  -2   2   80.89    8.50
   4   2  -2  210.48   12.90
   4   2  -2  228.98   11.00
   4   2  -2  219.18   14.40
   4   2  -2  203.68   10.10
  -4  -2   2  217.78    9.40
  -4  -2   2  222.38    9.20
  -4  -2   2  232.68   12.00
   3   2  -2  125.79    8.40
   3   2  -2  127.99    6.30
   3   2  -2  132.19    8.40
   3   2  -2  148.89    8.30
   3   2  -2  122.89    6.70
  -3  -2   2  121.79    6.30
  -3  -2   2  134.89    8.60
  -3  -2   2  121.19    5.30
  -3  -2   2  136.69    6.10
   2   2  -2    8.60    3.00
   2   2  -2    4.80    2.20
   2   2  -2    3.10    1.50
   2   2  -2    6.90    2.00
   2   2  -2   -0.60    2.80
   2   2  -2    0.80    3.30
   2   2  -2    1.10    1.90
  -2  -2   2    2.60    1.50
  -2  -2   2    1.10    2.00
  -2  -2   2    0.50    3.00
  -2  -2   2    6.00    1.70
  -2  -2   2    1.60    2.00
   1   2  -2   58.69    4.10
   1   2  -2   72.49    4.90
   1   2  -2   65.79    4.00
   1   2  -2   70.79    4.30
   1   2  -2   72.39    3.30
   1   2  -2   71.89    3.60
  -1  -2   2   61.09    4.20
  -1  -2   2   74.49    3.80
  -1  -2   2   72.39    3.10
  -1  -2   2   58.49    4.20
  -1  -2   2   68.19    5.40
   0   2  -2  363.76   13.70
   0   2  -2  366.56   13.70
   0   2  -2  377.96   13.80
   0   2  -2  369.66   13.90
   0   2  -2  399.56   13.90
   0   2  -2  377.96   13.90
   0  -2   2  370.76   13.70
   0  -2   2  371.26   13.90
   0  -2   2  383.36   13.80
   0  -2   2  364.76   13.60
   0  -2   2  371.66   13.70
  -1   2  -2   91.99    3.90
  -1   2  -2   78.09    4.50
  -1   2  -2   84.29    4.80
   1  -2   2   89.69    5.20
   1  -2   2   79.49    4.80
   1  -2   2   82.39    5.50
   1  -2   2   93.99    3.80
   1  -2   2   83.29    4.70
  -2   2  -2  121.29    7.10
  -2   2  -2  128.69    7.40
  -2   2  -2  119.39    5.70
  -2   2  -2  121.29    5.60
   2  -2   2  114.59    6.00
   2  -2   2  111.09    7.40
   2  -2   2  114.09    7.10
   2  -2   2  113.99    5.80
  -3   2  -2  167.98    9.80
  -3   2  -2  183.68    8.00
  -3   2  -2  195.08   11.00
  -3   2  -2  184.48    7.80
   3  -2   2  154.18   10.60
   3  -2   2  186.58    7.90
   3  -2   2  190.58   10.70
  -4   2  -2   -2.40    2.50
  -4   2  -2   -1.10    2.90
  -4   2  -2   -4.60    3.30
   4  -2   2  -12.50    5.90
   4  -2   2   -0.80    3.10
   4  -2   2   -2.90    3.10
  -5   2  -2    0.70    7.10
  -5   2  -2    4.70    4.40
  -5   2  -2    1.90    3.40
   5  -2   2    7.90    7.90
   5  -2   2    7.90    3.60
   5  -2   2    4.90    3.60
   6   1  -2    9.40    9.30
   6   1  -2   14.70   11.50
  -6  -1   2  -12.70    7.10
  -6  -1   2    6.70   10.50
   5   1  -2    3.80    3.30
   5   1  -2    5.60    7.70
   5   1  -2   17.80    6.80
   5   1  -2    1.00    3.20
  -5  -1   2    6.90    7.30
  -5  -1   2    4.50    5.00
  -5  -1   2   12.30    8.10
  -5  -1   2    4.40    3.00
  -5  -1   2    3.70    3.00
   4   1  -2   73.29    7.60
   4   1  -2   77.99    7.70
   4   1  -2   67.49    9.20
  -4  -1   2   82.59    9.30
  -4  -1   2   75.79    7.70
  -4  -1   2   71.59    5.00
  -4  -1   2   63.29    5.20
   3   1  -2 1105.19   39.00
   3   1  -2 1095.09   38.10
   3   1  -2 1055.59   39.30
   3   1  -2 1053.69   38.70
   3   1  -2 1056.79   38.50
  -3  -1   2 1064.09   38.90
  -3  -1   2 1094.29   39.20
  -3  -1   2 1105.69   38.10
  -3  -1   2 1084.59   38.10
   2   1  -2   26.00    3.40
   2   1  -2   35.50    3.30
   2   1  -2   23.40    3.10
   2   1  -2   29.90    4.70
   2   1  -2   24.10    4.70
  -2  -1   2   32.80    4.20
  -2  -1   2   27.90    3.30
  -2  -1   2   28.70    3.20
  -2  -1   2   21.60    3.10
   1   1  -2 3620.44  124.39
   1   1  -2 3615.04  124.49
   1   1  -2 3601.54  124.69
   1   1  -2 3579.24  124.39
  -1  -1   2 3892.21  124.39
  -1  -1   2 3457.55  124.59
  -1  -1   2 3265.07  124.19
  -1  -1   2 3725.73  124.39
   0   1  -2 2672.63   94.29
   0   1  -2 2822.52   94.29
   0   1  -2 2898.71   94.39
   0   1  -2 2366.86   94.19
   0  -1   2 2818.32   94.29
   0  -1   2 2402.26   94.29
   0  -1   2 2922.11   94.29
   0  -1   2 2884.31   94.19
  -1   1  -2 2894.91   97.99
  -1   1  -2 2832.02   97.99
  -1   1  -2 2722.43   98.39
   1  -1   2 2979.20   98.59
   1  -1   2 2654.73   98.39
   1  -1   2 2912.11   98.09
  -2   1  -2  247.08    9.40
  -2   1  -2  247.08    9.40
  -2   1  -2  259.87   10.70
  -2   1  -2  245.18   10.70
  -2   1  -2  256.47    9.50
   2  -1   2  228.58    9.30
   2  -1   2  242.58   11.00
   2  -1   2  245.18    9.40
   2  -1   2  262.67   10.90
  -3   1  -2  236.08   14.10
  -3   1  -2  243.98    9.20
  -3   1  -2  237.28    9.20
  -3   1  -2  243.98   11.60
  -3   1  -2  225.48    9.00
   3  -1   2  228.68   11.60
   3  -1   2  234.38    9.30
  -4   1  -2  152.38    6.90
  -4   1  -2  173.18   11.60
  -4   1  -2  153.88    6.90
  -4   1  -2  150.98   12.00
   4  -1   2  154.68    7.30
   4  -1   2  144.79   11.70
   4  -1   2  161.28    7.10
  -5   1  -2    2.20    2.10
  -5   1  -2   -5.00    4.60
  -5   1  -2   -0.40    3.70
  -5   1  -2    3.50    7.70
  -5   1  -2    2.70    7.40
   5  -1   2    5.20    3.10
   5  -1   2   19.50    7.50
   5  -1   2    1.70    2.70
  -6   1  -2    7.30   10.80
  -6   1  -2   44.90   15.00
   6  -1   2   27.60   10.20
   6   0  -2    6.50    8.90
   6   0  -2    1.10   11.50
  -6   0   2   16.50   10.60
   5   0  -2   10.90    7.00
   5   0  -2   16.50    8.00
   5   0  -2    5.10    3.50
   5   0  -2    7.60    4.70
  -5   0   2    1.00    5.30
  -5   0   2    5.60    7.50
  -5   0   2    5.80    4.30
  -5   0   2   14.40    7.40
  -5   0   2   -0.10    3.20
   4   0  -2   26.30    6.70
   4   0  -2   24.50    5.60
   4   0  -2   20.20    3.00
   4   0  -2   23.20    3.50
   4   0  -2   20.10    3.80
  -4   0   2   21.00    5.80
  -4   0   2   20.00    2.90
  -4   0   2   35.20    6.30
  -4   0   2   21.70    3.80
  -4   0   2   24.00    4.10
   3   0  -2   22.00    2.80
   3   0  -2   28.90    4.90
   3   0  -2   34.80    6.60
   3   0  -2   24.50    7.30
  -3   0   2   26.80    4.60
  -3   0   2   22.60    2.60
  -3   0   2   23.50    3.60
  -3   0   2   25.30    4.80
   2   0  -2    3.50    1.90
   2   0  -2    1.50    2.00
   2   0  -2    1.90    3.10
   2   0  -2   -1.40    2.10
   2   0  -2    3.70    2.60
  -2   0   2    2.80    1.80
  -2   0   2    0.90    1.90
  -2   0   2    1.50    3.00
  -2   0   2    2.60    2.20
   1   0  -2 2028.90   68.99
   1   0  -2 1929.11   68.99
   1   0  -2 2045.20   68.79
  -1   0   2 1961.30   68.79
  -1   0   2 2000.40   68.79
  -1   0   2 1923.21   68.79
  -1   0   2 1991.90   68.99
  -1   0  -2 2097.39   74.39
  -1   0  -2 2161.68   74.89
  -1   0  -2 2218.08   74.39
  -1   0  -2 2051.19   74.79
   1   0   2 2185.38   74.39
   1   0   2 2251.97   74.89
   1   0   2 2280.87   74.79
   1   0   2 1970.90   74.79
  -2   0  -2 1192.28   40.80
  -2   0  -2 1210.28   42.00
  -2   0  -2 1174.18   40.80
  -2   0  -2 1196.78   41.20
  -2   0  -2 1119.39   41.90
   2   0   2 1145.49   40.80
   2   0   2 1184.78   41.90
   2   0   2 1179.68   40.90
  -3   0  -2  136.99    7.10
  -3   0  -2  152.28    5.90
  -3   0  -2  154.68    9.30
  -3   0  -2  159.58    8.70
   3   0   2  167.78    6.10
   3   0   2  148.69    6.10
   3   0   2  148.39    8.80
  -4   0  -2   36.10    5.20
  -4   0  -2   29.40    5.90
  -4   0  -2   48.40    9.00
   4   0   2   34.60    3.10
   4   0   2   28.50    6.20
   4   0   2   35.40    3.20
  -5   0  -2    9.30    7.20
  -5   0  -2    5.70    7.60
  -5   0  -2   -7.80    4.30
  -5   0  -2    4.60    3.40
   5   0   2    6.00    7.30
  -6   0  -2   40.70   14.10
  -6   0  -2   24.50   10.60
   6   0   2   29.80    9.80
   6  -1  -2  -28.50   16.10
   6  -1  -2    9.70    9.10
  -6   1   2   -6.00    9.80
   5  -1  -2   10.60    7.20
   5  -1  -2    2.80    4.00
   5  -1  -2   16.20    8.20
  -5   1   2    2.90    3.60
  -5   1   2    0.40    4.60
  -5   1   2   13.10    7.70
  -5   1   2    3.50    7.30
  -5   1   2    3.50    3.80
   4  -1  -2   73.29    6.00
   4  -1  -2   78.79    6.60
   4  -1  -2   69.19    8.90
  -4   1   2   81.59    5.30
  -4   1   2   71.39    6.10
  -4   1   2   70.39   12.30
  -4   1   2   93.89    8.70
  -4   1   2   70.99    3.30
  -4   1   2   78.49    5.90
   3  -1  -2   87.79    7.70
   3  -1  -2   77.99    5.20
   3  -1  -2   76.29    5.00
   3  -1  -2   70.59    7.00
   3  -1  -2   74.99    5.40
  -3   1   2   68.39    7.60
  -3   1   2   71.09    5.00
  -3   1   2   76.99    3.40
  -3   1   2   73.69    5.20
  -3   1   2   69.19    8.60
   2  -1  -2  400.76   14.90
   2  -1  -2  408.46   14.90
   2  -1  -2  404.36   14.90
   2  -1  -2  402.06   15.60
   2  -1  -2  382.36   15.70
  -2   1   2  395.16   14.20
  -2   1   2  403.46   14.90
  -2   1   2  407.86   14.90
  -2   1   2  414.56   14.90
  -2   1   2  410.56   15.70
   1  -1  -2    0.40    1.80
   1  -1  -2    3.70    2.10
   1  -1  -2    3.30    1.40
   1  -1  -2    1.00    1.80
   1  -1  -2    3.30    0.90
  -1   1   2   -1.00    1.80
  -1   1   2    3.10    1.50
  -1   1   2    4.70    0.90
  -1   1   2   -0.80    1.80
  -1   1   2    4.80    2.20
  -1  -1  -2  984.10   33.30
  -1  -1  -2  980.40   33.90
  -1  -1  -2  944.81   33.30
  -1  -1  -2  908.11   33.80
   1   1   2 1008.00   33.90
   1   1   2  993.90   33.90
   1   1   2  956.00   33.40
   1   1   2  942.31   33.40
   1   1   2  965.20   33.90
  -2  -1  -2  186.48    8.80
  -2  -1  -2  194.68    8.30
  -2  -1  -2  179.28    8.80
   2   1   2  205.78    9.00
   2   1   2  199.58    8.60
  -3  -1  -2   12.40    4.30
  -3  -1  -2   17.90    2.90
  -3  -1  -2   17.10    3.00
  -3  -1  -2   11.80    3.70
   3   1   2   22.10    4.80
   3   1   2   16.70    4.10
   3   1   2   16.60    4.20
  -4  -1  -2   16.70    5.30
  -4  -1  -2    9.70    3.60
  -4  -1  -2   17.20    5.50
  -4  -1  -2   18.30    3.50
   4   1   2   16.10    5.40
  -5  -1  -2   18.00   15.80
  -5  -1  -2    6.50    4.10
  -5  -1  -2    3.80    4.20
  -5  -1  -2   27.90    7.70
  -5  -1  -2    7.00    6.70
   5   1   2   12.90    7.30
  -6  -1  -2   11.50   10.50
  -6  -1  -2   12.80   12.50
   6   1   2   11.20    8.90
   6  -2  -2   47.70    9.60
   6  -2  -2   48.10   10.60
   5  -2  -2    8.80    8.70
   5  -2  -2   15.80    7.60
   5  -2  -2    6.70    4.60
  -5   2   2    5.50    3.80
  -5   2   2   10.40    4.40
  -5   2   2   26.00   11.10
  -5   2   2   11.10    7.70
   4  -2  -2  264.87   11.50
   4  -2  -2  310.17   12.10
   4  -2  -2  271.17   14.60
   4  -2  -2  255.17   14.40
   4  -2  -2  280.97   12.10
  -4   2   2  287.67   11.90
  -4   2   2  277.07   11.20
  -4   2   2  277.27   22.10
  -4   2   2  273.27   10.50
   3  -2  -2  105.39    6.10
   3  -2  -2  104.19    8.20
   3  -2  -2   92.99    5.60
   3  -2  -2  106.99    8.40
   3  -2  -2  107.79    6.10
  -3   2   2   99.99    8.30
  -3   2   2  122.39    6.30
  -3   2   2  100.19    5.90
  -3   2   2   82.39   11.00
  -3   2   2  107.19    4.80
  -3   2   2  102.89    5.40
   2  -2  -2  135.99    6.10
   2  -2  -2  123.89    7.50
   2  -2  -2  129.79    6.30
   2  -2  -2  120.69    7.30
   2  -2  -2  131.79    5.70
  -2   2   2  140.29    6.30
  -2   2   2  123.49    6.90
  -2   2   2  129.39    6.20
  -2   2   2  134.39    5.50
  -2   2   2  130.39    5.40
  -2   2   2  117.49    7.50
   1  -2  -2 2582.44   85.69
   1  -2  -2 2430.96   85.49
   1  -2  -2 2498.45   85.69
   1  -2  -2 2437.26   85.49
  -1   2   2 2484.65   85.79
  -1   2   2 2482.95   85.49
  -1   2   2 2309.57   85.99
  -1   2   2 2552.44   85.69
  -1   2   2 2436.96   85.69
   0  -2  -2  190.18    7.20
   0  -2  -2  180.38    7.10
   0  -2  -2  180.48    7.20
   0  -2  -2  182.28    7.00
   0   2   2  181.88    6.90
   0   2   2  180.68    7.00
   0   2   2  171.68    7.00
   0   2   2  188.78    7.10
  -2  -2  -2  307.67   11.60
  -2  -2  -2  300.57   12.00
  -2  -2  -2  303.87   12.10
  -2  -2  -2  299.87   11.60
   2   2   2  305.67   11.90
   2   2   2  289.17   12.20
   2   2   2  294.37   11.70
  -4  -2  -2  147.79   10.90
  -4  -2  -2  158.38    9.70
  -4  -2  -2  157.78   10.00
  -4  -2  -2  141.49    8.10
  -4  -2  -2  139.39   10.50
   4   2   2  151.88    9.90
  -5  -2  -2  233.18   14.20
  -5  -2  -2  202.78   15.20
  -5  -2  -2  173.38   10.20
  -5  -2  -2  200.38   15.30
  -5  -2  -2  192.28   12.10
   5   2   2  213.18   13.60
  -6  -2  -2   -9.40   11.00
  -6  -2  -2   11.50   10.40
  -6  -2  -2    8.20    6.30
   6   2   2   17.30    9.00
   5  -3  -2   53.59    9.10
   5  -3  -2   53.09    8.30
   5  -3  -2   80.89   13.60
  -5   3   2   50.49    9.10
  -5   3   2   55.89    4.50
  -5   3   2   50.59    8.40
   4  -3  -2   15.40    4.10
   4  -3  -2   21.60    6.60
   4  -3  -2   13.00    6.70
   4  -3  -2   19.30    4.00
  -4   3   2   19.50    3.90
  -4   3   2   22.80    6.30
  -4   3   2   14.20    3.40
  -4   3   2   16.20    2.70
   3  -3  -2  119.39    5.60
   3  -3  -2  118.39    7.10
   3  -3  -2  116.29    8.90
   3  -3  -2  126.29    7.00
   3  -3  -2  112.99    9.10
  -3   3   2  121.99    5.90
  -3   3   2  126.99    8.30
  -3   3   2  123.89    6.90
  -3   3   2  134.09    7.20
  -3   3   2  121.09    9.10
   2  -3  -2  113.49    7.30
   2  -3  -2  104.79    7.20
   2  -3  -2  119.39    5.00
   2  -3  -2  109.89    5.90
   2  -3  -2  103.79    5.90
  -2   3   2  117.29    7.10
  -2   3   2  124.29    5.50
  -2   3   2  115.79    6.20
  -2   3   2  121.79    6.20
  -2   3   2  110.79    7.90
   1  -3  -2 1981.40   74.99
   1  -3  -2 2139.19   74.79
   1  -3  -2 2206.88   74.79
   1  -3  -2 2187.48   74.79
   1  -3  -2 2131.09   74.59
  -1   3   2 2200.48   74.79
  -1   3   2 2174.98   74.69
  -1   3   2 2167.38   74.59
  -1   3   2 2069.89   75.09
  -1   3   2 2204.58   74.79
   0  -3  -2    3.90    1.90
   0  -3  -2    3.30    1.90
   0  -3  -2    5.80    2.20
   0  -3  -2    5.80    1.90
   0  -3  -2    4.00    1.30
   0   3   2    6.50    1.90
   0   3   2    3.90    1.30
   0   3   2    9.50    2.20
   0   3   2    7.70    1.90
   0   3   2   11.40    2.00
  -1  -3  -2  179.78    7.20
  -1  -3  -2  183.08    8.10
  -1  -3  -2  176.78    8.00
  -1  -3  -2  181.58    7.00
  -1  -3  -2  186.08    7.00
  -1  -3  -2  181.78    7.10
   1   3   2  179.28    7.00
   1   3   2  183.78    7.10
   1   3   2  184.58    7.90
   1   3   2  184.78    7.10
   1   3   2  200.98    7.70
  -2  -3  -2   18.40    3.10
  -2  -3  -2   21.10    3.90
  -2  -3  -2   28.00    4.00
  -2  -3  -2   17.20    3.10
  -2  -3  -2   25.20    2.00
  -2  -3  -2   19.10    2.90
   2   3   2   25.10    4.00
   2   3   2   25.30    2.00
   2   3   2   23.20    3.70
   2   3   2   24.10    3.40
   2   3   2   24.70    4.00
   2   3   2   19.40    2.10
  -3  -3  -2   11.10    3.20
  -3  -3  -2    5.40    3.50
  -3  -3  -2   13.20    3.00
  -3  -3  -2    8.90    3.60
   3   3   2   14.30    3.90
   3   3   2   13.70    3.40
   3   3   2   18.30    4.70
  -4  -3  -2  353.36   15.50
  -4  -3  -2  339.67   13.60
  -4  -3  -2  349.27   14.50
  -4  -3  -2  329.67   15.50
  -4  -3  -2  318.97   15.60
   4   3   2  318.37   15.70
   4   3   2  293.67   15.50
   4   3   2  332.47   14.70
  -5  -3  -2   30.10    6.20
  -5  -3  -2   29.90    7.30
  -5  -3  -2   33.20    8.40
  -5  -3  -2   20.70    4.40
  -5  -3  -2   58.89   12.30
   5   3   2   49.80   10.30
  -6  -3  -2   -7.30    9.60
  -6  -3  -2   -1.90    7.10
  -6  -3  -2    2.20   10.60
   6   3   2   14.20    9.60
   5  -4  -2   21.60    5.40
   5  -4  -2   25.90    5.50
   5  -4  -2   27.60    9.90
   5  -4  -2   29.40    8.50
  -5   4   2   21.30    5.10
  -5   4   2   18.90    3.50
  -5   4   2   26.00    8.80
  -5   4   2   28.20    5.70
   4  -4  -2   30.50    7.30
   4  -4  -2   40.80    6.70
   4  -4  -2   26.60    7.50
   4  -4  -2   23.80    4.90
  -4   4   2   21.90    4.30
  -4   4   2   25.90    6.70
  -4   4   2   24.60    3.50
   3  -4  -2  224.38   10.30
   3  -4  -2  218.08   10.10
   3  -4  -2  217.88    8.20
   3  -4  -2  234.78   12.50
   3  -4  -2  207.68   11.30
  -3   4   2  224.58    9.40
  -3   4   2  223.78   11.00
  -3   4   2  215.88   10.20
  -3   4   2  216.18   10.20
  -3   4   2  202.48   11.90
   2  -4  -2    6.30    1.40
   2  -4  -2   -2.70    3.80
   2  -4  -2    1.20    2.70
   2  -4  -2    3.60    2.60
   2  -4  -2    3.00    3.40
  -2   4   2    0.50    3.30
  -2   4   2    6.30    2.40
  -2   4   2    3.30    2.80
  -2   4   2    4.90    3.10
  -2   4   2    5.90    3.40
   1  -4  -2  242.28   10.10
   1  -4  -2  252.17   10.70
   1  -4  -2  220.88   10.30
   1  -4  -2  241.58    9.60
   1  -4  -2  228.48    9.80
  -1   4   2  244.38    9.90
  -1   4   2  245.28    9.70
  -1   4   2  241.68    9.80
  -1   4   2  248.08    9.60
  -1   4   2  238.68   10.20
   0  -4  -2  190.18    8.30
   0  -4  -2  197.18    8.10
   0  -4  -2  185.78    7.80
   0  -4  -2  198.78    8.30
   0   4   2  192.78    7.70
   0   4   2  197.98    8.00
   0   4   2  201.08    8.20
   0   4   2  192.88    8.00
  -1  -4  -2   -0.70    1.00
  -1  -4  -2   -0.90    2.70
  -1  -4  -2    1.90    1.20
  -1  -4  -2   -1.70    2.50
  -1  -4  -2   -1.90    1.70
  -1  -4  -2   -2.50    1.90
  -1  -4  -2   -1.00    1.50
   1   4   2   -0.30    1.20
   1   4   2   -2.60    1.70
   1   4   2    0.80    1.90
   1   4   2   -1.10    2.30
  -2  -4  -2 2460.75   85.69
  -2  -4  -2 2375.36   85.59
  -2  -4  -2 2532.65   86.79
  -2  -4  -2 2435.96   85.69
  -2  -4  -2 2507.85   86.29
  -2  -4  -2 2440.66   86.09
   2   4   2 2502.35   86.29
   2   4   2 2500.35   86.69
   2   4   2 2429.76   85.99
   2   4   2 2453.05   85.69
   2   4   2 2553.64   85.79
  -3  -4  -2    3.30    2.50
  -3  -4  -2    4.00    1.20
  -3  -4  -2    1.80    3.80
  -3  -4  -2   10.80    3.20
  -3  -4  -2    3.40    1.20
  -3  -4  -2   -1.20    3.50
   3   4   2    6.50    3.00
   3   4   2    2.00    4.40
   3   4   2    3.60    1.40
   3   4   2    6.10    3.40
   3   4   2    5.70    1.50
  -4  -4  -2   17.10    5.20
  -4  -4  -2   12.40    3.70
  -4  -4  -2    9.90    5.20
  -4  -4  -2   22.70    4.30
   4   4   2    7.90    6.30
   4   4   2   16.90    4.70
   4   4   2    6.30    5.30
  -5  -4  -2  112.69   10.10
  -5  -4  -2  106.59    8.50
  -5  -4  -2  141.69   13.30
  -5  -4  -2  116.79   13.40
  -5  -4  -2  136.29   21.00
   5   4   2  114.49   11.20
  -6  -4  -2    3.40   11.40
  -6  -4  -2   10.50   10.50
  -6  -4  -2   -2.80    8.20
   6   4   2    3.80    9.40
   5  -5  -2   12.40    6.10
   5  -5  -2   27.40    9.70
   5  -5  -2   10.80    7.50
  -5   5   2   22.40    6.60
  -5   5   2   14.00    4.90
  -5   5   2    8.60    8.60
   4  -5  -2  126.99   12.70
   4  -5  -2  150.18   10.10
   4  -5  -2  147.89   12.70
  -4   5   2  148.69    9.50
  -4   5   2  138.99    8.30
  -4   5   2  150.08    9.90
  -4   5   2  148.69   13.90
   3  -5  -2   68.49    6.70
   3  -5  -2   53.39    8.60
   3  -5  -2   67.09    6.50
   3  -5  -2   59.19    9.60
  -3   5   2   73.09    7.30
  -3   5   2   75.69    7.90
  -3   5   2   63.99    9.70
  -3   5   2   62.49    5.90
  -3   5   2   76.89    6.80
   2  -5  -2  256.07   10.60
   2  -5  -2  254.77   12.40
   2  -5  -2  244.48   10.80
   2  -5  -2  234.48   10.90
   2  -5  -2  220.18   11.60
   2  -5  -2  260.77   11.40
  -2   5   2  251.87   10.60
  -2   5   2  263.37   10.60
  -2   5   2  254.47   11.90
  -2   5   2  254.67   10.80
  -2   5   2  243.48   11.20
   1  -5  -2    2.70    2.80
   1  -5  -2    0.10    2.80
   1  -5  -2   -0.30    2.80
   1  -5  -2    2.90    2.80
  -1   5   2   -5.70    2.50
  -1   5   2    1.90    2.80
  -1   5   2    3.40    2.60
  -1   5   2    2.50    2.80
  -1   5   2   -4.60    2.70
   0  -5  -2 3155.78  109.99
   0  -5  -2 3234.78  109.89
   0  -5  -2 3216.58  110.09
   0  -5  -2 3188.28  109.89
   0  -5  -2 3021.00  109.79
   0   5   2 3178.38  109.89
   0   5   2 3180.78  109.99
   0   5   2 3112.69  109.69
   0   5   2 3220.18  109.89
   0   5   2 3093.09  109.19
  -1  -5  -2  697.23   26.90
  -1  -5  -2  727.53   26.10
  -1  -5  -2  753.72   25.90
  -1  -5  -2  714.43   26.50
  -1  -5  -2  729.03   26.10
   1   5   2  739.73   26.20
   1   5   2  739.03   26.10
   1   5   2  730.33   26.50
   1   5   2  720.13   25.60
  -2  -5  -2    0.40    1.60
  -2  -5  -2    1.90    2.10
  -2  -5  -2    6.50    3.10
  -2  -5  -2    5.10    3.60
  -2  -5  -2    1.20    2.00
  -2  -5  -2    3.70    2.00
   2   5   2   -0.90    2.90
   2   5   2    6.40    3.90
   2   5   2    2.00    2.20
   2   5   2   -3.50    2.10
   2   5   2    0.60    2.00
  -3  -5  -2    6.20    3.50
  -3  -5  -2   -4.30    3.30
  -3  -5  -2    0.00    1.80
  -3  -5  -2   -0.30    4.30
  -3  -5  -2    3.40    1.80
   3   5   2    5.70    3.40
   3   5   2    4.80    2.80
   3   5   2    3.00    1.90
   3   5   2    8.20    3.20
   3   5   2    0.20    4.60
   3   5   2    4.00    2.70
  -4  -5  -2   29.80    6.40
  -4  -5  -2   22.10    5.30
  -4  -5  -2   20.80    3.50
  -4  -5  -2   22.70    4.30
   4   5   2   20.80    6.80
   4   5   2   18.60    2.40
   4   5   2   20.70    2.70
   4   5   2   18.00    5.00
  -5  -5  -2   10.80    7.00
  -5  -5  -2   17.40    7.30
  -5  -5  -2   23.90    7.70
  -5  -5  -2    4.20    4.70
  -5  -5  -2    3.80    4.70
   5   5   2    7.50    6.20
   5   5   2    9.20    9.80
   5  -6  -2   16.50   13.10
  -5   6   2    4.60    7.40
  -5   6   2  -10.80    8.30
   4  -6  -2   76.29   11.80
   4  -6  -2   69.49   10.20
   4  -6  -2   76.59   10.30
  -4   6   2   64.69    8.60
  -4   6   2   75.99   10.20
  -4   6   2   61.69   13.00
  -4   6   2   60.29   11.10
   3  -6  -2    1.00    6.30
   3  -6  -2   -5.30    4.00
   3  -6  -2    1.70    4.60
  -3   6   2   -0.30    5.00
  -3   6   2    0.40    3.60
  -3   6   2   -2.90    3.60
  -3   6   2    1.20    5.10
  -3   6   2   -1.10    6.80
   2  -6  -2   31.30    6.10
   2  -6  -2   42.70    5.60
   2  -6  -2   35.80    5.90
   2  -6  -2   48.00    7.90
   2  -6  -2   36.20    4.10
   2  -6  -2   40.20    5.10
  -2   6   2   43.20    6.60
  -2   6   2   41.60    5.50
  -2   6   2   46.60    5.50
  -2   6   2   45.00    5.90
  -2   6   2   43.70    4.80
   1  -6  -2  863.61   30.70
   1  -6  -2  839.92   30.30
   1  -6  -2  772.92   30.80
   1  -6  -2  849.72   30.70
   1  -6  -2  837.32   31.20
   1  -6  -2  837.52   30.60
  -1   6   2  847.02   30.60
  -1   6   2  841.72   30.80
  -1   6   2  853.81   30.60
  -1   6   2  835.42   30.20
  -1   6   2  870.41   30.60
   0  -6  -2   39.70    5.30
   0  -6  -2   44.20    4.50
   0  -6  -2   37.50    5.10
   0  -6  -2   40.50    5.60
   0  -6  -2   47.00    4.80
   0   6   2   48.40    4.70
   0   6   2   43.50    2.60
   0   6   2   44.60    5.40
   0   6   2   47.90    4.90
   0   6   2   44.20    4.20
  -1  -6  -2    3.30    2.50
  -1  -6  -2    5.70    3.60
  -1  -6  -2   -1.40    3.70
  -1  -6  -2   15.10    3.30
  -1  -6  -2    9.50    2.80
   1   6   2    6.30    2.90
   1   6   2    8.10    1.70
   1   6   2    5.80    2.90
   1   6   2    6.20    2.50
  -2  -6  -2  254.87   12.60
  -2  -6  -2  254.07   10.20
  -2  -6  -2  250.47   11.10
  -2  -6  -2  254.57   10.00
  -2  -6  -2  243.98   10.20
   2   6   2  244.58   11.00
   2   6   2  245.68   10.20
   2   6   2  241.88   11.60
   2   6   2  243.58   10.10
  -3  -6  -2    4.00    3.80
  -3  -6  -2   -2.50    2.20
  -3  -6  -2   -2.20    2.00
  -3  -6  -2    2.50    5.00
   3   6   2   -0.60    2.30
   3   6   2   -4.40    4.70
   3   6   2    3.30    3.40
   3   6   2   -0.30    2.20
  -4  -6  -2   19.40    4.70
  -4  -6  -2   15.90    2.00
  -4  -6  -2   14.20    2.20
  -4  -6  -2   17.90    6.80
  -4  -6  -2   15.80    2.00
   4   6   2   17.20    2.60
   4   6   2   14.40    2.60
   4   6   2   16.20    6.50
  -5  -6  -2   -1.30    5.10
  -5  -6  -2    7.10    7.30
  -5  -6  -2   -4.20    7.70
  -5  -6  -2    1.40    3.10
   5   6   2   -2.10    8.90
   5   6   2   -1.70    6.50
   5  -7  -2   50.89   12.10
  -5   7   2   33.30   14.40
  -5   7   2   39.10    8.90
   4  -7  -2  250.07   14.20
   4  -7  -2  225.48   15.70
   4  -7  -2  194.48   13.10
  -4   7   2  219.38   13.90
  -4   7   2  219.18   14.50
  -4   7   2  222.68   12.10
  -4   7   2  245.68   17.10
  -4   7   2  223.38   13.00
   3  -7  -2   62.69    9.20
   3  -7  -2   58.39   11.30
  -3   7   2   64.49    9.00
  -3   7   2   65.39    7.30
  -3   7   2   48.50    9.60
  -3   7   2   67.19    8.90
  -3   7   2   51.89    8.20
   2  -7  -2   26.70    5.00
   2  -7  -2   27.10    4.40
   2  -7  -2   22.60    4.80
   2  -7  -2   34.50    4.60
   2  -7  -2   41.60    6.50
   2  -7  -2   41.30    7.00
  -2   7   2   29.10    4.60
  -2   7   2   25.80    4.40
  -2   7   2   31.50    4.40
  -2   7   2   40.10    7.80
   1  -7  -2   -0.30    4.40
   1  -7  -2   -3.50    3.30
   1  -7  -2    2.00    3.80
   1  -7  -2   -0.60    3.20
   1  -7  -2   -2.20    2.80
   1  -7  -2   -4.20    3.50
  -1   7   2    1.90    2.90
  -1   7   2   -1.30    3.20
  -1   7   2    1.80    3.30
  -1   7   2    0.20    2.60
  -1   7   2   -2.10    3.40
   0  -7  -2    0.90    3.40
   0  -7  -2    5.60    2.60
   0  -7  -2    2.30    3.50
   0  -7  -2   -1.60    3.80
   0  -7  -2    2.00    4.40
   0  -7  -2    0.70    3.20
   0   7   2   -0.50    2.80
   0   7   2   -1.50    3.20
   0   7   2    1.70    2.20
   0   7   2    0.70    3.00
   0   7   2    0.40    1.30
  -1  -7  -2   32.80    4.60
  -1  -7  -2   25.50    4.30
  -1  -7  -2   30.10    4.30
  -1  -7  -2   29.10    4.70
  -1  -7  -2   30.30    3.80
   1   7   2   30.50    3.80
   1   7   2   37.90    5.00
   1   7   2   31.30    3.10
   1   7   2   30.00    4.00
   1   7   2   25.80    3.50
  -2  -7  -2  778.32   29.80
  -2  -7  -2  796.52   27.70
  -2  -7  -2  751.32   27.90
  -2  -7  -2  767.42   28.70
  -2  -7  -2  770.02   27.90
   2   7   2  765.12   27.90
   2   7   2  735.13   28.70
   2   7   2  766.62   28.60
  -3  -7  -2   12.60    2.90
  -3  -7  -2   11.30    3.10
  -3  -7  -2   13.50    4.80
  -3  -7  -2   10.90    2.80
  -3  -7  -2   14.80    6.00
   3   7   2   12.90    3.40
   3   7   2    7.60    7.40
   3   7   2   20.20    5.60
   3   7   2   11.50    3.00
  -4  -7  -2   21.10    3.10
  -4  -7  -2   19.20    5.40
  -4  -7  -2   32.00    7.60
  -4  -7  -2   27.50    4.60
   4   7   2   22.00    3.40
   4   7   2   18.10    5.00
   4   7   2   26.00    3.20
   4   7   2   29.60    7.30
  -5  -7  -2   32.60    9.40
  -5  -7  -2   42.50    6.60
   5   7   2   36.10   10.00
   4  -8  -2   41.40    8.00
   4  -8  -2   20.20    8.80
  -4   8   2   33.50    6.80
  -4   8   2   25.80    6.00
  -4   8   2   31.50    8.80
  -4   8   2    9.90    7.40
  -4   8   2   19.00    6.80
   3  -8  -2   -5.80    8.20
   3  -8  -2   -3.60    6.10
  -3   8   2   -0.40    5.10
  -3   8   2   -1.10    4.70
  -3   8   2    3.40    5.50
  -3   8   2    2.90    5.30
  -3   8   2    4.40    5.60
   2  -8  -2   46.20    9.60
   2  -8  -2   22.30    5.00
   2  -8  -2   22.10    5.20
   2  -8  -2   36.70    5.60
   2  -8  -2   25.70    5.30
  -2   8   2   37.90    6.90
  -2   8   2   39.10    6.40
  -2   8   2   26.40    5.00
  -2   8   2   29.60    5.00
   1  -8  -2   65.19    7.10
   1  -8  -2   57.69    8.40
   1  -8  -2   59.59    7.00
   1  -8  -2   55.89    9.00
   1  -8  -2   59.79    6.80
   1  -8  -2   65.59    7.20
  -1   8   2   65.79    7.00
  -1   8   2   83.29    7.20
  -1   8   2   63.39    7.30
  -1   8   2   66.99    5.60
  -1   8   2   61.19    6.80
   0  -8  -2  888.21   33.10
   0  -8  -2  900.41   33.60
   0  -8  -2  899.31   33.50
   0  -8  -2  894.11   33.10
   0  -8  -2  880.91   33.10
   0  -8  -2  898.41   33.30
   0   8   2  894.31   31.60
   0   8   2  955.70   32.90
   0   8   2  889.11   33.30
   0   8   2  918.71   33.20
   0   8   2  913.01   33.10
  -1  -8  -2   10.10    3.90
  -1  -8  -2    6.40    4.90
  -1  -8  -2   18.30    4.60
  -1  -8  -2   13.10    3.00
  -1  -8  -2    9.60    3.50
  -1  -8  -2   20.00    3.90
   1   8   2   15.20    3.80
   1   8   2   15.40    3.30
   1   8   2   15.20    2.60
   1   8   2   11.20    3.90
   1   8   2   18.40    3.40
  -2  -8  -2   71.49    8.30
  -2  -8  -2   77.59    6.40
  -2  -8  -2   80.69    9.30
  -2  -8  -2   72.39    6.50
  -2  -8  -2   69.59    5.80
   2   8   2   73.69    7.20
   2   8   2   75.09    5.70
   2   8   2   77.59    7.30
   2   8   2   75.19    6.80
  -3  -8  -2   -1.30    3.30
  -3  -8  -2   -0.40    6.30
  -3  -8  -2   -1.60    3.00
  -3  -8  -2   -2.70    3.00
  -3  -8  -2    1.60    5.20
   3   8   2   -8.40    5.10
   3   8   2    5.80    4.50
   3   8   2   -4.10    3.60
   3   8   2   -4.90    3.20
  -4  -8  -2   12.60    6.10
  -4  -8  -2    6.90    7.30
  -4  -8  -2    7.20    4.20
  -4  -8  -2    5.10    5.40
  -4  -8  -2    5.50    3.30
   4   8   2    7.90    5.30
   4   8   2   12.50    7.30
   4   8   2   10.60    3.60
  -5  -8  -2   62.99   12.60
  -5  -8  -2   98.89   11.30
  -5  -8  -2   88.89   12.80
   5   8   2  112.49   13.40
   4  -9  -2   -0.40    8.90
  -4   9   2    7.10    7.30
  -4   9   2    4.40    8.00
  -4   9   2    2.90    6.70
  -4   9   2   12.00    8.00
   3  -9  -2    3.60    7.20
   3  -9  -2   -3.40    9.20
   3  -9  -2    1.80    8.00
  -3   9   2    6.50    6.20
  -3   9   2    2.00    5.40
  -3   9   2    6.10    5.90
  -3   9   2    2.90    5.40
  -3   9   2    2.70    6.00
   2  -9  -2   -7.80    5.50
   2  -9  -2  -10.80    5.40
   2  -9  -2   11.90    7.20
   2  -9  -2    6.80    6.50
   2  -9  -2   -6.10    5.10
   2  -9  -2    4.60    3.40
  -2   9   2   11.10    5.40
  -2   9   2    7.00    5.20
  -2   9   2    4.30    4.90
  -2   9   2   -0.80    4.60
  -2   9   2   -3.10    8.20
   1  -9  -2    6.70    4.30
   1  -9  -2    9.90    5.20
   1  -9  -2    9.30    4.50
   1  -9  -2   14.00    6.00
   1  -9  -2   18.80    5.50
   1  -9  -2   16.60    5.10
  -1   9   2   15.30    5.20
  -1   9   2   18.20    4.90
  -1   9   2   15.50    4.20
  -1   9   2   15.40    3.60
  -1   9   2   21.00    5.00
   0  -9  -2 1084.79   40.20
   0  -9  -2 1109.59   40.80
   0  -9  -2 1046.10   40.30
   0  -9  -2 1059.39   40.20
   0  -9  -2 1048.80   40.30
   0  -9  -2 1099.09   40.60
   0   9   2 1115.39   40.30
   0   9   2 1141.69   40.40
   0   9   2 1172.08   39.90
   0   9   2 1107.49   40.50
  -1  -9  -2  578.84   22.20
  -1  -9  -2  557.44   21.70
  -1  -9  -2  565.04   23.80
  -1  -9  -2  574.24   22.70
  -1  -9  -2  548.95   22.20
  -1  -9  -2  541.75   21.50
   1   9   2  556.74   21.30
   1   9   2  562.24   21.80
   1   9   2  568.54   22.00
   1   9   2  568.84   22.30
   1   9   2  552.94   20.70
  -2  -9  -2   -1.20    6.30
  -2  -9  -2  -12.10    6.30
  -2  -9  -2   -2.50    5.40
  -2  -9  -2    4.50    3.50
  -2  -9  -2   -5.50    3.80
   2   9   2    0.90    4.30
   2   9   2    1.00    3.50
   2   9   2   -0.70    5.30
   2   9   2    2.60    4.10
  -3  -9  -2    0.00    9.20
  -3  -9  -2   -1.70    3.80
  -3  -9  -2   -4.30    3.70
  -3  -9  -2    2.50    3.30
  -3  -9  -2   -5.60    6.90
   3   9   2    0.40    5.80
   3   9   2   -1.10    4.40
   3   9   2   11.10    5.30
   3   9   2   -3.10    3.80
  -4  -9  -2   22.90    4.20
  -4  -9  -2   42.10    9.90
  -4  -9  -2   19.90    4.80
  -4  -9  -2   15.60    4.00
  -4  -9  -2   31.40    7.10
   4   9   2   15.20    6.60
   4   9   2   22.60    5.80
   4   9   2   16.80   14.00
  -5  -9  -2   18.20   11.30
  -5  -9  -2   15.90    8.00
   5   9   2   17.80    9.80
   4 -10  -2   -9.60   10.00
   4 -10  -2  -10.40    9.50
  -4  10   2    9.90   11.40
  -4  10   2   16.60   13.80
  -4  10   2  -12.30    8.80
   3 -10  -2   13.80    8.70
   3 -10  -2    9.40    8.50
  -3  10   2   10.90    7.30
  -3  10   2   10.70    6.40
  -3  10   2   -5.90    6.90
  -3  10   2   13.50    6.70
   2 -10  -2   -0.20    7.00
   2 -10  -2   -1.20    5.90
   2 -10  -2    1.70    8.00
   2 -10  -2   -1.00    4.10
   2 -10  -2    1.00    6.40
  -2  10   2   -9.70    5.70
  -2  10   2    1.00    5.10
  -2  10   2    0.20    5.80
  -2  10   2   -5.20    5.90
  -2  10   2   -5.30    4.80
   1 -10  -2   21.40    5.90
   1 -10  -2   34.70    7.30
   1 -10  -2   31.60    6.30
   1 -10  -2   46.40    7.20
   1 -10  -2   33.20    6.10
   1 -10  -2   22.60    5.10
  -1  10   2   30.80    4.20
  -1  10   2   34.30    6.10
  -1  10   2   31.90    5.00
  -1  10   2   31.70    6.40
  -1  10   2   26.40    5.90
   0 -10  -2  795.12   31.50
   0 -10  -2  795.22   31.20
   0 -10  -2  834.32   31.20
   0 -10  -2  846.82   32.00
   0 -10  -2  801.82   31.10
   0 -10  -2  771.72   31.40
   0  10   2  781.62   30.30
   0  10   2  882.61   30.70
   0  10   2  804.32   31.10
   0  10   2  838.72   31.30
  -1 -10  -2    8.40    4.10
  -1 -10  -2   -2.90    9.40
  -1 -10  -2    0.30    6.10
  -1 -10  -2    5.60    5.00
  -1 -10  -2   11.90    4.80
   1  10   2    4.80    3.30
   1  10   2    7.40    3.40
   1  10   2    4.70    4.70
   1  10   2    6.50    5.40
  -2 -10  -2   -2.30    3.40
  -2 -10  -2    5.50    4.10
  -2 -10  -2   -7.70    4.10
  -2 -10  -2   -5.30    6.70
  -2 -10  -2    5.30    4.30
  -2 -10  -2  -14.90    6.20
   2  10   2   -2.50    5.00
   2  10   2   -4.00    4.80
   2  10   2  -10.00    5.70
  -3 -10  -2   29.60    8.50
  -3 -10  -2   30.40    5.00
  -3 -10  -2   22.70    5.30
  -3 -10  -2   18.10    7.00
  -3 -10  -2   24.40    4.80
   3  10   2   20.30    5.90
   3  10   2   30.30    7.30
   3  10   2   24.40    5.60
  -4 -10  -2    1.70    8.10
  -4 -10  -2    1.10    9.40
  -4 -10  -2    4.50    4.60
   4  10   2   -7.40    7.90
   4  10   2    5.40    5.00
   3 -11  -2    8.80    9.90
   3 -11  -2    5.60   10.20
  -3  11   2   34.00    9.20
  -3  11   2   12.40    7.90
  -3  11   2   19.00    8.50
   2 -11  -2   18.30    5.00
   2 -11  -2   21.60    7.70
   2 -11  -2   15.30    7.60
   2 -11  -2   27.40    7.90
  -2  11   2   13.70    6.00
  -2  11   2   21.20    7.40
  -2  11   2   24.40    7.90
  -2  11   2   11.20    7.20
  -2  11   2   21.90    6.00
   1 -11  -2  -17.50    6.20
   1 -11  -2    2.90    5.50
   1 -11  -2   -3.90    5.40
   1 -11  -2   -7.60    6.30
   1 -11  -2    2.20    6.70
   1 -11  -2   -8.90    6.90
  -1  11   2  -13.00    5.60
  -1  11   2   -6.00    3.70
  -1  11   2   -7.00    5.50
  -1  11   2   -9.60    6.00
  -1  11   2   -5.60    4.90
   0 -11  -2  131.39   10.80
   0 -11  -2  131.59   20.50
   0 -11  -2  133.29   12.00
   0 -11  -2  121.59   11.40
   0 -11  -2  104.79   11.30
   0 -11  -2  123.29   11.10
   0  11   2  152.28    9.90
   0  11   2  146.69   11.40
   0  11   2  107.89   10.60
   0  11   2  127.19    8.70
  -1 -11  -2   36.90    6.20
  -1 -11  -2   13.40    6.80
  -1 -11  -2   19.20    4.80
  -1 -11  -2   14.40    5.70
  -1 -11  -2   27.80    7.30
  -1 -11  -2   18.70    5.40
   1  11   2   28.40    4.10
   1  11   2   25.10    4.20
   1  11   2   11.90    5.90
   1  11   2   25.40    7.00
  -2 -11  -2   56.79    8.40
  -2 -11  -2   31.00    8.40
  -2 -11  -2   35.80    5.90
  -2 -11  -2   40.30    7.70
  -2 -11  -2   41.00    8.00
   2  11   2   41.60    7.30
   2  11   2   36.80    5.80
   2  11   2   37.70    6.20
   2  11   2   58.89    7.90
  -3 -11  -2   42.00    9.90
  -3 -11  -2   56.69    9.20
  -3 -11  -2   62.79    9.10
  -3 -11  -2   41.90    8.20
  -3 -11  -2   61.79    8.80
   3  11   2   52.79    7.10
   3  11   2   73.79   11.50
   3  11   2   77.89   11.80
  -4 -11  -2   12.60    9.50
  -4 -11  -2   -2.40   10.30
  -4 -11  -2    5.60    5.40
   4  11   2   15.20    9.20
   4  11   2   13.40    9.20
   2 -12  -2   -4.40    8.80
   2 -12  -2    4.10    8.10
   2 -12  -2    3.00    5.40
  -2  12   2   -6.60    8.10
  -2  12   2    0.00    6.30
  -2  12   2   -2.40    7.00
  -2  12   2  -14.40    7.60
   1 -12  -2   -4.90    6.20
   1 -12  -2   -4.40    6.70
   1 -12  -2   -4.20    7.80
   1 -12  -2   12.10    7.90
   1 -12  -2  -13.60    7.30
   1 -12  -2    2.70    8.40
  -1  12   2   -8.20    5.10
  -1  12   2   -6.70    7.80
  -1  12   2    0.10    7.90
  -1  12   2   -2.90    3.90
   0 -12  -2  253.77   16.70
   0 -12  -2  228.38   14.90
   0 -12  -2  263.97   16.70
   0 -12  -2  229.38   14.90
   0 -12  -2  243.68   14.70
   0 -12  -2  245.28   15.00
   0  12   2  253.97   13.70
   0  12   2  233.78   14.90
   0  12   2  239.68   14.50
   0  12   2  236.28   12.70
   0  12   2  277.07   16.10
  -1 -12  -2    3.60    7.10
  -1 -12  -2    0.50    6.60
  -1 -12  -2   -0.60    5.10
  -1 -12  -2  -11.60    6.20
  -1 -12  -2   -4.90    7.80
  -1 -12  -2    1.60    8.40
   1  12   2   -3.10    4.00
   1  12   2   -0.40    8.30
   1  12   2   13.20   10.00
   1  12   2   -0.20    6.70
  -2 -12  -2   18.70    5.30
  -2 -12  -2   20.40    6.60
  -2 -12  -2    9.80    8.70
  -2 -12  -2   30.30    9.80
  -2 -12  -2   17.20    6.30
   2  12   2   20.30   11.30
   2  12   2   17.30    6.80
   2  12   2   14.50    7.20
  -3 -12  -2    4.00   10.60
  -3 -12  -2    2.10    6.00
  -3 -12  -2    1.50    9.70
  -3 -12  -2   -2.90    5.40
   3  12   2   19.30    8.40
   3  12   2    5.60    7.30
   2 -13  -2   34.40   11.50
   2 -13  -2   24.60   11.00
  -2  13   2   33.30   15.70
  -2  13   2   10.70    8.20
   1 -13  -2   24.00   10.20
   1 -13  -2    2.40    8.70
   1 -13  -2   18.60    8.00
   1 -13  -2    2.80    8.10
   1 -13  -2   24.00    8.20
  -1  13   2   18.00    7.00
  -1  13   2   12.20    8.90
  -1  13   2   17.30    7.60
   0 -13  -2  -11.20    7.20
   0 -13  -2    3.30    7.10
   0 -13  -2   -2.50    8.10
   0 -13  -2    4.20    7.80
   0 -13  -2    5.00    8.50
   0  13   2    0.50    5.50
   0  13   2   -1.60    8.30
   0  13   2    0.50    5.90
  -1 -13  -2    0.70    7.10
  -1 -13  -2   -9.00    9.30
  -1 -13  -2    3.00   10.00
  -1 -13  -2   -3.90    5.80
  -1 -13  -2   17.70    8.80
  -1 -13  -2   -0.10    6.70
   1  13   2    3.10    7.70
   1  13   2   -1.00    4.80
  -2 -13  -2    1.90    8.30
  -2 -13  -2   -7.30    9.70
  -2 -13  -2    5.30   10.10
  -2 -13  -2    3.00    5.90
  -2 -13  -2    0.50    6.90
   2  13   2    2.60    8.60
   2  13   2   -7.60    8.00
  -3 -13  -2   22.90   12.00
   0 -14  -2   -3.10    9.00
   0 -14  -2   -4.70    9.80
   0 -14  -2   25.70   11.20
   0 -14  -2    3.70    7.90
   0  14   2    2.80    6.70
   0  14   2   -5.40   10.60
  -1 -14  -2   14.10   10.70
  -1 -14  -2    2.40   12.40
  -1 -14  -2    8.90   11.20
   1  14   2   29.80    8.80
   1  14   2    3.50   10.50
   2  12  -3    4.50    7.90
   2  12  -3   -1.20   10.10
  -2 -12   3    0.90    8.60
  -2 -12   3   -1.40    7.70
  -2 -12   3    9.40   10.30
   1  12  -3    9.30    5.10
   1  12  -3    3.90    6.80
   1  12  -3   -2.30    8.90
  -1 -12   3   10.80    9.40
  -1 -12   3    7.50    8.20
  -1 -12   3   -4.00    6.90
   0  12  -3   13.60    9.00
   0  12  -3    1.10   10.20
   0  12  -3   13.90    6.50
   0 -12   3   24.80    8.70
   0 -12   3   -0.40    7.70
   0 -12   3    7.50    7.20
  -1  12  -3   21.80    9.70
  -1  12  -3    3.70    7.10
  -1  12  -3   17.00   10.70
   1 -12   3    7.50    8.20
   1 -12   3   15.60    9.00
   1 -12   3    8.10    7.20
   3  11  -3    9.00   14.60
   3  11  -3    9.20    9.60
   3  11  -3    4.80    9.50
  -3 -11   3  -10.30    7.10
  -3 -11   3   -2.00    9.90
  -3 -11   3    2.90    7.00
   2  11  -3   43.00    5.60
   2  11  -3   41.00    7.80
   2  11  -3   32.30    8.30
   2  11  -3   30.20    7.60
  -2 -11   3   40.00    7.40
  -2 -11   3   28.20    6.60
  -2 -11   3   30.50    7.10
  -2 -11   3   34.90    9.80
   1  11  -3  -14.30    7.80
   1  11  -3    0.40    4.20
   1  11  -3   -2.90    7.00
   1  11  -3   -1.80    5.90
  -1 -11   3    0.10    6.80
  -1 -11   3    1.00    6.60
  -1 -11   3   -7.10    6.10
  -1 -11   3  -11.60    7.60
   0  11  -3   37.80    6.40
   0  11  -3   34.40    5.10
   0  11  -3   33.90    7.70
   0  11  -3   42.10    7.90
   0  11  -3   46.10    9.10
   0 -11   3   48.20    9.70
   0 -11   3   38.20    7.70
   0 -11   3   48.00    7.80
   0 -11   3   41.20    7.30
   0 -11   3   31.70    7.40
  -1  11  -3   17.90    6.90
  -1  11  -3   13.20    8.00
  -1  11  -3    8.20    7.60
  -1  11  -3   18.90    8.80
  -1  11  -3   14.30    5.90
   1 -11   3   17.00    7.70
   1 -11   3   13.00    6.20
   1 -11   3   13.20    7.60
  -2  11  -3   11.40    9.10
  -2  11  -3   14.60   11.60
  -2  11  -3   13.30    8.60
  -2  11  -3    5.10    8.60
  -2  11  -3   -3.50    7.80
   2 -11   3    9.60    4.80
   2 -11   3   17.50    8.30
   2 -11   3    0.70    9.00
   4  10  -3   -6.30    9.50
  -4 -10   3    3.80    6.70
   3  10  -3    9.30    4.60
   3  10  -3    3.70    7.50
   3  10  -3   -1.70   12.00
   3  10  -3    6.80    7.40
  -3 -10   3    2.00    7.70
  -3 -10   3    5.10    6.00
  -3 -10   3    5.90    6.10
  -3 -10   3    1.70    9.30
  -3 -10   3   -0.40    7.20
   2  10  -3    2.80    6.40
   2  10  -3   12.30    3.60
   2  10  -3    5.50    6.10
   2  10  -3    0.40    6.50
   2  10  -3    7.10    7.30
  -2 -10   3   -1.20    5.70
  -2 -10   3   14.40    5.80
  -2 -10   3   -4.60    7.90
  -2 -10   3   -5.60    5.10
  -2 -10   3   -1.00    7.20
   1  10  -3  -12.60    7.70
   1  10  -3   -6.80    3.70
   1  10  -3   -6.20    5.70
   1  10  -3    6.10    7.00
   1  10  -3    3.80    5.60
   1  10  -3    6.10    5.80
  -1 -10   3   -6.30    3.50
  -1 -10   3   12.40    5.90
  -1 -10   3   -4.70    5.30
  -1 -10   3  -11.00    6.70
  -1 -10   3   -1.70    5.30
   0  10  -3    9.30    6.70
   0  10  -3    6.00    4.10
   0  10  -3    7.40    6.60
   0  10  -3    5.40    5.20
   0  10  -3    9.20    5.40
   0  10  -3    9.30    6.00
   0 -10   3    1.00    6.30
   0 -10   3    8.70    6.40
   0 -10   3    9.30   11.30
   0 -10   3    2.60    5.50
   0 -10   3    5.50    5.80
  -1  10  -3  300.67   17.20
  -1  10  -3  306.47   16.60
  -1  10  -3  295.67   14.70
  -1  10  -3  352.96   17.00
  -1  10  -3  267.87   16.10
  -1  10  -3  304.37   16.60
   1 -10   3  318.97   16.70
   1 -10   3  290.97   15.70
   1 -10   3  280.07   17.70
   1 -10   3  331.07   16.50
   1 -10   3  323.07   16.40
  -2  10  -3   14.00    7.50
  -2  10  -3   32.20    8.10
  -2  10  -3   23.60    7.10
  -2  10  -3   19.40    7.60
   2 -10   3   23.20    7.70
   2 -10   3   34.20    8.10
   2 -10   3   13.60    4.20
  -3  10  -3    9.40    7.90
  -3  10  -3   10.30    8.80
  -3  10  -3   -7.00    8.40
  -3  10  -3   15.00    8.80
   3 -10   3   -8.60    9.00
   3 -10   3    5.20   10.40
   4   9  -3    1.90    8.80
   4   9  -3   -1.20    6.30
   4   9  -3    6.00    7.30
   4   9  -3    7.20    8.30
  -4  -9   3   -6.20    9.40
  -4  -9   3   -2.80    5.70
  -4  -9   3   -7.50    6.30
   3   9  -3   -1.80    6.40
   3   9  -3   -2.50    4.30
   3   9  -3    3.00    5.50
   3   9  -3    3.90    6.60
   3   9  -3    3.40    5.40
  -3  -9   3   -3.80    7.60
  -3  -9   3   -9.00    4.90
  -3  -9   3   -0.60    5.10
  -3  -9   3   -0.30    5.10
  -3  -9   3    5.70    6.60
   2   9  -3   97.79   12.70
   2   9  -3   98.99    9.10
   2   9  -3   84.69    6.90
   2   9  -3   98.99    9.50
   2   9  -3  116.09   10.00
  -2  -9   3  100.49   12.00
  -2  -9   3   88.59    9.30
  -2  -9   3  123.19   11.80
  -2  -9   3  100.29   10.30
  -2  -9   3  103.99   10.00
   1   9  -3  118.59    7.00
   1   9  -3  121.39   11.30
   1   9  -3  121.69    8.90
   1   9  -3  130.99   10.30
   1   9  -3  120.59    9.00
  -1  -9   3  116.39    9.30
  -1  -9   3  128.19   10.20
  -1  -9   3   97.89    9.80
  -1  -9   3   95.99   11.40
  -1  -9   3  107.19    9.30
  -1  -9   3   97.59    6.40
   0   9  -3   19.40    8.20
   0   9  -3    1.10    5.20
   0   9  -3   18.60    6.10
   0   9  -3   22.40    5.20
   0   9  -3   27.50    5.80
   0  -9   3   21.30    5.40
   0  -9   3   16.50    5.60
   0  -9   3   15.90    5.90
   0  -9   3   14.30    5.40
   0  -9   3   16.50    5.60
  -1   9  -3  484.15   19.80
  -1   9  -3  415.66   19.70
  -1   9  -3  461.25   19.90
  -1   9  -3  449.95   19.70
   1  -9   3  457.85   21.20
   1  -9   3  430.16   21.20
   1  -9   3  447.86   19.10
   1  -9   3  457.25   20.20
   1  -9   3  440.96   20.10
  -2   9  -3    7.60    6.10
  -2   9  -3    1.50    6.10
  -2   9  -3   13.60    5.90
  -2   9  -3    6.80    6.40
  -2   9  -3    8.70    6.40
   2  -9   3   14.50    7.30
   2  -9   3   14.20    6.10
   2  -9   3   10.60    6.80
   2  -9   3    5.60   11.80
   2  -9   3    5.20    3.40
  -3   9  -3   16.20    7.50
  -3   9  -3   -3.00    7.70
  -3   9  -3   16.10    7.90
  -3   9  -3    0.30    8.00
   3  -9   3   -0.50    7.60
   3  -9   3    6.80   13.00
  -4   9  -3   -6.50   16.20
   4  -9   3   -2.90   11.00
   4   8  -3   16.50    8.20
   4   8  -3   13.90    6.50
   4   8  -3   20.00    6.30
   4   8  -3   18.60    6.30
   4   8  -3   26.60    5.60
  -4  -8   3    5.90    8.40
  -4  -8   3   24.20    5.50
  -4  -8   3   26.60    6.70
  -4  -8   3   17.70    5.70
   3   8  -3   29.60    7.10
   3   8  -3   38.70    6.40
   3   8  -3   32.00    5.40
   3   8  -3   33.40    5.10
  -3  -8   3   27.50    5.60
  -3  -8   3   25.50    5.10
  -3  -8   3   37.50    5.30
  -3  -8   3   33.70    7.60
  -3  -8   3   32.50    6.00
   2   8  -3  133.29    7.80
   2   8  -3  127.29   12.00
   2   8  -3  141.99   10.70
   2   8  -3  125.49    9.60
   2   8  -3  137.69    9.00
  -2  -8   3  136.99    8.90
  -2  -8   3  125.69    8.90
  -2  -8   3  145.69   12.90
  -2  -8   3  153.68    9.50
  -2  -8   3  135.49    9.50
   1   8  -3   -1.30    4.70
   1   8  -3    2.00    4.50
   1   8  -3   -6.50    4.70
   1   8  -3   -4.00    4.00
   1   8  -3    1.60    4.20
   1   8  -3    0.20    3.10
  -1  -8   3   -5.20    3.40
  -1  -8   3  -11.60    6.50
  -1  -8   3   -5.80    5.40
  -1  -8   3   -3.30    2.70
  -1  -8   3  -11.50    6.80
   0   8  -3    6.30    4.10
   0   8  -3   -1.20    4.90
   0   8  -3   -4.00    4.20
   0   8  -3    1.40    3.70
   0   8  -3    4.70    5.00
   0   8  -3   -0.20    4.70
   0  -8   3    2.50    4.30
   0  -8   3   -2.50    4.50
   0  -8   3    6.60    4.40
   0  -8   3   -4.40    4.30
   0  -8   3   -4.90    4.30
  -1   8  -3   34.50    6.30
  -1   8  -3   47.20    5.80
  -1   8  -3   43.40    9.10
  -1   8  -3   37.60    6.90
   1  -8   3   45.60    6.60
   1  -8   3   38.10    4.80
   1  -8   3   52.59    9.60
   1  -8   3   50.19    7.80
   1  -8   3   35.80    6.60
  -2   8  -3  334.87   15.90
  -2   8  -3  376.86   17.70
  -2   8  -3  354.26   16.80
  -2   8  -3  339.87   16.10
  -2   8  -3  358.16   16.20
   2  -8   3  303.57   13.70
   2  -8   3  298.37   17.10
   2  -8   3  356.46   16.30
   2  -8   3  363.66   17.60
  -3   8  -3   20.90    7.00
  -3   8  -3   11.70    7.20
  -3   8  -3   15.30    6.20
  -3   8  -3    6.60    7.00
   3  -8   3   23.70    8.50
   3  -8   3    6.90    6.70
   3  -8   3    9.60    7.00
   3  -8   3    7.00    5.70
  -4   8  -3   -5.30    8.10
  -4   8  -3   -1.20    8.60
   4  -8   3  -12.20    8.30
   4  -8   3   -4.20   20.80
   5   7  -3   23.20    8.90
   5   7  -3   24.60   10.30
  -5  -7   3   16.40   10.10
  -5  -7   3   14.40    5.50
   4   7  -3   69.69   10.10
   4   7  -3   66.49   10.40
   4   7  -3   71.39   13.30
   4   7  -3   76.89    9.60
   4   7  -3   64.89    8.50
   4   7  -3   71.09    8.40
  -4  -7   3   63.99    9.40
  -4  -7   3   82.29    8.30
  -4  -7   3   87.49   10.50
  -4  -7   3   79.49    8.10
   3   7  -3  180.88   10.20
   3   7  -3  181.98   10.00
   3   7  -3  180.48   11.40
   3   7  -3  182.28   10.90
  -3  -7   3  175.28   10.10
  -3  -7   3  180.58   10.40
  -3  -7   3  190.88   11.30
  -3  -7   3  156.98   14.10
  -3  -7   3  179.18   10.10
   2   7  -3   16.40    3.40
   2   7  -3   28.00    4.40
   2   7  -3   16.10    5.20
   2   7  -3   20.70    4.00
   2   7  -3   23.60    5.20
  -2  -7   3   14.90    3.90
  -2  -7   3    6.20    3.80
  -2  -7   3   13.70    3.90
  -2  -7   3   12.00    5.70
   1   7  -3   -2.40    3.60
   1   7  -3   -1.90    3.70
   1   7  -3   -2.10    2.50
   1   7  -3   -4.30    4.10
   1   7  -3    1.30    3.60
   1   7  -3   -3.70    3.20
  -1  -7   3   -1.90    3.60
  -1  -7   3   -1.50    2.40
  -1  -7   3    1.60    2.90
  -1  -7   3   -4.10    4.20
  -1  -7   3   -6.10    4.30
  -1  -7   3    4.10    3.60
   0   7  -3  130.39    8.20
   0   7  -3  138.69    8.10
   0   7  -3  125.89    7.90
   0   7  -3  124.69    9.40
   0   7  -3  141.19    8.60
   0   7  -3  127.49    8.50
   0  -7   3  110.29   11.50
   0  -7   3  121.89    8.60
   0  -7   3  131.79    9.40
   0  -7   3  118.19    9.00
   0  -7   3  129.19    8.40
  -1   7  -3   67.19    7.50
  -1   7  -3   65.79    7.90
  -1   7  -3   67.19    6.30
  -1   7  -3   48.50    8.90
  -1   7  -3   72.99    8.20
   1  -7   3   46.30    8.10
   1  -7   3   55.09    7.40
   1  -7   3   73.89    8.70
   1  -7   3   60.89    6.90
   1  -7   3   61.79    6.90
  -2   7  -3    5.60    4.50
  -2   7  -3    6.10    5.70
  -2   7  -3    6.60    4.90
  -2   7  -3    9.60    4.80
  -2   7  -3    7.00    5.50
   2  -7   3    5.40    4.90
   2  -7   3   11.00    5.00
   2  -7   3    8.70    5.60
   2  -7   3    1.90    2.30
  -3   7  -3   -3.30    6.10
  -3   7  -3    4.70    5.20
  -3   7  -3    1.90    5.30
  -3   7  -3   -8.10    5.90
  -3   7  -3    5.50    6.20
   3  -7   3    7.50    6.30
   3  -7   3    8.30    6.80
   3  -7   3    2.80    5.60
  -4   7  -3    4.40    5.80
  -4   7  -3    1.40    7.30
  -4   7  -3    9.50    6.90
  -4   7  -3   -5.80    7.80
   4  -7   3    6.30    7.40
   4  -7   3   -0.90    8.00
   5   6  -3   74.99    9.00
   5   6  -3   85.59   13.10
  -5  -6   3   75.49    8.50
  -5  -6   3   92.99   17.40
   4   6  -3  121.59    8.30
   4   6  -3  133.59   12.00
   4   6  -3   99.59   13.10
   4   6  -3  103.39   12.70
   4   6  -3  109.39    9.40
   4   6  -3  117.59   10.80
  -4  -6   3  124.59    8.20
  -4  -6   3  123.19   14.60
  -4  -6   3  123.29    8.70
   3   6  -3   95.29    9.40
   3   6  -3   77.09    6.70
   3   6  -3   89.39    7.60
   3   6  -3   80.69    6.90
   3   6  -3   76.19    7.90
   3   6  -3   59.69   10.10
  -3  -6   3   77.59    7.20
  -3  -6   3   75.19    6.80
  -3  -6   3   88.79    6.90
  -3  -6   3   98.79    8.10
  -3  -6   3   78.69   10.10
   2   6  -3  102.79    6.60
   2   6  -3   97.89    7.50
   2   6  -3  103.09    6.40
   2   6  -3   82.39    8.90
   2   6  -3  100.59    7.90
   2   6  -3   82.29    6.80
  -2  -6   3   97.59    7.10
  -2  -6   3   97.19    9.90
  -2  -6   3   84.59    6.50
  -2  -6   3   99.59    7.30
  -2  -6   3  118.09   12.20
   1   6  -3    7.10    3.90
   1   6  -3    7.90    3.40
   1   6  -3    7.80    3.70
   1   6  -3    3.10    5.50
   1   6  -3    7.90    3.20
   1   6  -3    9.30    2.40
  -1  -6   3    8.30    3.30
  -1  -6   3    6.30    2.20
  -1  -6   3   -0.80    3.80
  -1  -6   3    8.70    3.00
  -1  -6   3    6.10    3.20
  -1  -6   3    4.90    3.90
   0   6  -3   -1.70    3.00
   0   6  -3    2.80    3.60
   0   6  -3    0.50    3.20
   0   6  -3    7.10    3.50
   0   6  -3    2.20    3.00
   0   6  -3    3.80    4.00
   0  -6   3    0.00    3.50
   0  -6   3    5.00    3.30
   0  -6   3    2.30    3.00
   0  -6   3    7.20    3.60
   0  -6   3    7.10    3.50
  -1   6  -3   68.09    5.60
  -1   6  -3   71.59    6.60
  -1   6  -3   65.29    6.60
  -1   6  -3   68.09    6.30
  -1   6  -3   76.99    6.40
   1  -6   3   65.69    6.60
   1  -6   3   60.29    8.30
   1  -6   3   62.99    7.30
   1  -6   3   78.49    6.10
   1  -6   3   65.19    6.00
  -2   6  -3  199.98   10.10
  -2   6  -3  206.78   10.90
  -2   6  -3  202.68   11.30
  -2   6  -3  200.08   10.40
  -2   6  -3  186.68   10.40
   2  -6   3  205.48   11.20
   2  -6   3  196.48   10.40
   2  -6   3  185.48   11.90
   2  -6   3  191.48    8.20
   2  -6   3  192.78   12.00
  -3   6  -3   54.99    9.50
  -3   6  -3   60.19    8.40
  -3   6  -3   52.99    7.50
  -3   6  -3   48.50    7.70
  -3   6  -3   45.00    6.70
   3  -6   3   52.49    9.00
   3  -6   3   39.10    5.50
   3  -6   3   60.09   10.40
  -4   6  -3   10.80    5.00
  -4   6  -3    9.10    5.80
  -4   6  -3    8.50    7.50
  -4   6  -3    8.10    7.20
  -4   6  -3   -7.00    6.30
   4  -6   3   -1.20    5.30
   4  -6   3   12.60    8.00
   4  -6   3    5.40    6.30
  -5   6  -3   21.20   14.30
  -5   6  -3   20.00    7.60
  -5   6  -3   24.00    8.30
   5  -6   3   23.00   11.60
   5   5  -3    7.80    8.00
   5   5  -3   18.80    7.30
  -5  -5   3   13.20    4.50
  -5  -5   3   16.50    8.60
  -5  -5   3   14.10    4.30
   4   5  -3   94.79   10.90
   4   5  -3   77.09    7.20
   4   5  -3  107.29   16.10
   4   5  -3   90.39    7.90
   4   5  -3   90.49    6.30
   4   5  -3   95.69    9.80
  -4  -5   3  101.49   12.40
  -4  -5   3   89.39    6.70
  -4  -5   3   64.29   11.00
   3   5  -3    0.50    3.80
   3   5  -3  -11.50    4.50
   3   5  -3    2.80    2.90
   3   5  -3   -3.40    3.20
   3   5  -3    6.80    4.10
   3   5  -3    3.80    5.40
  -3  -5   3    2.70    5.30
  -3  -5   3    4.00    3.10
  -3  -5   3   -4.00    3.10
  -3  -5   3   -6.30    3.30
   2   5  -3   42.00    4.50
   2   5  -3   23.10    4.30
   2   5  -3   29.50    5.10
   2   5  -3   33.30    5.90
   2   5  -3   37.80    4.80
  -2  -5   3   32.10    5.20
  -2  -5   3   29.20    5.10
  -2  -5   3   29.50    4.90
  -2  -5   3   31.70    4.80
   1   5  -3  515.15   19.30
   1   5  -3  531.05   20.10
   1   5  -3  548.15   20.00
   1   5  -3  561.14   21.20
   1   5  -3  552.14   20.40
   1   5  -3  535.25   20.20
  -1  -5   3  537.45   20.30
  -1  -5   3  531.35   20.30
  -1  -5   3  532.15   21.10
  -1  -5   3  517.95   19.10
  -1  -5   3  537.45   20.20
  -1  -5   3  557.14   20.30
   0   5  -3   -3.60    3.20
   0   5  -3   -2.60    2.90
   0   5  -3   -2.00    2.50
   0   5  -3    0.50    3.00
   0   5  -3    1.10    3.10
   0   5  -3    1.60    3.20
   0  -5   3    5.20    3.10
   0  -5   3    1.50    3.30
   0  -5   3    3.10    2.80
   0  -5   3    0.70    2.50
   0  -5   3    0.20    3.00
  -1   5  -3    7.50    3.50
  -1   5  -3    7.80    3.40
  -1   5  -3    4.20    3.00
  -1   5  -3    6.40    2.40
  -1   5  -3   12.90    3.50
   1  -5   3    5.00    3.80
   1  -5   3    8.20    3.00
   1  -5   3    2.40    3.10
   1  -5   3    6.00    2.50
   1  -5   3    6.40    3.40
  -2   5  -3   39.90    6.60
  -2   5  -3   25.70    3.80
  -2   5  -3   23.10    4.50
  -2   5  -3   30.30    4.50
   2  -5   3   35.20    5.60
   2  -5   3   18.90    4.00
   2  -5   3   22.80    2.90
   2  -5   3   21.20    4.10
   2  -5   3   25.60    5.50
  -3   5  -3   16.50    4.70
  -3   5  -3   15.20    4.60
  -3   5  -3   23.20    6.50
  -3   5  -3   12.60    4.10
  -3   5  -3   23.40    5.90
   3  -5   3   17.50    4.90
   3  -5   3   15.80    4.10
   3  -5   3   14.50    6.30
  -4   5  -3   -4.90    7.40
  -4   5  -3   -0.70    3.90
  -4   5  -3   -1.40    5.40
  -4   5  -3   -0.70    5.00
  -4   5  -3   -1.90    6.00
   4  -5   3   -4.90    7.00
   4  -5   3   -0.70    5.40
  -5   5  -3    5.10    9.10
  -5   5  -3   21.10    7.10
  -5   5  -3   10.70    6.50
   5   4  -3    4.30    4.30
   5   4  -3   16.90    7.20
   5   4  -3    8.90    7.60
  -5  -4   3    6.70    7.30
  -5  -4   3    1.90    3.60
  -5  -4   3   10.70    4.40
   4   4  -3  231.38   12.90
   4   4  -3  240.68   13.30
   4   4  -3  195.88    9.50
   4   4  -3  213.08   10.20
  -4  -4   3  217.18   10.20
  -4  -4   3  206.48    8.80
  -4  -4   3  210.18    9.70
   3   4  -3   99.89    5.60
   3   4  -3   75.49    8.30
   3   4  -3   86.49    7.10
   3   4  -3   92.29    6.20
   3   4  -3   89.59    8.50
   3   4  -3   93.09    7.60
  -3  -4   3   93.09    4.30
  -3  -4   3   96.79    5.50
  -3  -4   3   99.99    9.60
  -3  -4   3   95.59    6.40
  -3  -4   3   97.59    6.20
   2   4  -3  138.79    8.60
   2   4  -3  133.89    6.40
   2   4  -3  124.99    6.90
   2   4  -3  131.79    7.00
   2   4  -3  145.49    7.30
   2   4  -3  120.79    7.60
  -2  -4   3  131.59    7.30
  -2  -4   3  129.09    9.00
  -2  -4   3  128.69    6.90
  -2  -4   3  126.29    6.60
  -2  -4   3  139.89    7.00
  -2  -4   3  128.49    5.10
   1   4  -3 1076.79   38.00
   1   4  -3 1013.10   37.30
   1   4  -3 1019.20   39.00
   1   4  -3 1084.29   38.10
   1   4  -3 1074.59   38.00
   1   4  -3 1091.09   38.60
  -1  -4   3 1059.29   38.70
  -1  -4   3 1034.60   37.10
  -1  -4   3 1111.99   38.10
  -1  -4   3 1052.39   37.90
  -1  -4   3 1072.59   38.00
  -1  -4   3 1120.89   38.20
   0   4  -3  454.35   17.30
   0   4  -3  493.75   17.40
   0   4  -3  453.75   17.30
   0   4  -3  455.45   17.40
   0   4  -3  457.95   17.60
   0   4  -3  468.35   17.50
   0  -4   3  435.06   17.60
   0  -4   3  463.25   17.60
   0  -4   3  467.95   17.40
   0  -4   3  451.35   17.20
   0  -4   3  457.45   17.30
  -1   4  -3   17.90    3.50
  -1   4  -3   20.40    3.40
  -1   4  -3   14.00    2.30
  -1   4  -3   20.00    3.10
   1  -4   3   13.30    2.30
   1  -4   3   20.00    3.20
   1  -4   3   15.50    3.00
   1  -4   3   17.20    3.40
  -2   4  -3  108.39    6.70
  -2   4  -3  115.69    7.00
  -2   4  -3  100.19    7.10
  -2   4  -3  101.89    7.60
  -2   4  -3  109.09    8.10
   2  -4   3   95.49    6.90
   2  -4   3  104.09    6.60
   2  -4   3   87.59    8.30
   2  -4   3  108.99    8.20
  -3   4  -3   94.09    7.20
  -3   4  -3   91.79    7.00
  -3   4  -3   81.99    8.10
  -3   4  -3  104.89    9.90
  -3   4  -3   97.79    8.40
   3  -4   3   84.69    6.60
   3  -4   3   90.09    8.70
   3  -4   3   91.49    7.20
   3  -4   3   93.59   10.00
  -4   4  -3    0.40    3.40
  -4   4  -3    1.30    6.10
  -4   4  -3    0.40    5.50
  -4   4  -3   -6.10    4.40
   4  -4   3   -0.50    3.90
   4  -4   3  -12.70    7.30
   4  -4   3   -6.90    4.50
  -5   4  -3    2.60    8.70
  -5   4  -3    6.30    6.00
  -5   4  -3  -10.20    5.60
   5  -4   3    1.60    5.30
   5  -4   3  -24.10    9.00
   5  -4   3    0.50    8.70
   5   3  -3    8.40    6.70
   5   3  -3   10.00    6.20
   5   3  -3    4.10    7.80
   5   3  -3    3.10    4.00
  -5  -3   3   13.30    4.60
  -5  -3   3    6.70    6.50
   4   3  -3 1164.88   40.60
   4   3  -3 1117.29   42.40
   4   3  -3 1085.49   41.00
   4   3  -3 1103.29   40.80
   4   3  -3 1151.68   42.50
  -4  -3   3 1085.79   40.60
  -4  -3   3 1211.78   42.60
  -4  -3   3 1172.38   40.70
  -4  -3   3 1152.58   40.50
   3   3  -3  431.86   15.70
   3   3  -3  396.36   15.10
   3   3  -3  426.46   15.60
   3   3  -3  394.36   17.00
   3   3  -3  402.46   15.00
   3   3  -3  390.26   21.50
   3   3  -3  395.16   16.80
  -3  -3   3  403.86   14.90
  -3  -3   3  409.16   17.30
  -3  -3   3  417.46   15.60
  -3  -3   3  398.96   15.00
  -3  -3   3  418.76   15.70
   2   3  -3  128.29    6.60
   2   3  -3  122.49    7.50
   2   3  -3  137.69    6.90
   2   3  -3  137.59    6.00
   2   3  -3  135.49    7.80
   2   3  -3  139.79    7.10
  -2  -3   3  117.69    7.90
  -2  -3   3  139.89    5.40
  -2  -3   3  130.49    6.10
  -2  -3   3  146.89    6.70
  -2  -3   3  130.09    6.70
   1   3  -3   79.79    5.50
   1   3  -3   71.69    5.10
   1   3  -3   75.59    4.50
   1   3  -3   72.29    4.60
   1   3  -3   68.09    6.20
   1   3  -3   75.29    3.60
  -1  -3   3   76.39    3.90
  -1  -3   3   61.99    5.80
  -1  -3   3   73.99    4.70
  -1  -3   3   77.09    5.00
  -1  -3   3   79.09    4.80
   0   3  -3  185.68    8.30
   0   3  -3  186.28    8.20
   0   3  -3  186.08    8.20
   0   3  -3  207.18    8.30
   0   3  -3  209.18    8.50
   0   3  -3  195.08    8.50
   0  -3   3  196.98    8.20
   0  -3   3  191.28    8.00
   0  -3   3  187.78    8.20
   0  -3   3  179.38    8.20
   0  -3   3  195.58    8.50
  -1   3  -3  693.33   24.70
  -1   3  -3  682.13   24.40
  -1   3  -3  673.83   25.00
  -1   3  -3  704.83   24.90
  -1   3  -3  681.73   24.90
   1  -3   3  646.94   25.20
   1  -3   3  667.73   25.20
   1  -3   3  702.33   24.80
   1  -3   3  711.93   24.70
   1  -3   3  667.13   24.30
  -2   3  -3    3.60    2.60
  -2   3  -3    5.60    2.80
  -2   3  -3    7.80    3.40
  -2   3  -3    8.50    1.40
  -2   3  -3    6.10    3.70
   2  -3   3    6.90    2.70
   2  -3   3    9.10    2.90
   2  -3   3    6.60    3.10
   2  -3   3   -1.30    3.90
  -3   3  -3  314.97   12.50
  -3   3  -3  314.17   14.10
  -3   3  -3  320.77   15.10
  -3   3  -3  323.27   12.80
   3  -3   3  337.37   12.90
   3  -3   3  292.67   14.70
   3  -3   3  258.37   14.40
   3  -3   3  313.87   15.30
  -4   3  -3   -2.00    4.00
  -4   3  -3   -2.00    3.90
  -4   3  -3    7.80    3.30
  -4   3  -3    5.30    5.70
   4  -3   3   -6.70    6.60
   4  -3   3    7.10    3.30
   4  -3   3    3.40    4.10
  -5   3  -3    1.90    5.10
  -5   3  -3    5.70    5.10
  -5   3  -3  -10.90    8.20
   5  -3   3   -2.60    5.40
   5  -3   3    0.60    9.10
   6   2  -3   -7.50    9.40
   6   2  -3   -3.10   10.80
  -6  -2   3    4.00    7.40
   5   2  -3   75.39   10.20
   5   2  -3   82.99   11.00
   5   2  -3   76.89   12.30
   5   2  -3   64.99    6.90
  -5  -2   3   78.39    6.80
  -5  -2   3   65.99   12.00
  -5  -2   3   65.59    8.00
   4   2  -3   53.89    6.90
   4   2  -3   41.50    5.80
   4   2  -3   56.79    9.30
   4   2  -3   63.59    8.70
  -4  -2   3   57.09    5.80
  -4  -2   3   50.79    5.20
  -4  -2   3   61.69    6.30
  -4  -2   3   79.29    9.40
   3   2  -3   15.20    4.40
   3   2  -3   15.50    3.80
   3   2  -3   15.30    3.20
   3   2  -3   28.40    4.00
  -3  -2   3    5.00    3.60
   2   2  -3   72.89    5.90
   2   2  -3   81.59    5.40
   2   2  -3   74.89    5.60
   2   2  -3   70.59    4.00
   2   2  -3   75.89    5.10
   2   2  -3   76.49    3.60
   2   2  -3   63.69    4.70
  -2  -2   3   59.89    6.40
  -2  -2   3   63.89    4.90
  -2  -2   3   80.79    4.00
  -2  -2   3   71.79    4.80
   1   2  -3 1269.77   45.60
   1   2  -3 1293.67   45.90
   1   2  -3 1345.67   46.50
   1   2  -3 1297.87   45.80
   1   2  -3 1332.07   46.00
   1   2  -3 1324.37   46.00
  -1  -2   3 1284.67   45.60
  -1  -2   3 1331.37   46.00
  -1  -2   3 1294.77   46.40
  -1  -2   3 1330.97   46.00
   0   2  -3 5588.34  190.98
   0   2  -3 5536.95  190.88
   0   2  -3 5559.54  190.88
   0   2  -3 5593.44  190.88
   0  -2   3 5415.06  190.88
   0  -2   3 5575.04  190.98
   0  -2   3 5468.35  190.88
   0  -2   3 5387.06  190.78
   0  -2   3 5562.74  190.88
  -1   2  -3   -0.90    2.10
  -1   2  -3    2.30    1.50
  -1   2  -3   -0.40    3.40
  -1   2  -3    1.20    2.00
  -1   2  -3    4.60    2.20
   1  -2   3   -1.20    2.00
   1  -2   3    6.30    2.30
   1  -2   3    1.10    2.10
   1  -2   3    2.40    3.30
   1  -2   3    3.20    1.40
  -2   2  -3  123.99    6.10
  -2   2  -3  117.89    6.20
  -2   2  -3  143.69    7.90
  -2   2  -3  127.59    4.90
  -2   2  -3  139.09    7.90
   2  -2   3  133.79    7.90
   2  -2   3  129.59    6.30
   2  -2   3  124.69    6.30
   2  -2   3  120.79    8.10
  -3   2  -3   40.50    4.00
  -3   2  -3   38.70    4.50
  -3   2  -3   42.50    6.80
  -3   2  -3   35.10    6.30
   3  -2   3   39.90    4.40
   3  -2   3   44.00    7.70
   3  -2   3   48.80   10.20
   3  -2   3   36.10    5.50
  -4   2  -3  129.49   18.90
  -4   2  -3  118.59    6.40
  -4   2  -3  112.69    6.80
   4  -2   3  103.89   11.50
   4  -2   3  117.39    7.00
  -5   2  -3   -2.90    4.40
  -5   2  -3   -2.80    7.50
  -5   2  -3   -1.20    3.30
   5  -2   3   -0.10    3.70
   5  -2   3    1.50    8.40
   5  -2   3    4.40    3.60
   6   1  -3   -2.10    8.90
   6   1  -3   -6.60   10.90
  -6  -1   3   -3.50   10.70
  -6  -1   3   -5.10    6.40
   5   1  -3   -1.40    6.50
   5   1  -3    0.50    5.20
   5   1  -3   -9.80    3.60
   5   1  -3    7.40    7.70
  -5  -1   3    4.50    7.30
  -5  -1   3    0.50    5.60
  -5  -1   3   -3.20    3.50
  -5  -1   3   -0.30    5.00
   4   1  -3   46.30    7.40
   4   1  -3   51.29    8.00
   4   1  -3   53.49    8.00
   4   1  -3   42.60    5.30
  -4  -1   3   43.90    5.40
  -4  -1   3   49.10    6.60
  -4  -1   3   50.49    7.80
  -4  -1   3   44.40    4.70
   3   1  -3   18.30    3.60
   3   1  -3   18.40    2.90
   3   1  -3   23.50    3.70
   3   1  -3   10.80    4.30
   3   1  -3   15.70    2.70
  -3  -1   3   12.80    3.40
  -3  -1   3   18.30    2.80
  -3  -1   3   26.80    4.00
  -3  -1   3   18.70    3.30
   2   1  -3 1389.86   50.69
   2   1  -3 1475.05   51.39
   2   1  -3 1515.15   51.99
   2   1  -3 1510.95   51.39
   2   1  -3 1429.16   51.89
  -2  -1   3 1418.86   51.29
  -2  -1   3 1516.35   51.39
  -2  -1   3 1477.35   51.39
  -2  -1   3 1453.65   51.79
   1   1  -3 1265.67   47.50
   1   1  -3 1335.37   47.40
   1   1  -3 1393.66   48.10
   1   1  -3 1392.56   47.80
   1   1  -3 1398.06   47.70
   1   1  -3 1419.56   47.80
  -1  -1   3 1370.36   47.70
  -1  -1   3 1413.26   47.70
  -1  -1   3 1350.46   48.00
  -1  -1   3 1301.77   47.50
   0   1  -3    7.40    1.90
   0   1  -3    8.90    2.10
   0   1  -3    7.70    1.10
   0   1  -3   12.60    2.30
   0   1  -3    8.30    1.80
   0   1  -3   10.50    1.90
   0  -1   3    9.50    1.90
   0  -1   3    9.20    2.00
   0  -1   3    9.30    2.10
   0  -1   3   11.60    1.90
   0  -1   3    7.80    1.80
  -1   1  -3   90.89    6.30
  -1   1  -3   86.19    4.80
  -1   1  -3  100.39    4.40
   1  -1   3   90.89    4.80
   1  -1   3   82.79    4.40
   1  -1   3  112.09    5.60
   1  -1   3   86.89    5.70
  -2   1  -3  316.17   11.50
  -2   1  -3  315.37   12.80
  -2   1  -3  307.07   11.40
  -2   1  -3  308.47   12.60
   2  -1   3  273.77   15.70
   2  -1   3  317.87   11.40
   2  -1   3  306.87   11.40
   2  -1   3  294.17   12.90
  -3   1  -3   83.89    4.50
  -3   1  -3   93.19    8.00
  -3   1  -3   90.29    4.40
  -3   1  -3   78.79   10.70
  -3   1  -3   82.09    4.80
   3  -1   3   83.19    4.70
   3  -1   3   91.79    8.10
  -4   1  -3  131.09   11.60
  -4   1  -3  129.69    6.00
  -4   1  -3  126.79   10.30
  -4   1  -3  136.59    6.20
  -4   1  -3  137.09    6.30
   4  -1   3  144.29    6.70
   4  -1   3  131.39   11.50
   4  -1   3  129.59    6.50
  -5   1  -3   -7.80    7.00
  -5   1  -3   13.30    9.40
  -5   1  -3   13.90   10.60
   5  -1   3    0.40    2.50
   5  -1   3   -3.40    7.30
  -6   1  -3    2.20   10.10
  -6   1  -3   25.70   14.90
   6  -1   3   21.90   13.70
   6   0  -3   22.40   14.50
   6   0  -3    7.00    8.90
  -6   0   3   14.00   11.40
  -6   0   3   -9.30    9.80
  -6   0   3   -1.10    5.60
  -6   0   3   -4.10    8.20
   5   0  -3   26.60    7.30
   5   0  -3   14.90    5.50
   5   0  -3   16.30    8.20
   5   0  -3   13.00    4.10
  -5   0   3   17.80    5.80
  -5   0   3   15.70    7.90
  -5   0   3    6.90    3.50
  -5   0   3   15.80    4.70
   4   0  -3   18.90    4.10
   4   0  -3   14.20    3.60
   4   0  -3   18.20    5.30
   4   0  -3   13.90    3.40
  -4   0   3   17.40    3.80
  -4   0   3   19.90    3.00
  -4   0   3   27.80    6.30
  -4   0   3   13.70    3.30
   3   0  -3   14.90    2.70
   3   0  -3   13.40    4.40
   3   0  -3    8.80    3.10
   3   0  -3    8.50    2.80
  -3   0   3   10.50    5.00
  -3   0   3   14.00    2.50
  -3   0   3    8.30    2.60
  -3   0   3    9.60    3.00
   2   0  -3   91.69    5.30
   2   0  -3   90.99    5.60
   2   0  -3   87.19    6.40
   2   0  -3   91.69    5.20
   2   0  -3   91.69    5.70
  -2   0   3   96.99    6.00
  -2   0   3   94.39    5.10
  -2   0   3   93.29    5.20
  -2   0   3  109.39    5.50
   1   0  -3   21.80    3.30
   1   0  -3   15.70    2.30
  -1   0   3   14.80    2.10
  -1   0   3   15.70    2.20
  -1   0   3   23.20    3.80
   0   0  -3   51.19    3.40
   0   0  -3   52.49    3.30
   0   0  -3   48.60    3.30
   0   0  -3   46.00    3.20
   0   0  -3   50.19    3.30
   0   0   3   63.09    3.10
   0   0   3   53.19    3.50
   0   0   3   52.59    3.10
   0   0   3   47.30    3.30
   0   0   3   53.59    3.60
   0   0   3   54.09    3.30
  -2   0  -3  195.78    9.40
  -2   0  -3  196.88    8.90
  -2   0  -3  193.08    8.90
  -2   0  -3  191.68    7.20
  -2   0  -3  189.78    7.20
   2   0   3  194.18    9.10
   2   0   3  180.48    8.70
   2   0   3  188.98    7.20
  -3   0  -3  308.87   11.20
  -3   0  -3  320.67   14.30
  -3   0  -3  322.37   14.10
  -3   0  -3  279.87   11.30
  -3   0  -3  297.17   12.20
   3   0   3  342.47   11.40
   3   0   3  317.67   11.40
   3   0   3  323.97   13.90
  -4   0  -3   17.90    5.60
  -4   0  -3   15.20    2.90
  -4   0  -3   15.20    5.70
   4   0   3    9.80    6.00
   4   0   3   16.00    2.70
   4   0   3   12.70    1.60
  -5   0  -3   30.00    5.60
  -5   0  -3   34.00    5.70
  -5   0  -3   44.70    9.00
  -5   0  -3   22.90    7.40
  -5   0  -3   34.70    9.60
   5   0   3   38.00    8.80
  -6   0  -3   54.19   14.80
  -6   0  -3   35.40   10.90
   6   0   3   79.19   14.70
   6  -1  -3   13.60    7.20
   6  -1  -3   -3.10    8.70
  -6   1   3   -0.90    4.90
  -6   1   3   -2.40   15.70
   5  -1  -3   69.59    8.00
   5  -1  -3   89.89   11.40
   5  -1  -3   84.09   13.00
  -5   1   3   52.99    8.90
  -5   1   3   68.49    8.30
  -5   1   3   59.29    6.90
  -5   1   3   58.79    7.70
  -5   1   3   78.69   14.20
   4  -1  -3    3.20    5.10
   4  -1  -3    0.10    3.50
   4  -1  -3    2.40    3.30
   4  -1  -3    4.50    6.80
   4  -1  -3   -0.60    3.30
  -4   1   3   -2.00    2.80
  -4   1   3    1.30    3.10
  -4   1   3    3.40    3.10
  -4   1   3    5.50    5.50
   3  -1  -3   11.30    4.20
   3  -1  -3    8.40    2.80
   3  -1  -3    3.30    2.70
   3  -1  -3    8.90    4.20
   3  -1  -3    5.40    2.60
  -3   1   3   11.80    2.60
  -3   1   3    7.10    2.50
  -3   1   3    5.30    2.60
   2  -1  -3   94.49    6.20
   2  -1  -3   78.49    6.80
   2  -1  -3  116.29    5.60
   2  -1  -3   94.19    5.70
   2  -1  -3  113.39    5.70
  -2   1   3  106.09    5.60
  -2   1   3  106.09    5.20
  -2   1   3  110.59    6.60
   1  -1  -3  407.96   15.10
   1  -1  -3  407.96   15.00
   1  -1  -3  403.86   15.00
   1  -1  -3  397.16   15.00
  -1   1   3  398.36   14.90
  -1   1   3  407.16   14.90
  -1   1   3  426.66   15.00
  -1   1   3  419.66   15.10
   0  -1  -3 1702.13   58.19
   0  -1  -3 1680.73   58.19
   0  -1  -3 1755.72   58.19
   0   1   3 1551.14   58.09
   0   1   3 1687.13   58.19
  -1  -1  -3 3920.31  135.59
  -1  -1  -3 3712.03  135.29
   1   1   3 3780.72  135.39
   1   1   3 4042.60  135.59
   1   1   3 3994.40  135.49
   1   1   3 4037.30  135.59
  -2  -1  -3    2.40    2.30
  -2  -1  -3   -4.00    3.20
  -2  -1  -3   -0.80    3.10
   2   1   3    3.50    3.10
   2   1   3   -0.40    0.60
   2   1   3    0.30    0.70
   2   1   3   -1.60    3.20
  -3  -1  -3   25.40    4.70
  -3  -1  -3   19.70    4.40
  -3  -1  -3   24.10    4.80
  -3  -1  -3   16.10    3.50
   3   1   3   20.20    4.50
   3   1   3   17.00    4.60
  -4  -1  -3    4.50    3.30
  -4  -1  -3   -1.80    5.40
  -4  -1  -3   -0.70    4.50
  -4  -1  -3    1.00    3.80
  -4  -1  -3   -6.40    5.70
   4   1   3   -1.40    5.40
  -5  -1  -3   -4.20    4.80
  -5  -1  -3    0.00    7.80
  -5  -1  -3   -1.60    9.70
  -5  -1  -3  -13.40    6.60
  -5  -1  -3   -2.30    4.00
   5   1   3   -0.40    7.20
  -6  -1  -3   16.50   11.00
  -6  -1  -3   10.20   12.90
   6   1   3   19.50    9.00
   5  -2  -3   94.89   13.80
   5  -2  -3   73.99   11.90
   5  -2  -3   82.69    8.70
  -5   2   3   78.49    7.70
  -5   2   3   77.29   14.90
  -5   2   3   77.09    8.40
   4  -2  -3  240.08   11.10
   4  -2  -3  246.18   11.20
   4  -2  -3  235.48   13.70
   4  -2  -3  260.77   11.40
   4  -2  -3  249.48   14.30
  -4   2   3  241.08   14.60
  -4   2   3  249.78   11.20
  -4   2   3  257.47   10.80
   3  -2  -3  306.17   12.10
   3  -2  -3  279.27   13.40
   3  -2  -3  288.57   13.30
   3  -2  -3  298.07   11.80
   3  -2  -3  294.57   12.00
  -3   2   3  279.57   13.80
  -3   2   3  292.47   11.50
  -3   2   3  285.77   10.60
  -3   2   3  281.97   13.70
  -3   2   3  293.37   11.80
  -3   2   3  306.47   11.90
   2  -2  -3  439.66   16.30
   2  -2  -3  423.56   16.30
   2  -2  -3  436.56   16.00
   2  -2  -3  443.16   17.00
   2  -2  -3  425.76   17.10
  -2   2   3  446.06   16.80
  -2   2   3  446.66   16.30
  -2   2   3  435.56   15.90
  -2   2   3  419.36   16.10
  -2   2   3  426.76   15.50
   1  -2  -3   62.49    4.30
   1  -2  -3   45.00    3.80
   1  -2  -3   48.40    3.90
   1  -2  -3   46.90    3.60
  -1   2   3   59.59    3.10
  -1   2   3   51.19    3.90
  -1   2   3   54.39    3.90
   0  -2  -3  612.04   21.50
   0  -2  -3  604.24   21.40
   0  -2  -3  580.24   21.50
   0  -2  -3  601.54   21.40
   0   2   3  606.64   21.40
   0   2   3  595.14   21.40
   0   2   3  602.64   21.40
   0   2   3  616.54   21.40
  -1  -2  -3 9843.92  342.57
   1   2   3 9999.00  342.47
  -2  -2  -3  245.68   10.20
  -2  -2  -3  252.57   10.00
  -2  -2  -3  221.38    9.80
  -2  -2  -3  240.98    9.90
  -2  -2  -3  235.38   10.10
   2   2   3  237.18   10.20
   2   2   3  236.98    9.80
  -3  -2  -3   88.99    6.10
  -3  -2  -3   78.89    6.70
  -3  -2  -3   76.29    6.90
  -3  -2  -3   77.19    6.90
  -3  -2  -3   93.39    6.60
   3   2   3   81.39    7.00
   3   2   3   92.09    6.50
  -4  -2  -3   16.40    4.80
  -4  -2  -3   25.30    6.00
  -4  -2  -3   17.00    4.10
  -4  -2  -3   20.70    5.90
  -4  -2  -3   21.00    4.10
   4   2   3   19.90    5.60
  -5  -2  -3   20.80    7.80
  -5  -2  -3    9.20    7.20
  -5  -2  -3   15.80    5.00
  -5  -2  -3   17.90    4.90
  -5  -2  -3   16.30    8.00
   5   2   3   15.70    7.40
  -6  -2  -3  174.28   20.70
  -6  -2  -3  208.88   19.20
  -6  -2  -3  177.18   16.20
   6   2   3  210.88   15.70
   5  -3  -3   17.20    6.20
   5  -3  -3   12.50    5.30
   5  -3  -3    9.80    8.10
   5  -3  -3   22.90    8.90
  -5   3   3   18.80    5.30
  -5   3   3   12.10    4.40
  -5   3   3    9.10    7.70
   4  -3  -3  114.49   10.90
   4  -3  -3   98.89   10.40
   4  -3  -3  105.79    7.50
   4  -3  -3  100.69    7.70
   4  -3  -3   85.29    6.30
  -4   3   3   95.09    7.90
  -4   3   3  108.29    7.40
  -4   3   3  108.99   12.00
  -4   3   3   85.79    4.90
   3  -3  -3   16.70    2.40
   3  -3  -3    8.20    3.20
   3  -3  -3   23.00    5.50
   3  -3  -3   20.90    5.60
   3  -3  -3   15.70    5.00
  -3   3   3   14.30    4.40
  -3   3   3   21.80    3.40
  -3   3   3   18.10    3.40
  -3   3   3   25.60    3.20
  -3   3   3   18.40    4.40
   2  -3  -3   16.00    3.10
   2  -3  -3   13.20    3.50
   2  -3  -3   18.70    3.00
   2  -3  -3    6.40    2.60
   2  -3  -3    8.30    2.70
   2  -3  -3   18.20    4.20
  -2   3   3   16.70    3.00
  -2   3   3   12.00    3.50
  -2   3   3   17.00    2.70
  -2   3   3   13.20    2.80
  -2   3   3    8.90    3.50
   1  -3  -3  178.38    7.20
   1  -3  -3  175.88    7.90
   1  -3  -3  180.78    7.60
   1  -3  -3  168.28    7.70
  -1   3   3  177.58    7.90
  -1   3   3  181.38    7.60
  -1   3   3  180.68    7.60
  -1   3   3  158.38    7.80
  -1   3   3  182.78    7.20
   0  -3  -3    0.70    1.90
   0  -3  -3   -0.90    2.20
   0  -3  -3    2.50    2.20
   0  -3  -3    0.10    1.90
   0   3   3    1.50    1.80
   0   3   3    1.70    1.20
   0   3   3    1.90    2.10
   0   3   3   -1.70    1.90
   0   3   3    1.50    2.10
  -1  -3  -3  852.61   31.00
  -1  -3  -3  867.41   30.90
  -1  -3  -3  898.71   31.50
  -1  -3  -3  841.92   30.90
   1   3   3  884.41   30.90
   1   3   3  866.01   30.90
   1   3   3  860.21   31.00
   1   3   3  966.80   31.50
   1   3   3  906.61   31.40
  -2  -3  -3  542.25   19.10
  -2  -3  -3  545.25   19.90
  -2  -3  -3  554.24   19.10
  -2  -3  -3  541.55   20.20
  -2  -3  -3  540.15   20.60
  -2  -3  -3  545.15   20.20
   2   3   3  541.95   19.20
   2   3   3  534.55   20.50
   2   3   3  578.24   19.20
   2   3   3  554.14   20.00
  -3  -3  -3   57.09    6.80
  -3  -3  -3   57.09    5.60
  -3  -3  -3   55.89    6.20
  -3  -3  -3   47.40    6.30
  -3  -3  -3   57.29    5.40
   3   3   3   58.39    6.70
   3   3   3   41.80    6.40
  -4  -3  -3   36.90    7.40
  -4  -3  -3   50.19    8.30
  -4  -3  -3   50.39    6.40
  -4  -3  -3   44.20    8.40
  -4  -3  -3   31.80    6.00
   4   3   3   43.60    7.10
   4   3   3   37.40    5.70
  -5  -3  -3   11.20    7.30
  -5  -3  -3   17.70    7.20
  -5  -3  -3   19.20    4.90
  -5  -3  -3   28.30    8.40
  -5  -3  -3   16.20    5.80
   5   3   3   25.60    7.20
  -6  -3  -3   14.20   10.70
  -6  -3  -3   10.80   10.60
  -6  -3  -3    9.70   10.20
   6   3   3   25.00    9.70
   5  -4  -3    7.20    9.30
   5  -4  -3   11.20    7.50
   5  -4  -3    1.80    5.60
   5  -4  -3   -0.10    5.60
  -5   4   3    2.30    5.70
  -5   4   3    8.50    2.70
  -5   4   3   13.60    8.50
   4  -4  -3  146.39   10.00
   4  -4  -3  149.99   11.50
   4  -4  -3  136.69   12.10
   4  -4  -3  136.19    6.50
   4  -4  -3  149.69    9.20
  -4   4   3  137.69    7.10
  -4   4   3  145.59   13.30
  -4   4   3  144.09    8.80
  -4   4   3  139.79    9.40
   3  -4  -3    4.50    4.90
   3  -4  -3   15.40    3.20
   3  -4  -3   10.10    5.60
   3  -4  -3    6.50    1.90
   3  -4  -3    9.60    3.80
  -3   4   3    8.10    4.30
  -3   4   3    8.20    3.00
  -3   4   3   10.90    4.50
  -3   4   3    8.30    3.60
   2  -4  -3  179.28    8.60
   2  -4  -3  180.98    7.20
   2  -4  -3  173.18    9.10
   2  -4  -3  166.08    8.10
   2  -4  -3  174.48    9.50
   2  -4  -3  176.18    7.60
  -2   4   3  180.58    8.10
  -2   4   3  174.68    8.50
  -2   4   3  166.58    9.30
  -2   4   3  168.38    8.50
  -2   4   3  179.18    7.60
   1  -4  -3  716.93   26.90
   1  -4  -3  749.03   26.80
   1  -4  -3  735.63   26.90
   1  -4  -3  752.72   27.00
  -1   4   3  746.53   26.90
  -1   4   3  766.32   26.90
  -1   4   3  743.63   26.80
  -1   4   3  741.23   27.30
  -1   4   3  767.42   26.80
   0  -4  -3 1506.75   50.99
   0  -4  -3 1470.95   50.99
   0  -4  -3 1396.16   50.49
   0  -4  -3 1340.87   50.69
   0  -4  -3 1478.25   51.09
   0   4   3 1505.75   50.99
   0   4   3 1485.15   50.99
   0   4   3 1526.95   51.19
   0   4   3 1412.06   50.69
   0   4   3 1429.06   50.89
  -1  -4  -3  467.55   17.70
  -1  -4  -3  458.15   17.00
  -1  -4  -3  473.25   17.10
  -1  -4  -3  455.45   16.70
  -1  -4  -3  462.25   17.10
  -1  -4  -3  488.65   16.70
   1   4   3  471.55   17.00
   1   4   3  491.65   17.80
   1   4   3  473.55   17.10
   1   4   3  486.55   17.10
  -2  -4  -3  117.89    7.90
  -2  -4  -3  120.39    7.00
  -2  -4  -3  116.79    5.10
  -2  -4  -3  130.59    5.60
  -2  -4  -3  115.99    5.20
  -2  -4  -3  108.59    6.30
   2   4   3  143.19    6.00
   2   4   3  129.79    7.00
   2   4   3  114.39    5.20
   2   4   3  116.39    6.80
  -3  -4  -3   33.10    4.40
  -3  -4  -3   23.80    4.20
  -3  -4  -3   23.60    4.60
  -3  -4  -3   35.60    5.30
   3   4   3   35.90    1.90
   3   4   3   39.80    5.00
   3   4   3   43.70    6.40
  -4  -4  -3   -2.30    4.20
  -4  -4  -3   -1.70    5.20
  -4  -4  -3   -3.70    4.10
  -4  -4  -3    0.70    4.00
  -4  -4  -3    0.40    4.80
   4   4   3   -2.60    5.80
   4   4   3    0.80    4.50
  -5  -4  -3   26.20    8.10
  -5  -4  -3   27.90    7.00
  -5  -4  -3   28.00    6.80
  -5  -4  -3   26.40    5.20
  -5  -4  -3   28.30    9.40
   5   4   3   30.20    7.40
   5   4   3   38.70    8.60
  -6  -4  -3   58.59    9.50
  -6  -4  -3   52.39   11.20
   6   4   3   84.29   11.10
   5  -5  -3   14.70    8.70
   5  -5  -3   11.70    6.20
   5  -5  -3   13.40    9.70
  -5   5   3   12.70    6.70
  -5   5   3    8.90    8.40
   4  -5  -3   50.69    8.80
   4  -5  -3   61.49   11.00
   4  -5  -3   84.09   10.20
  -4   5   3   52.19    8.30
  -4   5   3   52.19    6.00
  -4   5   3   55.69   12.40
  -4   5   3   59.39    8.50
   3  -5  -3   -1.00    5.50
   3  -5  -3   -4.50    4.00
   3  -5  -3    3.50    3.70
   3  -5  -3   -0.30    1.70
   3  -5  -3  -10.20    5.20
  -3   5   3   -1.10    4.40
  -3   5   3    2.40    2.80
  -3   5   3   -2.10    3.80
  -3   5   3    5.20    4.40
  -3   5   3   -1.90    3.70
   2  -5  -3   22.10    3.20
   2  -5  -3   21.30    3.20
   2  -5  -3   20.10    4.00
   2  -5  -3   16.60    3.30
   2  -5  -3   11.40    3.80
   2  -5  -3   19.60    4.70
  -2   5   3   15.70    3.80
  -2   5   3   16.70    3.90
  -2   5   3   17.20    3.50
  -2   5   3   22.60    4.10
  -2   5   3   15.40    3.50
   1  -5  -3 6315.47  215.68
   1  -5  -3 6160.98  215.58
   1  -5  -3 5736.83  215.88
   1  -5  -3 6322.17  215.68
   1  -5  -3 6155.38  215.58
  -1   5   3 6179.18  215.98
  -1   5   3 6343.17  215.68
  -1   5   3 6351.96  215.68
  -1   5   3 6376.36  215.48
  -1   5   3 6335.47  215.78
   0  -5  -3 2139.59   79.89
   0  -5  -3 2154.18   79.49
   0  -5  -3 2377.66   80.39
   0  -5  -3 2324.57   80.09
   0  -5  -3 2336.27   80.19
   0   5   3 2355.86   80.19
   0   5   3 2380.96   80.29
   0   5   3 2263.47   80.09
   0   5   3 2379.86   80.19
   0   5   3 2253.67   79.89
  -1  -5  -3    3.60    1.30
  -1  -5  -3    0.40    3.30
  -1  -5  -3    2.60    2.00
  -1  -5  -3    3.80    3.20
  -1  -5  -3    2.00    2.40
  -1  -5  -3    0.10    2.30
   1   5   3    3.20    2.20
   1   5   3    4.90    2.90
  -2  -5  -3   21.90    4.10
  -2  -5  -3   36.30    5.40
  -2  -5  -3   28.20    3.60
  -2  -5  -3   34.30    2.90
  -2  -5  -3   32.60    3.40
  -2  -5  -3   29.80    3.40
   2   5   3   33.80    3.40
   2   5   3   42.90    5.20
   2   5   3   31.70    3.50
   2   5   3   37.60    3.20
   2   5   3   36.30    5.20
  -3  -5  -3    5.20    4.20
  -3  -5  -3   16.50    2.50
  -3  -5  -3    8.20    3.80
  -3  -5  -3   17.70    3.30
   3   5   3   10.70    4.80
   3   5   3   13.30    3.10
   3   5   3   18.70    3.50
  -4  -5  -3   75.19   10.50
  -4  -5  -3   64.59    6.00
  -4  -5  -3   79.69    7.10
  -4  -5  -3   60.99    8.20
  -4  -5  -3   59.49    8.40
   4   5   3   69.69    7.30
   4   5   3   45.50    8.70
  -5  -5  -3   12.80    7.50
  -5  -5  -3   13.30    5.40
  -5  -5  -3   11.60    5.30
  -5  -5  -3   17.60    7.80
   5   5   3   14.40   14.60
   5   5   3    7.60    6.50
   5  -6  -3    3.40    8.40
   5  -6  -3   -7.30    9.70
  -5   6   3   -6.00    8.90
  -5   6   3    5.90    7.40
   4  -6  -3  158.78   13.50
   4  -6  -3  182.78   13.80
   4  -6  -3  158.78   11.40
   4  -6  -3  175.18   11.80
  -4   6   3  157.78    9.30
  -4   6   3  148.09   10.90
  -4   6   3  186.28   15.20
  -4   6   3  146.49   15.30
  -4   6   3  195.08   11.80
   3  -6  -3  263.77    9.60
   3  -6  -3  253.57   12.30
   3  -6  -3  201.58   13.40
   3  -6  -3  256.97   14.80
   3  -6  -3  267.77   12.90
  -3   6   3  239.78   16.20
  -3   6   3  244.38   11.40
  -3   6   3  252.27   13.20
  -3   6   3  261.77   11.80
  -3   6   3  259.17   13.10
   2  -6  -3   -1.10    3.60
   2  -6  -3   -0.60    3.10
   2  -6  -3    3.50    3.90
   2  -6  -3    1.60    3.20
   2  -6  -3   -0.20    5.10
  -2   6   3    6.60    3.10
  -2   6   3   -0.70    3.40
  -2   6   3    5.20    3.40
  -2   6   3    2.40    3.80
  -2   6   3    0.20    3.50
   1  -6  -3  111.59    6.10
   1  -6  -3  111.09    6.90
   1  -6  -3  107.09    6.90
   1  -6  -3  113.29    8.10
   1  -6  -3   99.79    6.90
   1  -6  -3  113.29    6.70
  -1   6   3  112.89    6.50
  -1   6   3  118.39    6.70
  -1   6   3  118.89    7.50
  -1   6   3  120.59    7.20
  -1   6   3  111.09    5.90
   0  -6  -3    4.80    2.90
   0  -6  -3    1.70    2.80
   0  -6  -3    3.30    2.10
   0  -6  -3   -1.80    3.30
   0   6   3    3.20    2.80
   0   6   3    7.20    2.60
   0   6   3    4.00    1.90
   0   6   3    3.80    2.80
   0   6   3    4.60    2.70
  -1  -6  -3  298.77   12.00
  -1  -6  -3  282.67   13.00
  -1  -6  -3  313.67   11.50
  -1  -6  -3  295.67   12.80
  -1  -6  -3  299.57   11.90
   1   6   3  312.97   12.10
   1   6   3  299.67   12.00
   1   6   3  311.17   11.30
   1   6   3  294.97   12.40
  -2  -6  -3   30.90    2.80
  -2  -6  -3   17.00    2.70
  -2  -6  -3   28.50    5.20
  -2  -6  -3   18.50    4.50
  -2  -6  -3   20.70    3.60
  -2  -6  -3   24.20    3.30
   2   6   3   30.10    4.00
   2   6   3   19.00    2.80
   2   6   3   26.40    4.50
   2   6   3   24.40    2.80
   2   6   3   29.30    4.90
  -3  -6  -3   66.59    3.80
  -3  -6  -3   67.59    9.50
  -3  -6  -3   63.89    4.30
  -3  -6  -3   61.99    6.70
  -3  -6  -3   64.59    4.40
  -3  -6  -3   61.59    6.00
   3   6   3   72.09    4.60
   3   6   3   67.29    6.60
   3   6   3   53.89    7.30
  -4  -6  -3   -0.40    2.70
  -4  -6  -3   -2.30    7.60
  -4  -6  -3    0.10    5.20
  -4  -6  -3    4.30    4.70
   4   6   3    3.90    1.50
   4   6   3   -8.00    6.00
  -5  -6  -3    7.80    8.00
  -5  -6  -3    9.30    9.40
  -5  -6  -3    3.20    5.80
  -5  -6  -3   12.30    7.90
  -5  -6  -3    5.40    3.90
   5   6   3    6.50    5.90
   5   6   3    3.70    8.60
   5  -7  -3   -6.10    9.40
  -5   7   3   -8.80    8.20
   4  -7  -3  458.35   22.70
   4  -7  -3  458.75   20.80
   4  -7  -3  506.35   21.30
  -4   7   3  471.55   22.30
  -4   7   3  470.45   23.70
  -4   7   3  464.25   20.40
  -4   7   3  459.85   19.40
  -4   7   3  524.15   21.10
   3  -7  -3    8.30    5.10
   3  -7  -3   15.40    7.50
   3  -7  -3    7.20    1.90
   3  -7  -3    8.00    1.80
  -3   7   3    2.20    4.20
  -3   7   3   14.50    5.40
  -3   7   3    0.50    5.20
  -3   7   3   10.40    4.20
  -3   7   3    8.50    5.50
   2  -7  -3    9.90    2.80
   2  -7  -3   17.30    6.10
   2  -7  -3   11.90    4.40
   2  -7  -3    2.80    4.20
   2  -7  -3    6.00    4.70
   2  -7  -3   15.70    4.40
   2  -7  -3    8.20    3.90
  -2   7   3   13.50    3.70
  -2   7   3    4.70    4.00
  -2   7   3    5.70    3.60
  -2   7   3   10.30    3.90
  -2   7   3   13.00    4.70
   1  -7  -3  267.17   12.50
   1  -7  -3  243.68   11.60
   1  -7  -3  252.17   11.50
   1  -7  -3  246.38   11.20
   1  -7  -3  242.28   11.70
   1  -7  -3  249.28   11.80
  -1   7   3  271.57   11.60
  -1   7   3  252.97   11.20
  -1   7   3  260.27   11.50
  -1   7   3  251.67   10.50
  -1   7   3  256.37   11.40
   0  -7  -3  630.24   24.10
   0  -7  -3  648.74   24.30
   0  -7  -3  610.34   23.60
   0  -7  -3  632.04   23.80
   0  -7  -3  649.43   23.80
   0   7   3  620.74   23.50
   0   7   3  628.84   24.00
   0   7   3  657.03   23.80
   0   7   3  658.93   23.90
   0   7   3  667.53   23.40
  -1  -7  -3   74.19    5.90
  -1  -7  -3   64.19    7.80
  -1  -7  -3   68.09    5.90
  -1  -7  -3   74.99    6.60
  -1  -7  -3   74.89    4.90
   1   7   3   81.69    5.80
   1   7   3   73.99    4.30
   1   7   3   68.99    4.40
   1   7   3   81.89    5.60
   1   7   3   76.69    6.00
  -2  -7  -3   71.19    6.80
  -2  -7  -3   67.29    5.40
  -2  -7  -3   74.99    5.70
  -2  -7  -3   69.89    9.10
  -2  -7  -3   84.69    4.90
   2   7   3   66.29    6.10
   2   7   3   76.39    5.70
   2   7   3   69.59    6.80
   2   7   3   70.59    3.80
   2   7   3   77.59    6.80
  -3  -7  -3    3.70    2.70
  -3  -7  -3    5.70    5.60
  -3  -7  -3    6.10    2.60
  -3  -7  -3    5.10    2.40
  -3  -7  -3    5.20    4.50
   3   7   3    3.60    2.70
   3   7   3    5.60    4.20
   3   7   3    0.30    5.20
  -4  -7  -3   14.80    5.70
  -4  -7  -3    7.60    2.20
  -4  -7  -3   12.60    7.00
  -4  -7  -3    4.70    2.20
   4   7   3    9.90    2.60
   4   7   3    7.20    2.80
   4   7   3    3.90    7.00
  -5  -7  -3   10.70    8.90
  -5  -7  -3    4.00   10.00
  -5  -7  -3    0.10    6.40
   5   7   3  -10.00    8.70
   4  -8  -3   40.10    9.30
   4  -8  -3   46.60    8.20
  -4   8   3   40.20    7.90
  -4   8   3   41.70    8.30
  -4   8   3   42.90    7.00
  -4   8   3   35.40    6.10
  -4   8   3   34.20    8.70
   3  -8  -3   12.70    5.80
   3  -8  -3    5.00    1.90
   3  -8  -3   16.70    7.90
   3  -8  -3    6.70    2.10
  -3   8   3    6.80    5.60
  -3   8   3   13.00    4.80
  -3   8   3    6.10    5.50
  -3   8   3    9.20    4.80
  -3   8   3   12.50    5.40
   2  -8  -3   -7.00    4.70
   2  -8  -3    4.70    4.40
   2  -8  -3   -0.70    3.00
   2  -8  -3    2.20    5.80
   2  -8  -3    2.40    4.40
   2  -8  -3    4.50    4.90
  -2   8   3   -8.80    4.20
  -2   8   3    2.10    4.20
  -2   8   3    4.00    4.10
  -2   8   3    0.90    4.10
  -2   8   3    2.10    7.10
   1  -8  -3   -2.10    4.90
   1  -8  -3   -6.00    4.10
   1  -8  -3   -3.00    3.30
   1  -8  -3   -2.30    3.50
   1  -8  -3   -5.50    3.80
   1  -8  -3   -4.50    4.10
  -1   8   3    0.00    3.50
  -1   8   3    2.80    4.30
  -1   8   3   -3.70    2.70
  -1   8   3    2.50    3.20
  -1   8   3   -0.10    3.80
   0  -8  -3  103.09    7.30
   0  -8  -3  113.29    8.60
   0  -8  -3  115.89    8.30
   0  -8  -3  119.59    7.70
   0  -8  -3  121.99    8.80
   0  -8  -3  117.59    7.60
   0   8   3  116.29    7.60
   0   8   3  119.69    6.80
   0   8   3  128.29    7.50
   0   8   3  125.49    7.80
   0   8   3  127.79    6.90
  -1  -8  -3   79.99    7.40
  -1  -8  -3   67.09    9.30
  -1  -8  -3   75.29    5.60
  -1  -8  -3   71.99    6.80
  -1  -8  -3   73.49    6.10
   1   8   3   74.79    6.40
   1   8   3   75.99    4.70
   1   8   3   74.39    5.70
   1   8   3   79.09    6.40
   1   8   3   75.09    5.10
  -2  -8  -3   46.70    5.70
  -2  -8  -3   58.09    8.20
  -2  -8  -3   48.00    5.80
  -2  -8  -3   31.20    4.70
  -2  -8  -3   45.50    8.70
   2   8   3   52.99    5.40
   2   8   3   39.90    2.90
   2   8   3   47.40    6.80
   2   8   3   44.40    6.10
   2   8   3   49.30    6.00
  -3  -8  -3    9.50    5.50
  -3  -8  -3   13.20    6.80
  -3  -8  -3   11.70    3.20
  -3  -8  -3   10.20    3.00
  -3  -8  -3   13.10    3.20
   3   8   3    8.90    3.60
   3   8   3   12.50    5.90
   3   8   3   13.70    3.30
   3   8   3   18.40    5.00
  -4  -8  -3  124.39   11.00
  -4  -8  -3  101.09    7.90
  -4  -8  -3  118.89   15.20
  -4  -8  -3  101.99    6.50
   4   8   3  111.09    7.20
   4   8   3  114.59   10.10
   4   8   3  115.69   11.00
   4   8   3  106.59   10.20
  -5  -8  -3   14.20    5.50
  -5  -8  -3   22.20   10.20
  -5  -8  -3    7.50    8.00
   5   8   3    7.80    9.70
   4  -9  -3   17.30   10.70
  -4   9   3   27.70    8.50
  -4   9   3   14.90    8.30
  -4   9   3   39.50    7.70
  -4   9   3   28.30    6.80
   3  -9  -3  259.57   10.70
   3  -9  -3  286.17   15.20
   3  -9  -3  281.97   17.40
   3  -9  -3  259.57   10.80
  -3   9   3  281.17   16.00
  -3   9   3  302.47   16.00
  -3   9   3  284.77   14.60
  -3   9   3  282.97   15.40
  -3   9   3  281.37   14.40
   2  -9  -3   59.89   10.70
   2  -9  -3   47.50    7.00
   2  -9  -3   42.00    7.00
   2  -9  -3   47.90    7.10
   2  -9  -3   31.20    6.00
   2  -9  -3   48.10    6.50
  -2   9   3   64.69   10.00
  -2   9   3   54.19    6.60
  -2   9   3   56.39    9.50
  -2   9   3   56.79    8.30
   1  -9  -3   27.80    5.40
   1  -9  -3   39.70    6.70
   1  -9  -3   25.20    4.90
   1  -9  -3   26.50    6.00
   1  -9  -3   22.50    4.70
   1  -9  -3   45.50    8.30
  -1   9   3   39.40    6.70
  -1   9   3   44.90    5.90
  -1   9   3   33.20    3.90
  -1   9   3   35.70    5.60
  -1   9   3   29.50    4.40
   0  -9  -3    6.30    4.60
   0  -9  -3   -3.40    3.50
   0  -9  -3    3.50    5.30
   0  -9  -3    2.10    5.10
   0  -9  -3    4.50    4.90
   0   9   3    0.90    4.40
   0   9   3    4.10    4.10
   0   9   3    0.60    4.10
   0   9   3    3.70    3.40
   0   9   3    5.50    2.90
  -1  -9  -3   14.70    5.50
  -1  -9  -3   12.40    4.70
  -1  -9  -3    6.80    4.50
  -1  -9  -3    9.50    5.30
  -1  -9  -3    4.30    3.20
   1   9   3    8.30    3.70
   1   9   3    8.20    2.90
   1   9   3   17.70    4.70
   1   9   3   16.10    4.40
  -2  -9  -3  285.57   14.30
  -2  -9  -3  274.77   12.30
  -2  -9  -3  265.97   12.40
  -2  -9  -3  258.77   11.60
  -2  -9  -3  240.88   18.20
   2   9   3  266.17   12.60
   2   9   3  275.17   12.30
   2   9   3  250.77    9.90
   2   9   3  281.27   12.90
   2   9   3  289.17   13.70
  -3  -9  -3   15.40    3.30
  -3  -9  -3    1.70    7.50
  -3  -9  -3    3.40    3.80
  -3  -9  -3   11.00    4.50
   3   9   3   10.60    4.20
   3   9   3   25.50    5.50
   3   9   3    7.30    5.90
   3   9   3   18.80    3.90
  -4  -9  -3   17.60    7.10
  -4  -9  -3   15.20    3.90
  -4  -9  -3   19.40    9.10
  -4  -9  -3    6.20    4.30
  -4  -9  -3   12.40    3.90
   4   9   3   24.00    6.80
   4   9   3   13.70    4.30
   4   9   3   26.40   13.90
   4   9   3   17.90    5.30
  -5  -9  -3   11.50   11.30
  -5  -9  -3    7.70    8.20
   5   9   3    1.40    9.40
   4 -10  -3   -4.90    9.30
   4 -10  -3   -6.80   10.10
  -4  10   3    4.00    9.00
  -4  10   3    4.70   13.10
  -4  10   3   -6.00    7.30
   3 -10  -3   17.50    7.70
   3 -10  -3   15.50   10.00
   3 -10  -3   11.00    2.60
   3 -10  -3   12.00    2.60
  -3  10   3    7.60    7.80
  -3  10   3   10.50    6.50
  -3  10   3    9.20    7.20
  -3  10   3   13.10    8.60
  -3  10   3   12.50    6.70
   2 -10  -3   25.50    6.40
   2 -10  -3   23.50    6.70
   2 -10  -3   20.60    6.80
   2 -10  -3   15.90    6.70
   2 -10  -3   35.80    4.80
   2 -10  -3   22.80    8.10
  -2  10   3   41.90    5.90
  -2  10   3   45.50    9.90
  -2  10   3   30.20    6.70
  -2  10   3   34.30    6.50
  -2  10   3   35.30    6.60
   1 -10  -3   -0.90    4.80
   1 -10  -3   -2.50    6.20
   1 -10  -3    6.10    5.80
   1 -10  -3  -10.30    5.40
   1 -10  -3   -5.30    4.60
   1 -10  -3   -9.40    5.40
  -1  10   3   -5.00    5.50
  -1  10   3    0.80    4.80
  -1  10   3    1.30    5.60
  -1  10   3   -3.60    3.90
   0 -10  -3  121.79   12.20
   0 -10  -3  131.19   11.50
   0 -10  -3  127.79   11.00
   0 -10  -3  111.89   10.60
   0 -10  -3  128.29   10.00
   0 -10  -3  153.48   11.70
   0  10   3  142.19   10.90
   0  10   3  153.58    8.70
   0  10   3  157.48    8.90
   0  10   3  139.19   10.50
  -1 -10  -3  308.77   13.90
  -1 -10  -3  294.47   15.10
  -1 -10  -3  305.87   13.90
  -1 -10  -3  291.67   13.90
  -1 -10  -3  286.67   13.50
   1  10   3  275.67   12.30
   1  10   3  326.87   14.20
   1  10   3  302.87   12.90
  -2 -10  -3   -4.40    6.40
  -2 -10  -3    2.20    4.20
  -2 -10  -3   -3.30    4.30
  -2 -10  -3    3.70    3.30
  -2 -10  -3   -5.40    6.10
  -2 -10  -3   -6.50    4.30
   2  10   3   -6.40    5.00
   2  10   3    3.40    4.90
   2  10   3    5.20    1.70
   2  10   3    3.30    5.90
  -3 -10  -3   26.40    7.20
  -3 -10  -3   18.80    4.60
  -3 -10  -3   21.80    4.80
  -3 -10  -3   11.90    3.60
  -3 -10  -3   36.30    8.20
   3  10   3   22.10    5.20
   3  10   3   17.30    6.80
  -4 -10  -3   -2.90    8.20
  -4 -10  -3    5.90    9.20
  -4 -10  -3    6.90    4.40
   4  10   3    8.00    8.20
   4  10   3    6.00    9.90
   4  10   3    7.00    7.80
   4  10   3    5.80    5.00
   3 -11  -3  -12.50    9.50
   3 -11  -3    1.80    8.40
  -3  11   3   -3.60    8.40
  -3  11   3    6.30    9.00
  -3  11   3    5.20   11.90
  -3  11   3    4.70    6.90
   2 -11  -3    2.10    8.20
   2 -11  -3   11.60    7.10
   2 -11  -3  -11.00    8.80
   2 -11  -3  -12.20    6.80
   2 -11  -3    4.20    4.80
   2 -11  -3    9.00    7.40
  -2  11   3   -7.70    6.50
  -2  11   3   -1.10    5.60
  -2  11   3    2.20    6.90
  -2  11   3    6.30    6.90
  -2  11   3   -3.30    5.30
   1 -11  -3   -3.60    6.90
   1 -11  -3    3.40    5.60
   1 -11  -3    6.00    5.70
   1 -11  -3   -0.40    6.40
   1 -11  -3    1.20    7.00
   1 -11  -3    6.00    6.50
  -1  11   3   -6.50    6.00
  -1  11   3    2.80    5.60
  -1  11   3  -12.70    6.60
  -1  11   3   -5.60    7.70
   0 -11  -3   41.20    7.60
   0 -11  -3   39.40    6.70
   0 -11  -3   54.69    9.30
   0 -11  -3   37.00   10.50
   0 -11  -3   48.80    8.80
   0 -11  -3   50.49    8.10
   0  11   3   52.19    9.00
   0  11   3   63.39    7.80
   0  11   3   48.70    7.00
  -1 -11  -3   19.00    6.80
  -1 -11  -3   16.00    6.80
  -1 -11  -3   17.60    5.70
  -1 -11  -3   17.40    7.40
  -1 -11  -3   10.70    5.30
  -1 -11  -3   12.00    5.90
   1  11   3   13.90    3.90
   1  11   3   23.00    6.30
   1  11   3   14.50    3.70
  -2 -11  -3   10.40    7.90
  -2 -11  -3   -1.80    5.00
  -2 -11  -3   -4.60    5.40
  -2 -11  -3    1.00    4.80
  -2 -11  -3   -8.90    7.50
  -2 -11  -3    2.50    4.00
   2  11   3   -2.40    5.60
   2  11   3   -3.40    6.80
   2  11   3   -7.40    6.20
   2  11   3    0.20    5.00
  -3 -11  -3   -6.30    8.20
  -3 -11  -3   -6.30    8.70
  -3 -11  -3   -1.90    4.80
  -3 -11  -3    9.70    5.50
   3  11   3    3.30    5.20
   3  11   3   -1.90    5.60
   3  11   3   10.00    6.80
  -4 -11  -3   32.40    5.80
  -4 -11  -3   43.00   11.10
  -4 -11  -3   38.80    9.70
   4  11   3   33.80    9.70
   4  11   3   34.70    9.00
   3 -12  -3    3.00   11.50
   3 -12  -3   -2.80    9.40
  -3  12   3   -1.90    8.40
   2 -12  -3   16.00    9.10
   2 -12  -3   -3.70    8.40
   2 -12  -3   -4.50    5.70
   2 -12  -3    2.10    9.40
  -2  12   3   -1.40    5.80
  -2  12   3   -1.10    8.50
  -2  12   3    5.70    8.00
  -2  12   3   -0.60    6.20
   1 -12  -3    3.00    6.60
   1 -12  -3   -1.20    7.30
   1 -12  -3   -4.40    6.00
   1 -12  -3    9.80    8.00
   1 -12  -3    2.30    7.90
   1 -12  -3    1.60    7.60
  -1  12   3   -4.80    5.20
  -1  12   3  -13.90    7.60
  -1  12   3   -9.70    6.70
   0 -12  -3   34.50    7.40
   0 -12  -3   31.20    7.30
   0 -12  -3   42.90    8.50
   0 -12  -3   25.30    8.20
   0 -12  -3   41.10    7.30
   0 -12  -3   49.99    9.80
   0  12   3   38.10    7.30
   0  12   3   39.30    7.10
   0  12   3   41.30    7.70
   0  12   3   48.80    8.60
   0  12   3   41.80    7.30
  -1 -12  -3    4.50    6.30
  -1 -12  -3   11.60    4.90
  -1 -12  -3    6.30    7.40
  -1 -12  -3   -0.40    7.10
  -1 -12  -3    4.80    6.70
  -1 -12  -3   -7.90    8.30
   1  12   3   12.70    7.30
   1  12   3    7.30    5.70
   1  12   3   -0.40    6.30
   1  12   3    8.00    4.30
  -2 -12  -3   11.00    6.60
  -2 -12  -3   15.00    6.20
  -2 -12  -3   15.80    9.30
  -2 -12  -3   19.80    4.90
  -2 -12  -3   15.20    9.00
   2  12   3   13.00    8.30
   2  12   3   12.90    6.70
   2  12   3   23.60    8.70
  -3 -12  -3   11.30   10.90
  -3 -12  -3   -2.60    9.10
  -3 -12  -3   -1.90    5.60
   3  12   3   12.80    8.30
   3  12   3   -2.70    6.80
   2 -13  -3   17.90   10.50
   2 -13  -3   11.90    9.10
  -2  13   3   17.10    8.20
  -2  13   3   28.60   10.10
   1 -13  -3   10.40    7.80
   1 -13  -3   13.60    9.90
   1 -13  -3    0.80    8.90
   1 -13  -3   -7.10    8.50
   1 -13  -3    3.60    7.80
  -1  13   3    2.80    7.20
  -1  13   3   20.70    8.60
  -1  13   3   -6.60    6.00
   0 -13  -3   11.10    9.20
   0 -13  -3    2.70    7.60
   0 -13  -3    1.70    8.10
   0 -13  -3    0.40    6.40
   0 -13  -3   -7.10    8.10
   0 -13  -3    9.80    9.00
   0  13   3    9.60    6.00
   0  13   3    7.50    7.90
   0  13   3    8.20    5.30
  -1 -13  -3  -12.20    6.60
  -1 -13  -3   -1.50    8.50
  -1 -13  -3   -4.40    7.50
  -1 -13  -3    0.40    9.40
  -1 -13  -3   -1.00    8.50
  -1 -13  -3   -5.80    5.60
   1  13   3   10.50    7.50
   1  13   3   -1.00    4.80
  -2 -13  -3    1.90   10.10
  -2 -13  -3   -5.60    6.60
  -2 -13  -3    3.40    5.90
  -2 -13  -3   13.90   10.00
  -2 -13  -3   17.50    8.20
   2  13   3   20.50    8.80
   2  13   3    4.30    8.40
  -3 -13  -3    8.90   11.00
  -3 -13  -3   -4.90    6.60
   3  13   3    2.50    8.70
   1 -14  -3   -6.00    9.00
   1 -14  -3   19.80    9.60
  -1  14   3    8.30   10.40
  -1  14   3    7.20    7.60
   0 -14  -3   13.70    9.90
   0 -14  -3    1.40   11.20
   0 -14  -3    6.60    9.00
   0 -14  -3    6.30   10.30
   0 -14  -3    2.70    7.40
   0  14   3   31.40   10.90
   0  14   3    7.00    6.20
  -1 -14  -3   -8.40   10.40
  -1 -14  -3    6.20    9.70
  -1 -14  -3   -9.00    8.40
  -1 -14  -3   30.60   10.60
  -1 -14  -3   12.80   11.50
   1  14   3    0.50    9.90
   2  12  -4    5.00   10.20
   2  12  -4   17.10    8.60
  -2 -12   4    5.40   11.20
  -2 -12   4   -5.80   12.70
   1  12  -4    2.90    9.60
   1  12  -4    0.90    6.50
  -1 -12   4   -2.10    9.30
  -1 -12   4  -10.80    7.30
   0  12  -4   15.70    7.20
   0  12  -4   13.30    6.90
   0  12  -4   -0.80   10.60
   0 -12   4    3.70    7.30
   0 -12   4    4.40    8.40
   0 -12   4   14.70    8.20
  -1  12  -4   19.70   11.10
  -1  12  -4    0.80    8.40
  -1  12  -4   31.90   10.80
   1 -12   4   25.10    7.80
   1 -12   4    3.70    8.10
   1 -12   4   27.50    9.60
   3  11  -4   12.60   10.40
   3  11  -4   25.70   12.60
  -3 -11   4   13.20    7.20
   2  11  -4   33.00    7.60
   2  11  -4   19.10    4.60
   2  11  -4   24.90    8.90
  -2 -11   4   12.60    9.40
  -2 -11   4    8.90    7.70
  -2 -11   4   20.70    7.60
  -2 -11   4    6.40    6.90
   1  11  -4   52.19    9.00
   1  11  -4   59.99    9.20
   1  11  -4   48.30    7.00
  -1 -11   4   37.90    7.50
  -1 -11   4   54.09    8.20
  -1 -11   4   42.00    8.80
  -1 -11   4   29.10    7.40
   0  11  -4    5.60    5.60
   0  11  -4   -2.40    5.40
   0  11  -4   -2.20    7.90
   0  11  -4    1.70    7.20
   0 -11   4   -3.10    8.90
   0 -11   4    4.60    8.00
   0 -11   4  -11.40    7.30
   0 -11   4   -0.70    6.90
   0 -11   4   -0.80    6.30
  -1  11  -4   16.40    7.40
  -1  11  -4   23.60    6.50
  -1  11  -4   16.60    9.00
  -1  11  -4   12.00    9.20
   1 -11   4   28.20    8.20
   1 -11   4   28.40    8.20
  -2  11  -4   10.90    8.20
  -2  11  -4   -6.70    9.40
  -2  11  -4   10.30   12.40
  -2  11  -4    3.60   10.30
   2 -11   4    2.30    8.60
   2 -11   4  -14.20    9.00
   3  10  -4   61.59   11.00
   3  10  -4   43.00    6.10
   3  10  -4   39.20    8.10
   3  10  -4   56.89    9.50
  -3 -10   4   49.30    7.50
  -3 -10   4   25.60    9.90
  -3 -10   4   44.70    7.70
  -3 -10   4   32.40    7.10
   2  10  -4   -4.50    6.20
   2  10  -4    0.00    4.10
   2  10  -4   -6.60   12.00
   2  10  -4    1.70    6.00
  -2 -10   4   -2.00    7.60
  -2 -10   4    1.90    5.90
  -2 -10   4    7.70    6.70
  -2 -10   4   -5.40    5.60
   1  10  -4   19.70    7.80
   1  10  -4   13.50    7.10
   1  10  -4   13.00    6.10
   1  10  -4   16.20    4.30
   1  10  -4   12.70    6.80
   1  10  -4   14.50    5.90
  -1 -10   4    8.60    6.00
  -1 -10   4   13.20    4.20
  -1 -10   4   14.70    7.50
  -1 -10   4   12.20    6.40
  -1 -10   4   23.80    7.10
   0  10  -4   39.60    6.20
   0  10  -4   49.50    7.30
   0  10  -4   30.20    6.90
   0  10  -4   45.30    7.80
   0  10  -4   29.30    7.20
   0 -10   4   44.40    7.70
   0 -10   4   47.40    6.60
   0 -10   4   38.20    7.20
   0 -10   4   44.30    7.00
   0 -10   4   21.50    6.80
  -1  10  -4   51.09    8.50
  -1  10  -4   76.19   11.60
  -1  10  -4   54.19    8.40
  -1  10  -4   70.59   12.70
  -1  10  -4   59.49    9.50
   1 -10   4   42.10    7.40
   1 -10   4   59.89   13.00
   1 -10   4   53.19    8.30
   1 -10   4   37.40    6.30
  -2  10  -4   85.39   13.20
  -2  10  -4   67.69    9.90
  -2  10  -4  108.49   16.20
  -2  10  -4   77.09   13.60
  -2  10  -4   61.79    9.40
   2 -10   4  102.49   13.00
   2 -10   4   80.89   12.70
   2 -10   4   67.59    8.50
  -3  10  -4    3.70   11.50
  -3  10  -4   14.10   11.40
  -3  10  -4   11.00    9.90
  -3  10  -4   14.20   13.60
   3 -10   4   -7.60    9.30
   4   9  -4  -10.20    8.90
   4   9  -4    6.30    8.00
   4   9  -4   -4.20    9.80
  -4  -9   4    2.30    9.80
  -4  -9   4   -0.70    6.40
   3   9  -4    9.70    7.10
   3   9  -4   -0.80    4.90
   3   9  -4   -0.60    6.70
   3   9  -4   -5.10    6.00
  -3  -9   4    5.10    6.40
  -3  -9   4   -6.90    8.70
  -3  -9   4    4.50    5.60
   2   9  -4   35.70    6.00
   2   9  -4   35.30    6.70
   2   9  -4   34.60    6.50
   2   9  -4   39.80    7.10
   2   9  -4   29.30    6.90
  -2  -9   4   55.09    8.30
  -2  -9   4   42.00    6.30
  -2  -9   4   40.50    8.10
  -2  -9   4   31.90    5.80
   1   9  -4    7.40    7.70
   1   9  -4    9.30    5.40
   1   9  -4    4.80    5.90
   1   9  -4    7.10    3.80
   1   9  -4   13.30    5.70
   1   9  -4   10.70    5.60
  -1  -9   4   12.20    5.30
  -1  -9   4    5.40    6.20
  -1  -9   4   -4.70    4.80
  -1  -9   4    2.70    3.40
  -1  -9   4   10.00    5.30
   0   9  -4   92.89   10.70
   0   9  -4  121.69    9.80
   0   9  -4  120.29   10.30
   0   9  -4  115.39   10.40
   0   9  -4  109.19   10.30
   0  -9   4   98.99   11.20
   0  -9   4  105.59    8.80
   0  -9   4   93.39   11.20
   0  -9   4  103.49   10.10
   0  -9   4  112.79   11.30
  -1   9  -4    1.80    4.80
  -1   9  -4   14.40    8.50
  -1   9  -4   13.50    5.70
  -1   9  -4   -5.90    5.80
  -1   9  -4   14.40    7.20
   1  -9   4    2.30    4.70
   1  -9   4    2.40    5.90
   1  -9   4   12.90    6.50
   1  -9   4   -1.50    6.40
   1  -9   4    4.80    5.90
  -2   9  -4    3.80    6.60
  -2   9  -4    1.80    9.30
  -2   9  -4    6.90    6.90
  -2   9  -4   18.30    7.90
  -2   9  -4   -1.20    6.20
  -2   9  -4    9.90    6.90
   2  -9   4   12.60    6.30
   2  -9   4   10.30    7.20
   2  -9   4    0.20    3.50
   2  -9   4   -4.30    7.00
   2  -9   4   -0.50    7.50
  -3   9  -4   -4.60    8.50
  -3   9  -4    6.60    7.50
  -3   9  -4    2.10   12.20
  -3   9  -4   12.10    8.40
  -3   9  -4   -3.40    8.20
   3  -9   4  -15.40    8.90
   3  -9   4    1.80    8.90
   4   8  -4  -10.10   11.70
   4   8  -4   -4.60    7.70
   4   8  -4    0.60    6.10
   4   8  -4   -2.50    6.80
  -4  -8   4    0.50    5.60
  -4  -8   4   -2.80    8.50
  -4  -8   4   -4.70    6.00
   3   8  -4  187.88   12.50
   3   8  -4  164.68   10.50
   3   8  -4  199.38   12.60
   3   8  -4  171.98   11.50
   3   8  -4  172.88   10.90
  -3  -8   4  177.88   11.40
  -3  -8   4  180.08   11.10
  -3  -8   4  168.88   12.40
  -3  -8   4  166.88   15.90
   2   8  -4  364.46   18.50
   2   8  -4  364.66   16.60
   2   8  -4  379.76   17.60
   2   8  -4  355.76   15.80
  -2  -8   4  372.66   16.80
  -2  -8   4  379.46   19.20
  -2  -8   4  374.56   16.20
  -2  -8   4  372.26   16.80
   1   8  -4    1.60    4.10
   1   8  -4   -6.10    4.40
   1   8  -4   -1.30    3.20
   1   8  -4   -4.20    5.10
   1   8  -4   -7.50    5.10
   1   8  -4   -5.70    4.30
  -1  -8   4  -14.60    5.80
  -1  -8   4   -0.10    4.40
  -1  -8   4   -1.50    4.40
  -1  -8   4   -3.30    2.90
  -1  -8   4   -3.90    4.20
   0   8  -4    1.10    5.00
   0   8  -4    2.70    4.60
   0   8  -4   -8.60    5.80
   0   8  -4   -5.80    4.60
   0   8  -4   -4.00    4.40
   0   8  -4    3.70    4.30
   0  -8   4   -1.80    4.90
   0  -8   4    3.30    4.60
   0  -8   4    4.40    4.50
  -1   8  -4    1.60    5.60
  -1   8  -4   11.40    6.40
  -1   8  -4    6.30    3.70
  -1   8  -4    4.20    4.80
  -1   8  -4    2.30    5.30
   1  -8   4    4.30    4.00
   1  -8   4    0.50    5.30
   1  -8   4   -2.10    5.20
   1  -8   4   -4.90    4.80
   1  -8   4   -6.70    5.60
  -2   8  -4  472.25   21.00
  -2   8  -4  506.25   21.00
  -2   8  -4  464.65   20.70
  -2   8  -4  498.65   20.80
  -2   8  -4  553.14   22.50
   2  -8   4  467.55   18.60
   2  -8   4  438.46   22.40
   2  -8   4  497.85   22.20
   2  -8   4  481.95   20.90
  -3   8  -4    1.80    7.40
  -3   8  -4    0.90    5.70
  -3   8  -4   -0.60    7.60
  -3   8  -4    3.60    6.70
  -3   8  -4   -6.80    6.80
   3  -8   4   -6.40    7.70
   3  -8   4    5.10    7.90
  -4   8  -4    2.10    9.70
  -4   8  -4    2.10   14.30
  -4   8  -4   -6.10    9.00
   4  -8   4  -16.80    9.10
   4  -8   4    1.70   11.00
   5   7  -4   27.80    9.70
  -5  -7   4   20.50    6.40
  -5  -7   4   22.20   10.30
   4   7  -4   10.60    8.20
   4   7  -4   12.80    5.40
   4   7  -4   12.80    5.30
   4   7  -4    6.20    5.90
  -4  -7   4   11.30    8.50
  -4  -7   4    4.70    6.00
  -4  -7   4    4.70    5.00
  -4  -7   4   12.20    5.10
   3   7  -4   19.50    5.60
   3   7  -4    8.50    6.20
   3   7  -4    3.90    4.60
   3   7  -4    7.70    4.50
  -3  -7   4    1.70    4.20
  -3  -7   4   12.40    4.60
  -3  -7   4   13.50    4.90
  -3  -7   4   -2.00    6.70
   2   7  -4    6.20    3.80
   2   7  -4   -6.10    5.30
   2   7  -4    8.80    5.40
   2   7  -4    5.40    3.50
   2   7  -4   11.60    4.90
  -2  -7   4    4.90    3.70
  -2  -7   4    1.30    4.30
  -2  -7   4  -10.00    6.40
  -2  -7   4    0.90    4.80
   1   7  -4   36.70    4.70
   1   7  -4   31.00    5.20
   1   7  -4   31.90    4.70
   1   7  -4   39.70    5.60
   1   7  -4   28.70    5.00
   1   7  -4   24.00    4.40
  -1  -7   4   26.00    3.70
  -1  -7   4   30.80    4.70
  -1  -7   4   22.40    5.70
  -1  -7   4   32.20    6.40
  -1  -7   4   28.00    4.50
   0   7  -4  140.89    9.50
   0   7  -4  147.99    8.90
   0   7  -4  132.59    8.50
   0   7  -4  157.58    8.90
   0   7  -4  140.69   10.30
   0   7  -4  130.29   10.60
   0  -7   4  144.49    9.10
   0  -7   4  121.49    8.30
   0  -7   4  133.49    9.70
   0  -7   4  136.19    8.70
   0  -7   4  136.19    9.40
  -1   7  -4   -2.20    4.70
  -1   7  -4   -4.30    4.40
  -1   7  -4   -6.60    4.30
  -1   7  -4    3.70    5.80
  -1   7  -4    4.80    4.40
  -1   7  -4    2.40    3.20
   1  -7   4   -1.20    4.10
   1  -7   4   -8.10    3.90
   1  -7   4   -5.60    3.50
   1  -7   4   -1.60    4.60
  -2   7  -4   68.79    9.50
  -2   7  -4   50.09    8.50
  -2   7  -4   52.79    9.20
  -2   7  -4   61.79   10.10
   2  -7   4   31.30    5.90
   2  -7   4   37.40    5.20
  -3   7  -4   49.00    7.50
  -3   7  -4   71.39   12.40
  -3   7  -4   53.69    6.70
  -3   7  -4   47.60    7.30
   3  -7   4   54.09    9.40
   3  -7   4   48.80    6.80
   3  -7   4   68.29   12.10
  -4   7  -4  -11.50    8.10
  -4   7  -4   11.90    7.10
  -4   7  -4   -4.00    9.00
  -4   7  -4   -7.60    7.60
   4  -7   4   -9.30    7.50
   4  -7   4   -5.90    8.50
   5   6  -4    3.50    8.90
   5   6  -4   11.10    6.40
  -5  -6   4    8.40   12.50
  -5  -6   4   11.30    5.30
   4   6  -4    5.90    6.90
   4   6  -4   -1.40    5.10
   4   6  -4   -2.80    4.00
   4   6  -4    8.00    7.10
  -4  -6   4    4.90    5.40
  -4  -6   4  -11.60    7.00
  -4  -6   4   -4.40    4.40
  -4  -6   4   -8.80    4.00
   3   6  -4  168.88   10.70
   3   6  -4  184.78   10.20
   3   6  -4  187.58    9.70
   3   6  -4  189.98   10.60
   3   6  -4  184.48   12.10
  -3  -6   4  191.28   10.40
  -3  -6   4  187.48   10.20
  -3  -6   4  190.98   14.10
  -3  -6   4  205.38   11.40
   2   6  -4   -5.90    4.10
   2   6  -4   -1.50    4.70
   2   6  -4    4.50    4.60
   2   6  -4   -1.40    3.70
   2   6  -4    1.60    3.20
  -2  -6   4    0.50    3.40
  -2  -6   4    3.00    3.40
  -2  -6   4    2.10    5.10
  -2  -6   4   -4.30    3.80
   1   6  -4   33.20    4.90
   1   6  -4   35.50    5.00
   1   6  -4   38.50    4.00
   1   6  -4   32.50    5.00
   1   6  -4   25.70    4.60
   1   6  -4   35.40    5.50
  -1  -6   4   34.50    4.60
  -1  -6   4   32.40    3.30
  -1  -6   4   39.10    5.40
  -1  -6   4   32.60    5.50
   0   6  -4  118.69    8.00
   0   6  -4  117.19    7.40
   0   6  -4  117.99    8.00
   0   6  -4  123.69    8.10
   0   6  -4  134.59    8.30
   0   6  -4  117.79    8.50
   0  -6   4  115.89    7.10
   0  -6   4  118.99    7.80
   0  -6   4  119.29    7.50
   0  -6   4  112.19    8.30
  -1   6  -4    1.80    3.90
  -1   6  -4    6.00    5.00
  -1   6  -4    7.70    2.90
  -1   6  -4    3.10    3.70
  -1   6  -4    4.80    3.80
  -1   6  -4    1.70    4.50
   1  -6   4    4.50    2.90
   1  -6   4    2.20    4.30
   1  -6   4    2.60    3.50
   1  -6   4    4.60    3.90
   1  -6   4    2.40    3.70
  -2   6  -4  538.85   22.10
  -2   6  -4  575.44   21.90
  -2   6  -4  548.05   21.60
  -2   6  -4  562.94   23.20
  -2   6  -4  555.64   22.10
   2  -6   4  532.15   20.00
   2  -6   4  517.75   22.50
   2  -6   4  553.34   22.90
   2  -6   4  543.15   21.30
   2  -6   4  554.74   21.60
  -3   6  -4   20.60    6.40
  -3   6  -4   24.50    5.90
  -3   6  -4   24.30    6.40
  -3   6  -4   12.00    5.00
  -3   6  -4   22.50    5.80
   3  -6   4   25.70    6.10
   3  -6   4   29.80    8.00
  -4   6  -4  -10.10    6.70
  -4   6  -4    1.00    5.20
  -4   6  -4    5.20    9.50
  -4   6  -4    1.20    6.30
  -4   6  -4    3.90    7.50
   4  -6   4    0.30    5.60
   4  -6   4  -11.00    6.30
   4  -6   4   -3.90    7.80
  -5   6  -4    5.40    9.10
  -5   6  -4  -12.50    8.30
   5  -6   4    5.60   10.90
   5   5  -4    4.60    5.00
   5   5  -4   -1.60    8.30
  -5  -5   4    1.60    4.70
  -5  -5   4  -16.90    8.30
   4   5  -4   -5.10    6.90
   4   5  -4    2.70    3.20
   4   5  -4   -3.70    4.70
   4   5  -4   -1.60    4.70
  -4  -5   4    2.40    4.10
  -4  -5   4   -8.80    6.60
  -4  -5   4   -1.20    3.80
   3   5  -4  315.27   14.10
   3   5  -4  306.47   15.90
   3   5  -4  323.97   15.20
   3   5  -4  308.17   12.80
   3   5  -4  296.67   14.00
   3   5  -4  319.27   13.50
  -3  -5   4  319.87   17.80
  -3  -5   4  329.07   14.50
  -3  -5   4  313.37   13.70
  -3  -5   4  299.67   13.40
   2   5  -4   51.09    6.70
   2   5  -4   61.09    5.10
   2   5  -4   60.89    6.00
   2   5  -4   39.20    5.90
   2   5  -4   40.60    5.70
  -2  -5   4   41.50    7.60
  -2  -5   4   45.00    6.00
  -2  -5   4   66.39   10.20
  -2  -5   4   56.29    5.50
   1   5  -4   36.20    5.50
   1   5  -4   38.70    4.90
   1   5  -4   34.30    4.90
   1   5  -4   35.40    4.50
   1   5  -4   41.10    6.10
   1   5  -4   36.70    3.60
  -1  -5   4   28.70    3.90
  -1  -5   4   41.20    4.80
  -1  -5   4   31.80    6.20
  -1  -5   4   31.30    3.00
  -1  -5   4   36.30    5.60
   0   5  -4 1644.24   56.29
   0   5  -4 1560.84   56.29
   0   5  -4 1602.54   56.29
   0   5  -4 1587.84   55.99
   0   5  -4 1571.04   56.09
   0   5  -4 1631.54   56.29
   0  -5   4 1564.34   56.29
   0  -5   4 1576.74   56.09
   0  -5   4 1569.54   56.09
   0  -5   4 1555.74   56.29
   0  -5   4 1555.14   55.89
  -1   5  -4   97.89    6.20
  -1   5  -4   99.19    6.60
  -1   5  -4   97.49    7.90
  -1   5  -4  106.39    6.90
  -1   5  -4  103.99    7.60
  -1   5  -4   92.89    7.00
   1  -5   4   95.09    6.90
   1  -5   4   92.29    7.60
   1  -5   4   86.29    8.00
   1  -5   4  104.89    6.20
   1  -5   4   92.09    6.50
  -2   5  -4  169.28    9.20
  -2   5  -4  173.98    9.90
  -2   5  -4  172.48    9.00
  -2   5  -4  187.38   10.90
  -2   5  -4  164.38    7.40
  -2   5  -4  197.08   11.40
   2  -5   4  185.08    9.90
   2  -5   4  157.48   10.00
   2  -5   4  163.78    7.30
   2  -5   4  177.88   11.20
   2  -5   4  178.08    9.10
  -3   5  -4  240.98   14.00
  -3   5  -4  212.48   12.90
  -3   5  -4  230.08   11.40
  -3   5  -4  219.18   12.10
   3  -5   4  235.08   14.30
   3  -5   4  238.38   12.00
   3  -5   4  213.88   11.30
  -4   5  -4   -1.80    4.40
  -4   5  -4   -3.50    5.80
  -4   5  -4    0.60    5.80
  -4   5  -4   -8.20    6.60
  -4   5  -4   -0.70    7.80
   4  -5   4   -2.50    7.20
   4  -5   4   -3.80    5.50
   4  -5   4  -11.10    7.10
   4  -5   4    9.70    6.60
  -5   5  -4   32.00   10.10
  -5   5  -4    5.20    7.40
  -5   5  -4   20.80   15.00
  -5   5  -4   15.70    7.70
   5  -5   4   20.30   11.40
   5   4  -4   11.20    7.30
   5   4  -4    4.60    8.00
   5   4  -4    6.80    5.70
  -5  -4   4    9.50    4.30
  -5  -4   4    8.10    4.40
  -5  -4   4   -7.10    7.30
   4   4  -4  125.39   11.60
   4   4  -4  118.19    8.10
  -4  -4   4   96.99   10.50
  -4  -4   4  113.19    7.50
  -4  -4   4  108.19    5.80
  -4  -4   4  122.69   12.20
   3   4  -4    2.10    2.50
   3   4  -4   -1.10    3.30
   3   4  -4    0.90    4.30
   3   4  -4   -1.10    3.90
   3   4  -4   -0.10    4.60
   3   4  -4   11.80    5.20
  -3  -4   4    1.90    3.40
  -3  -4   4   -2.30    3.40
  -3  -4   4    2.50    4.80
  -3  -4   4    3.30    1.90
   2   4  -4  419.06   16.20
   2   4  -4  433.16   18.90
   2   4  -4  424.26   15.90
   2   4  -4  436.06   16.70
   2   4  -4  406.36   16.50
  -2  -4   4  419.86   15.20
  -2  -4   4  426.76   16.80
  -2  -4   4  426.46   16.40
  -2  -4   4  418.26   16.20
  -2  -4   4  416.96   17.50
   1   4  -4   17.20    2.20
   1   4  -4    9.00    3.30
   1   4  -4    9.40    4.70
   1   4  -4   11.20    2.70
   1   4  -4   12.60    3.70
   1   4  -4    7.20    2.90
  -1  -4   4   14.10    2.70
  -1  -4   4   11.10    2.90
  -1  -4   4   13.50    2.90
  -1  -4   4   11.40    2.20
  -1  -4   4    4.50    3.60
   0   4  -4 1234.68   44.20
   0   4  -4 1301.57   44.40
   0   4  -4 1233.48   44.50
   0   4  -4 1242.98   44.30
   0   4  -4 1258.07   44.40
   0   4  -4 1246.58   44.20
   0  -4   4 1283.97   44.50
   0  -4   4 1241.38   44.30
   0  -4   4 1221.58   44.40
   0  -4   4 1220.08   44.20
   0  -4   4 1219.18   44.10
  -1   4  -4   47.10    4.40
  -1   4  -4   43.80    6.50
  -1   4  -4   42.50    5.10
  -1   4  -4   44.50    5.50
  -1   4  -4   47.10    5.50
  -1   4  -4   51.29    5.30
   1  -4   4   41.00    6.10
   1  -4   4   42.30    4.40
   1  -4   4   37.50    5.70
   1  -4   4   43.30    6.00
   1  -4   4   46.90    4.80
  -2   4  -4  246.88   10.80
  -2   4  -4  257.87   12.40
  -2   4  -4  268.77   12.20
  -2   4  -4  245.48   11.70
  -2   4  -4  263.37   11.40
  -2   4  -4  249.28    9.70
   2  -4   4  259.47   12.80
   2  -4   4  264.37   11.00
   2  -4   4  222.78   13.30
  -3   4  -4    7.40    3.70
  -3   4  -4   18.40    4.50
  -3   4  -4   16.10    5.40
  -3   4  -4    7.60    4.20
   3  -4   4   14.10    6.00
   3  -4   4   10.90    4.60
   3  -4   4    9.50    3.70
   3  -4   4   15.00    4.30
  -4   4  -4   -5.90    7.10
  -4   4  -4   -5.60    4.70
  -4   4  -4   -2.90    3.60
  -4   4  -4   -1.40    5.00
  -4   4  -4   -5.70    5.90
   4  -4   4   -3.30    3.90
   4  -4   4   -6.70    4.80
   4  -4   4   -0.50    6.60
  -5   4  -4    2.40    6.40
  -5   4  -4    0.40    6.20
  -5   4  -4    5.80    8.50
  -5   4  -4   -0.70   13.50
   5  -4   4   -1.10   10.00
   5  -4   4    3.90    5.50
   5   3  -4   61.59    9.60
   5   3  -4   91.89   13.00
  -5  -3   4   76.59    7.40
  -5  -3   4   62.89   12.30
  -5  -3   4   70.59    6.90
  -5  -3   4   67.39    7.10
   4   3  -4  199.18    9.40
   4   3  -4  197.48   12.40
   4   3  -4  158.98    9.10
   4   3  -4  138.49   18.80
   4   3  -4  178.58    9.80
  -4  -3   4  200.68   12.50
  -4  -3   4  192.68    9.40
  -4  -3   4  170.98    8.50
  -4  -3   4  172.18    9.00
   3   3  -4  406.16   17.10
   3   3  -4  382.36   16.60
   3   3  -4  379.06   14.50
   3   3  -4  354.96   14.70
   3   3  -4  407.46   15.60
   3   3  -4  392.66   16.70
   3   3  -4  403.86   15.40
  -3  -3   4  376.96   14.60
  -3  -3   4  413.76   15.60
  -3  -3   4  416.56   17.40
  -3  -3   4  395.66   15.50
   2   3  -4  174.58    7.30
   2   3  -4  176.18    9.60
   2   3  -4  174.18    8.50
   2   3  -4  158.18    8.50
   2   3  -4  178.98    8.40
   2   3  -4  175.18    8.10
   2   3  -4  170.08    6.60
  -2  -3   4  162.68    9.70
  -2  -3   4  170.58    8.10
  -2  -3   4  167.88    8.10
  -2  -3   4  176.08    6.90
   1   3  -4  116.19    5.20
   1   3  -4  108.19    7.50
   1   3  -4  118.79    6.90
   1   3  -4  115.09    6.10
   1   3  -4  118.89    5.90
   1   3  -4  112.09    5.70
  -1  -3   4  121.79    6.20
  -1  -3   4  119.69    5.50
  -1  -3   4  110.49    7.00
  -1  -3   4  116.89    6.20
  -1  -3   4  121.19    6.40
   0   3  -4 3000.40  102.29
   0   3  -4 2972.60  102.19
   0   3  -4 2955.30  102.39
   0   3  -4 2972.50  102.19
   0   3  -4 2890.71  102.09
   0   3  -4 2979.00  102.19
   0  -3   4 2951.00  102.29
   0  -3   4 2926.81  102.19
   0  -3   4 2877.61  102.19
   0  -3   4 2871.61  102.09
   0  -3   4 2886.21  101.99
  -1   3  -4  201.08    8.40
  -1   3  -4  195.68    8.70
  -1   3  -4  187.68    8.00
  -1   3  -4  184.28    9.50
  -1   3  -4  188.58    8.70
   1  -3   4  179.18    7.90
   1  -3   4  183.08    8.80
   1  -3   4  190.38    8.20
   1  -3   4  182.08    8.30
   1  -3   4  179.38    9.20
  -2   3  -4  205.28    8.30
  -2   3  -4  209.88    9.60
  -2   3  -4  217.48    9.50
  -2   3  -4  219.08   10.40
  -2   3  -4  245.98   10.80
   2  -3   4  216.38   11.20
   2  -3   4  223.18    9.70
   2  -3   4  208.58    9.40
   2  -3   4  205.78   10.50
  -3   3  -4    6.40    3.60
  -3   3  -4   17.50    5.00
  -3   3  -4   16.20    4.60
  -3   3  -4    8.40    3.10
   3  -3   4   14.20    3.20
   3  -3   4   15.50    4.50
   3  -3   4   16.60    5.80
   3  -3   4   13.40    3.70
  -4   3  -4   -2.20    4.40
  -4   3  -4    4.10    2.90
  -4   3  -4    1.50    4.10
  -4   3  -4    0.60    5.60
   4  -3   4    1.50    4.20
   4  -3   4   -7.70    7.20
   4  -3   4   -0.60    3.40
  -5   3  -4   15.30   12.50
  -5   3  -4   13.60    5.90
  -5   3  -4   15.20    8.40
  -5   3  -4   21.90    5.10
   5  -3   4   19.50    9.20
   5   2  -4    0.70    4.90
   5   2  -4    7.90    6.50
   5   2  -4    1.10    7.80
   5   2  -4    4.30    5.90
  -5  -2   4   -0.50    3.90
  -5  -2   4    3.50    4.80
  -5  -2   4    9.00    6.20
  -5  -2   4   -0.60    3.60
   4   2  -4  158.38    9.00
   4   2  -4  171.68   11.20
   4   2  -4  151.48    8.60
  -4  -2   4  157.78    8.20
  -4  -2   4  167.48   11.20
  -4  -2   4  170.08    8.70
  -4  -2   4  143.29    8.50
   3   2  -4  230.88   13.60
   3   2  -4  235.48   11.80
   3   2  -4  240.88   12.00
   3   2  -4  239.98   10.20
  -3  -2   4  237.48   10.00
  -3  -2   4  258.57   10.30
  -3  -2   4  235.98   10.30
  -3  -2   4  241.18   11.90
   2   2  -4  233.88   10.80
   2   2  -4  210.08    9.50
   2   2  -4  232.98    8.60
   2   2  -4  206.68   10.10
   2   2  -4  242.18    9.60
   2   2  -4  238.28   10.10
  -2  -2   4  225.98    9.60
  -2  -2   4  221.28    9.40
  -2  -2   4  207.58   10.60
   1   2  -4  621.04   22.50
   1   2  -4  635.74   22.90
   1   2  -4  641.94   23.10
   1   2  -4  631.94   23.40
   1   2  -4  625.54   22.70
   1   2  -4  630.44   22.60
  -1  -2   4  641.54   23.00
  -1  -2   4  631.74   23.10
  -1  -2   4  615.24   23.30
  -1  -2   4  647.24   22.90
  -1  -2   4  640.74   22.60
   0   2  -4  365.06   14.10
   0   2  -4  352.86   13.00
   0   2  -4  359.36   13.80
   0   2  -4  393.16   14.00
   0   2  -4  369.36   13.90
   0   2  -4  374.56   14.00
   0  -2   4  349.17   13.60
   0  -2   4  370.66   14.00
   0  -2   4  366.56   14.10
   0  -2   4  349.37   13.90
   0  -2   4  388.56   13.90
   0  -2   4  370.36   14.00
  -1   2  -4    3.40    1.90
  -1   2  -4    2.50    2.40
  -1   2  -4    9.50    2.60
  -1   2  -4   11.30    4.00
  -1   2  -4    4.50    2.50
   1  -2   4    5.70    2.50
   1  -2   4    4.10    2.20
   1  -2   4    5.20    3.30
   1  -2   4    5.70    1.70
   1  -2   4    7.40    2.40
  -2   2  -4  476.85   16.50
  -2   2  -4  463.75   17.10
  -2   2  -4  454.05   18.00
  -2   2  -4  491.35   18.30
  -2   2  -4  442.86   18.50
  -2   2  -4  447.06   17.20
   2  -2   4  471.95   17.20
   2  -2   4  453.85   17.10
   2  -2   4  458.45   18.30
   2  -2   4  451.45   18.50
  -3   2  -4   86.39    5.10
  -3   2  -4  107.29    8.80
  -3   2  -4   74.89    5.60
  -3   2  -4  103.69    8.20
   3  -2   4   76.79    7.40
   3  -2   4   74.69    5.70
   3  -2   4   76.29    8.90
   3  -2   4   78.89    5.40
  -4   2  -4    6.30    3.40
  -4   2  -4    7.00    5.80
  -4   2  -4    5.10    8.00
  -4   2  -4    9.40    2.70
   4  -2   4   13.80    7.10
   4  -2   4   10.90    3.10
  -5   2  -4   83.39   14.60
  -5   2  -4   62.49    5.60
  -5   2  -4   47.70    8.90
  -5   2  -4   79.69   16.10
   5  -2   4   69.49    6.40
   5  -2   4   63.59    6.70
   5  -2   4   68.89   13.40
   5   1  -4    5.60    5.60
   5   1  -4    2.00    8.10
   5   1  -4   -8.40    4.30
   5   1  -4    3.10    6.50
  -5  -1   4   -6.60    4.00
  -5  -1   4   -5.50    5.10
  -5  -1   4    5.60    5.70
   4   1  -4  122.29    8.00
   4   1  -4  124.29    8.80
   4   1  -4  126.69    7.60
   4   1  -4  113.59    9.80
  -4  -1   4  122.69    7.20
  -4  -1   4  117.19    7.50
  -4  -1   4  125.69    9.60
  -4  -1   4  136.99    8.30
   3   1  -4  305.27   12.50
   3   1  -4  314.07   13.60
   3   1  -4  315.17   12.40
   3   1  -4  303.77   12.60
   3   1  -4  299.17   13.90
  -3  -1   4  303.57   12.40
  -3  -1   4  318.37   12.30
  -3  -1   4  311.87   12.50
  -3  -1   4  296.47   13.50
   2   1  -4 2283.57   77.79
   2   1  -4 2203.78   77.59
   2   1  -4 2059.49   76.39
   2   1  -4 2235.78   77.19
   2   1  -4 2263.77   77.29
  -2  -1   4 2278.87   77.19
  -2  -1   4 2212.68   77.19
  -2  -1   4 2229.58   77.59
  -2  -1   4 2134.39   76.99
   1   1  -4  146.99    6.90
   1   1  -4  153.98    7.70
   1   1  -4  157.88    6.80
   1   1  -4  158.68    6.50
  -1  -1   4  152.18    7.10
  -1  -1   4  150.48    7.60
  -1  -1   4  153.48    6.40
  -1  -1   4  157.38    6.90
   0   1  -4   47.50    4.30
   0   1  -4   49.80    4.00
   0   1  -4   50.89    4.40
   0   1  -4   50.09    4.00
   0   1  -4   45.70    4.40
   0  -1   4   52.19    4.20
   0  -1   4   50.19    3.80
   0  -1   4   50.69    3.50
   0  -1   4   51.29    3.80
   0  -1   4   63.19    3.60
   0  -1   4   50.49    4.00
  -1   1  -4 2444.06   82.39
  -1   1  -4 2427.06   82.29
  -1   1  -4 2378.66   82.89
  -1   1  -4 2379.86   82.39
  -1   1  -4 2321.47   82.59
   1  -1   4 2379.36   82.39
   1  -1   4 2353.56   82.29
   1  -1   4 2422.66   82.79
   1  -1   4 2221.48   82.59
  -2   1  -4  260.97   10.30
  -2   1  -4  265.27   12.00
  -2   1  -4  286.77   11.80
  -2   1  -4  262.17   11.40
  -2   1  -4  279.47   10.00
  -2   1  -4  258.67   10.30
   2  -1   4  281.57   12.10
   2  -1   4  247.18   11.40
   2  -1   4  260.77   10.30
  -3   1  -4  392.96   17.30
  -3   1  -4  387.06   14.40
  -3   1  -4  401.86   14.40
  -3   1  -4  403.36   16.80
  -3   1  -4  395.06   16.80
  -3   1  -4  392.06   14.50
   3  -1   4  377.46   14.50
   3  -1   4  370.86   16.70
   3  -1   4  396.06   17.00
  -4   1  -4   -1.20    1.80
  -4   1  -4   -0.40    2.20
  -4   1  -4    0.60    7.50
  -4   1  -4   -4.20    2.30
  -4   1  -4    1.30    6.20
  -4   1  -4    4.10    5.40
   4  -1   4   -1.80    2.40
   4  -1   4    3.10    6.60
   4  -1   4    0.90    2.60
  -5   1  -4   -0.50   10.60
  -5   1  -4   -9.90    7.00
   5  -1   4    1.50    2.30
   5  -1   4    5.50    8.50
   5   0  -4   30.10    5.90
   5   0  -4   34.80    7.50
   5   0  -4   26.60    5.70
   5   0  -4   13.70    8.40
   5   0  -4   33.00    5.90
  -5   0   4   18.10    5.20
  -5   0   4   28.00    8.60
  -5   0   4   19.30    4.50
  -5   0   4   36.50    7.00
  -5   0   4   19.10    4.00
   4   0  -4    7.50    6.90
   4   0  -4    6.10    3.70
   4   0  -4   11.90    5.10
   4   0  -4    1.70    3.40
   4   0  -4   11.30    4.20
  -4   0   4    7.70    3.20
  -4   0   4    6.50    3.30
  -4   0   4    5.80    3.80
   3   0  -4    2.20    3.00
   3   0  -4   -2.30    2.90
   3   0  -4    3.80    2.80
   3   0  -4    4.50    4.10
   3   0  -4    1.90    6.80
  -3   0   4    0.40    2.60
  -3   0   4    3.30    3.00
  -3   0   4    5.10    3.40
  -3   0   4    6.20    2.80
   2   0  -4    7.70    2.70
   2   0  -4    0.10    2.30
   2   0  -4    2.90    2.70
   2   0  -4    6.20    3.20
  -2   0   4    7.20    2.60
  -2   0   4    0.40    2.50
  -2   0   4    7.40    2.60
  -2   0   4   -1.20    2.40
   1   0  -4  702.33   25.20
   1   0  -4  687.93   25.00
   1   0  -4  723.93   25.10
   1   0  -4  698.33   25.40
  -1   0   4  709.33   25.10
  -1   0   4  693.83   25.30
  -1   0   4  685.13   25.00
  -1   0   4  719.83   25.20
   0   0  -4 2169.28   72.99
   0   0  -4 2098.39   73.09
   0   0  -4 2030.60   72.99
   0   0  -4 1915.31   72.89
   0   0  -4 2122.49   72.99
   0   0   4 2134.69   72.99
   0   0   4 2129.39   72.89
   0   0   4 2202.08   72.99
   0   0   4 2075.99   72.99
   0   0   4 2148.69   72.99
   0   0   4 2069.29   72.99
  -1   0  -4 7662.43  262.67
  -1   0  -4 7549.74  262.07
   1   0   4 7543.15  262.57
   1   0   4 7582.24  262.17
   1   0   4 7634.24  262.67
  -2   0  -4  476.75   16.90
  -2   0  -4  450.75   17.80
  -2   0  -4  477.55   18.50
  -2   0  -4  501.45   18.30
  -2   0  -4  466.45   16.90
   2   0   4  468.05   16.90
   2   0   4  465.35   18.10
  -3   0  -4   -1.40    5.10
  -3   0  -4    6.50    2.30
  -3   0  -4    8.20    1.60
  -3   0  -4    5.40    1.50
  -3   0  -4    6.30    3.70
   3   0   4    7.70    4.30
   3   0   4    6.60    1.60
   3   0   4    4.70    1.60
  -4   0  -4    1.00    2.70
  -4   0  -4   -7.20    4.60
  -4   0  -4  -15.00    7.00
  -4   0  -4    1.00    5.90
   4   0   4    0.20    1.50
   4   0   4   -0.30    1.60
   4   0   4  -12.20    6.20
  -5   0  -4    3.40    5.70
  -5   0  -4   21.80    8.70
  -5   0  -4   13.60    9.50
  -5   0  -4    4.40    3.10
  -5   0  -4    6.90    7.30
   5   0   4   14.00    7.80
  -6   0  -4   -2.20   10.70
  -6   0  -4   21.20   14.30
   6   0   4   29.10   10.60
   5  -1  -4   82.49   12.00
   5  -1  -4   69.09   13.00
   5  -1  -4   81.09    8.90
  -5   1   4   98.59   10.80
  -5   1   4   84.99    8.60
  -5   1   4   97.19    8.40
  -5   1   4   96.59    8.00
  -5   1   4   64.69   13.20
   4  -1  -4   29.20    4.30
   4  -1  -4   24.20    4.10
   4  -1  -4   32.20    6.90
   4  -1  -4   27.50    6.20
   4  -1  -4   20.70    4.10
  -4   1   4   34.20    6.20
  -4   1   4   24.70    3.90
  -4   1   4   31.00    5.60
  -4   1   4   23.50    3.70
   3  -1  -4   61.79    6.50
   3  -1  -4   60.79    5.50
   3  -1  -4   50.69    5.70
   3  -1  -4   48.10    5.40
   3  -1  -4   67.49    6.80
  -3   1   4   51.39    5.00
  -3   1   4   52.39    5.40
  -3   1   4   59.09    6.00
  -3   1   4   52.69    5.50
   2  -1  -4 8925.61  306.17
   2  -1  -4 8686.53  306.67
   2  -1  -4 8917.11  306.37
   2  -1  -4 9056.29  306.27
  -2   1   4 8759.82  306.37
  -2   1   4 8752.22  306.17
  -2   1   4 8824.12  306.27
  -2   1   4 8962.60  306.17
   1  -1  -4   83.09    4.70
   1  -1  -4   76.19    4.60
   1  -1  -4   83.59    4.60
   1  -1  -4   79.79    3.80
   1  -1  -4   77.29    4.70
  -1   1   4   79.99    4.60
  -1   1   4   81.49    4.60
  -1   1   4   77.89    4.90
   0  -1  -4   22.00    3.00
   0  -1  -4   23.70    3.10
   0  -1  -4   20.80    3.30
   0  -1  -4   24.30    3.10
   0   1   4   23.10    3.00
   0   1   4   19.60    2.90
   0   1   4   21.40    2.90
  -1  -1  -4   -1.20    3.20
  -1  -1  -4    1.20    1.60
   1   1   4   -1.00    2.20
   1   1   4   -0.60    1.50
   1   1   4    9.10    2.60
  -2  -1  -4   19.40    3.80
   2   1   4   16.40    2.70
   2   1   4   12.20    2.00
   2   1   4   15.10    1.40
   2   1   4   18.70    3.60
   2   1   4   19.80    3.40
  -3  -1  -4   -7.70    4.20
  -3  -1  -4    0.60    2.50
  -3  -1  -4   -3.30    4.50
  -3  -1  -4   -0.30    3.30
   3   1   4   -2.00    4.40
   3   1   4   -3.00    3.70
  -4  -1  -4   -0.70    4.20
  -4  -1  -4   -1.30    5.80
  -4  -1  -4  -10.80    6.40
  -4  -1  -4   -4.40    3.10
   4   1   4   -5.00    5.20
  -5  -1  -4   39.30    9.80
  -5  -1  -4   32.60    6.00
  -5  -1  -4   37.80    9.10
  -5  -1  -4   39.20    7.50
   5   1   4   26.30    8.20
  -6  -1  -4   50.09   11.30
  -6  -1  -4   54.69   14.10
   6   1   4   81.99   13.60
   5  -2  -4   -1.20    4.80
   5  -2  -4    9.10    8.80
   5  -2  -4   -3.60    4.10
   5  -2  -4   -5.40    7.20
  -5   2   4   -8.20    4.60
  -5   2   4    0.50    8.00
  -5   2   4    0.40    4.50
  -5   2   4   -1.50    7.20
   4  -2  -4  779.62   27.80
   4  -2  -4  724.33   29.40
   4  -2  -4  729.03   29.40
   4  -2  -4  741.63   27.70
   4  -2  -4  738.13   27.60
  -4   2   4  752.32   27.60
  -4   2   4  726.83   30.10
  -4   2   4  757.72   27.60
  -4   2   4  735.43   27.30
   3  -2  -4  216.78    9.90
   3  -2  -4  229.18    9.70
   3  -2  -4  219.88   11.10
   3  -2  -4  212.18   10.80
   3  -2  -4  205.88   11.10
  -3   2   4  209.78    9.80
  -3   2   4  220.68    9.50
  -3   2   4  219.78   10.70
   2  -2  -4 1083.19   38.10
   2  -2  -4 1082.89   38.80
   2  -2  -4 1076.39   38.20
   2  -2  -4 1080.09   38.30
   2  -2  -4 1044.80   37.40
  -2   2   4 1043.70   37.40
  -2   2   4 1062.29   38.60
  -2   2   4 1104.79   38.30
  -2   2   4 1078.89   38.10
  -2   2   4 1096.29   38.30
   1  -2  -4    1.90    2.20
   1  -2  -4    3.70    2.60
   1  -2  -4    2.50    1.90
   1  -2  -4   -0.90    2.20
  -1   2   4    2.50    1.50
  -1   2   4   -0.30    2.10
  -1   2   4   -0.90    2.10
   0  -2  -4  242.48    9.80
   0  -2  -4  261.47    9.80
   0  -2  -4  258.47    9.90
   0  -2  -4  240.38    9.70
   0   2   4  261.87    9.80
   0   2   4  258.77    9.70
   0   2   4  257.37    9.70
   0   2   4  243.38    9.70
  -1  -2  -4 6502.25  230.08
   1   2   4 6738.43  229.98
   1   2   4 6722.73  230.08
  -2  -2  -4 1010.70   35.70
  -2  -2  -4  949.40   35.50
  -2  -2  -4 1013.90   35.80
  -2  -2  -4 1003.80   35.70
   2   2   4  951.40   34.60
   2   2   4 1023.20   35.90
   2   2   4  998.30   35.80
   2   2   4 1048.30   34.60
  -3  -2  -4   51.99    5.70
  -3  -2  -4   49.80    5.70
  -3  -2  -4   42.70    6.10
  -3  -2  -4   48.20    6.20
  -3  -2  -4   48.60    6.70
   3   2   4   47.60    6.10
   3   2   4   38.40    6.00
  -4  -2  -4    4.50    5.40
  -4  -2  -4   -0.80    3.70
  -4  -2  -4   -2.70    4.30
  -4  -2  -4   -1.60    4.10
  -4  -2  -4   -6.40    5.40
   4   2   4    0.00    5.10
  -5  -2  -4  -11.20    7.80
  -5  -2  -4   -3.60    6.90
  -5  -2  -4   -1.20    4.60
  -5  -2  -4  -10.40   13.70
  -5  -2  -4    2.90    5.30
   5   2   4    3.90    6.90
  -6  -2  -4    6.90   10.40
  -6  -2  -4   22.30   12.20
   6   2   4   29.60    9.60
   5  -3  -4  142.39   15.20
   5  -3  -4  140.49   10.60
   5  -3  -4  149.69   14.00
   5  -3  -4  138.39   10.90
  -5   3   4  159.58   10.40
  -5   3   4  150.98   10.70
  -5   3   4  158.58   15.50
   4  -3  -4  117.19    9.00
   4  -3  -4  141.49    8.90
   4  -3  -4  105.59    7.50
   4  -3  -4  140.29   11.50
  -4   3   4  100.99    4.60
  -4   3   4  127.59   11.60
  -4   3   4  111.79    9.40
   3  -3  -4   36.40    5.90
   3  -3  -4   58.39    5.10
   3  -3  -4   60.89    7.80
   3  -3  -4   52.49    5.70
   3  -3  -4   49.00    7.40
  -3   3   4   53.19    8.60
  -3   3   4   48.20    5.70
  -3   3   4   36.00    4.90
  -3   3   4   47.20    6.70
   2  -3  -4   20.30    4.40
   2  -3  -4   15.90    3.20
   2  -3  -4   18.10    3.80
   2  -3  -4   18.80    2.80
   2  -3  -4   19.30    3.60
   2  -3  -4   12.30    3.10
  -2   3   4   12.30    3.40
  -2   3   4   20.60    2.70
  -2   3   4   12.60    2.80
  -2   3   4   10.00    2.70
   1  -3  -4   79.09    5.10
   1  -3  -4   75.19    5.10
   1  -3  -4   75.99    5.00
   1  -3  -4   87.39    4.40
  -1   3   4   77.79    5.00
  -1   3   4   78.79    5.00
  -1   3   4   90.89    5.20
  -1   3   4   86.19    4.50
   0  -3  -4   63.09    4.70
   0  -3  -4   70.99    4.40
   0  -3  -4   73.79    4.90
   0  -3  -4   74.19    4.30
   0   3   4   76.59    4.40
   0   3   4   75.49    4.40
   0   3   4   76.59    4.50
   0   3   4   81.29    4.70
  -1  -3  -4  219.28    8.40
  -1  -3  -4  217.08    8.40
  -1  -3  -4  208.88    9.40
  -1  -3  -4  213.88    8.60
   1   3   4  223.48    9.10
   1   3   4  203.78    8.60
   1   3   4  214.48    8.60
   1   3   4  217.68    8.30
  -2  -3  -4  160.68    6.10
  -2  -3  -4  169.78    7.80
  -2  -3  -4  173.08    6.20
  -2  -3  -4  144.19    7.20
  -2  -3  -4  170.48    7.60
  -2  -3  -4  164.68    7.90
   2   3   4  165.38    6.20
   2   3   4  177.38    7.70
   2   3   4  162.18    8.00
  -3  -3  -4   35.40    5.70
  -3  -3  -4   41.30    6.60
  -3  -3  -4   37.40    5.70
  -3  -3  -4   39.30    5.60
  -3  -3  -4   37.90    6.30
   3   3   4   48.70    5.70
   3   3   4   41.40    6.90
  -4  -3  -4    6.00    5.60
  -4  -3  -4   15.20    4.60
  -4  -3  -4    2.20    5.30
  -4  -3  -4    2.40    4.30
  -4  -3  -4    4.00    4.50
   4   3   4    8.70    5.20
   4   3   4    8.00    6.10
  -5  -3  -4    0.00    8.80
  -5  -3  -4    2.30    5.70
  -5  -3  -4    2.20    7.40
  -5  -3  -4    6.60    5.40
  -5  -3  -4  -13.50    8.10
   5   3   4   -9.50    6.80
  -6  -3  -4  208.18   18.20
  -6  -3  -4  178.88   20.20
   6   3   4  234.48   16.40
   5  -4  -4   11.60    8.30
   5  -4  -4    9.60    9.30
   5  -4  -4   11.70    6.20
   5  -4  -4   -1.30    6.00
  -5   4   4    5.80    8.50
  -5   4   4    5.70    6.10
   4  -4  -4  477.45   21.10
   4  -4  -4  434.06   17.30
   4  -4  -4  450.15   18.70
   4  -4  -4  450.55   18.80
   4  -4  -4  481.25   21.50
  -4   4   4  432.36   16.70
  -4   4   4  467.15   18.50
  -4   4   4  467.15   18.70
  -4   4   4  447.36   21.80
   3  -4  -4    6.60    5.00
   3  -4  -4    9.70    3.60
   3  -4  -4    8.90    5.30
   3  -4  -4   11.00    4.00
   3  -4  -4    5.90    2.40
  -3   4   4    5.30    2.20
  -3   4   4   12.90    3.60
  -3   4   4   11.90    3.80
  -3   4   4    5.10    4.20
  -3   4   4   10.00    4.80
   2  -4  -4   62.59    5.80
   2  -4  -4   63.49    4.30
   2  -4  -4   49.90    5.30
   2  -4  -4   64.19    4.40
   2  -4  -4   60.49    5.80
   2  -4  -4   59.89    6.80
  -2   4   4   55.19    6.90
  -2   4   4   59.39    5.20
  -2   4   4   67.99    4.30
  -2   4   4   55.69    5.70
  -2   4   4   59.69    6.00
   1  -4  -4    1.50    2.80
   1  -4  -4   13.30    2.90
   1  -4  -4    3.70    2.70
   1  -4  -4   11.40    2.50
  -1   4   4    8.00    2.70
  -1   4   4    2.30    2.50
  -1   4   4    8.40    3.00
  -1   4   4    3.80    2.60
  -1   4   4   13.40    2.50
   0  -4  -4 1293.47   46.40
   0  -4  -4 1306.07   46.30
   0  -4  -4 1355.76   46.50
   0  -4  -4 1357.06   46.40
   0   4   4 1343.07   46.50
   0   4   4 1334.17   46.30
   0   4   4 1235.68   46.00
   0   4   4 1296.17   46.30
   0   4   4 1331.67   46.30
  -1  -4  -4  970.40   33.90
  -1  -4  -4  974.40   34.40
  -1  -4  -4  927.81   33.80
  -1  -4  -4  947.21   33.90
   1   4   4  934.41   33.90
   1   4   4  987.90   33.90
   1   4   4  980.20   34.40
   1   4   4  961.80   33.80
  -2  -4  -4   14.40    3.40
  -2  -4  -4   25.00    3.40
  -2  -4  -4   14.50    3.60
  -2  -4  -4   16.00    1.80
  -2  -4  -4   11.40    3.00
  -2  -4  -4   14.60    1.80
   2   4   4   22.10    3.20
   2   4   4   29.20    4.60
   2   4   4   22.10    2.70
  -3  -4  -4   94.29    7.10
  -3  -4  -4  104.79    7.30
  -3  -4  -4   74.79    6.50
  -3  -4  -4   89.99    8.10
  -3  -4  -4   97.29    6.20
   3   4   4   95.79    9.90
   3   4   4   86.79    7.50
  -4  -4  -4   11.30    4.50
  -4  -4  -4   12.20    4.60
  -4  -4  -4    5.90    4.70
  -4  -4  -4   12.10    5.50
  -4  -4  -4   13.10    5.00
   4   4   4   11.00    6.20
   4   4   4   15.00    5.20
  -5  -4  -4    6.60    9.80
  -5  -4  -4    8.90    5.50
  -5  -4  -4    9.60    6.40
  -5  -4  -4   -5.10    6.60
  -5  -4  -4   -4.00    7.80
   5   4   4   -1.10    7.10
   5   4   4   10.10    9.20
  -6  -4  -4   23.20    9.80
  -6  -4  -4   15.40   10.10
  -6  -4  -4    5.40    8.10
   6   4   4   27.80    9.60
   5  -5  -4    0.30    8.30
   5  -5  -4   12.10    9.60
   5  -5  -4   -2.00    6.40
  -5   5   4    1.30    6.80
  -5   5   4   -9.90    8.30
   4  -5  -4  265.27   13.60
   4  -5  -4  301.37   16.70
   4  -5  -4  240.18   10.70
   4  -5  -4  292.57   16.00
  -4   5   4  263.87   11.20
  -4   5   4  265.37   13.20
  -4   5   4  284.67   13.90
  -4   5   4  259.47   17.00
   3  -5  -4   35.50    5.80
   3  -5  -4   23.40    4.80
   3  -5  -4   38.30    4.40
   3  -5  -4   34.80    7.10
   3  -5  -4   24.40    6.10
  -3   5   4   28.80    5.60
  -3   5   4   34.10    4.80
  -3   5   4   44.60    6.70
  -3   5   4   26.30    4.70
  -3   5   4   37.90    6.50
   2  -5  -4   69.79    5.00
   2  -5  -4   60.29    5.80
   2  -5  -4   64.99    7.20
   2  -5  -4   65.99    4.50
   2  -5  -4   58.59    5.50
   2  -5  -4   61.09    6.50
  -2   5   4   45.50    6.10
  -2   5   4   56.59    6.10
  -2   5   4   54.09    7.30
  -2   5   4   55.49    5.70
  -2   5   4   67.09    4.90
   1  -5  -4   -1.90    2.90
   1  -5  -4    3.00    2.90
   1  -5  -4    3.90    2.80
   1  -5  -4    2.60    2.80
  -1   5   4    0.20    2.50
  -1   5   4   -3.00    2.70
  -1   5   4    1.30    2.90
  -1   5   4    8.60    3.30
   0  -5  -4 1220.88   41.30
   0  -5  -4 1149.19   41.30
   0  -5  -4 1144.49   40.70
   0  -5  -4 1175.98   41.50
   0  -5  -4 1067.59   40.90
   0   5   4 1183.58   41.50
   0   5   4 1187.08   41.30
   0   5   4 1223.78   41.30
   0   5   4 1136.69   40.90
   0   5   4 1165.18   41.20
  -1  -5  -4  250.07    9.80
  -1  -5  -4  238.68    9.60
  -1  -5  -4  226.68   10.70
  -1  -5  -4  233.28    8.80
  -1  -5  -4  237.18    9.70
   1   5   4  240.18    9.70
   1   5   4  245.78   10.40
   1   5   4  248.88    9.80
   1   5   4  241.18    9.40
  -2  -5  -4  128.69    5.80
  -2  -5  -4  124.89    8.60
  -2  -5  -4  135.29    5.90
  -2  -5  -4  132.69    5.90
  -2  -5  -4  128.49    6.30
  -2  -5  -4  125.59    7.70
   2   5   4  127.89    5.90
   2   5   4  138.59    7.90
   2   5   4  110.89    5.70
   2   5   4  136.19    7.20
   2   5   4  128.29    6.10
  -3  -5  -4  310.17   14.40
  -3  -5  -4  288.17   10.60
  -3  -5  -4  295.87   13.10
  -3  -5  -4  297.57   10.70
  -3  -5  -4  293.17   12.80
  -3  -5  -4  303.37   11.80
   3   5   4  315.27   12.30
   3   5   4  287.87   10.90
   3   5   4  300.37   10.90
   3   5   4  293.37   13.60
  -4  -5  -4    3.40    4.00
  -4  -5  -4   -6.50    5.00
  -4  -5  -4    6.40    5.40
  -4  -5  -4    0.80    4.10
  -4  -5  -4   12.50    4.80
   4   5   4    9.30    4.70
   4   5   4    2.10    5.90
  -5  -5  -4   23.40    7.60
  -5  -5  -4   10.50    5.80
  -5  -5  -4   21.00    6.90
  -5  -5  -4   11.20    8.10
  -5  -5  -4   19.40    6.00
   5   5   4   11.70    6.90
   5  -6  -4   11.20    9.50
   5  -6  -4   18.50    8.70
   5  -6  -4   11.60   10.90
  -5   6   4   14.10    8.50
  -5   6   4    8.00    8.80
   4  -6  -4  414.56   18.80
   4  -6  -4  456.15   21.70
   4  -6  -4  420.46   19.10
   4  -6  -4  444.96   20.70
  -4   6   4  401.16   21.20
  -4   6   4  468.05   19.10
  -4   6   4  412.36   21.90
  -4   6   4  434.56   18.60
  -4   6   4  411.46   17.00
   3  -6  -4  257.27   14.70
   3  -6  -4  275.27   10.60
   3  -6  -4  271.77   12.60
   3  -6  -4  212.58   13.80
   3  -6  -4  269.67   12.90
  -3   6   4  250.27   15.70
  -3   6   4  280.97   13.40
  -3   6   4  257.47   11.60
  -3   6   4  286.17   12.40
   2  -6  -4   98.19    7.50
   2  -6  -4   95.19    6.40
   2  -6  -4   97.29    8.90
   2  -6  -4   83.79    6.70
   2  -6  -4   89.09    7.10
  -2   6   4   93.39    6.30
  -2   6   4   94.89    7.10
  -2   6   4   91.39    8.20
  -2   6   4   94.69    7.00
  -2   6   4   89.69    6.70
   1  -6  -4   30.30    4.40
   1  -6  -4   25.50    4.50
   1  -6  -4   17.60    3.70
   1  -6  -4   23.40    3.60
   1  -6  -4   20.20    3.30
  -1   6   4   29.10    5.20
  -1   6   4   26.90    3.70
  -1   6   4   29.90    4.80
  -1   6   4   34.50    4.80
  -1   6   4   25.60    4.60
   0  -6  -4   44.00    5.50
   0  -6  -4   41.30    3.00
   0  -6  -4   33.80    4.60
   0  -6  -4   37.30    5.30
   0  -6  -4   41.30    4.00
   0   6   4   35.10    4.80
   0   6   4   39.40    5.40
   0   6   4   41.90    3.80
   0   6   4   40.40    4.20
   0   6   4   40.90    4.60
  -1  -6  -4  173.08    8.20
  -1  -6  -4  174.48    7.10
  -1  -6  -4  178.38    9.30
  -1  -6  -4  174.88    8.10
   1   6   4  184.28    8.20
   1   6   4  186.98    8.20
   1   6   4  174.68    7.40
   1   6   4  176.08    8.60
  -2  -6  -4   73.69    4.50
  -2  -6  -4   59.99    6.90
  -2  -6  -4   70.29    4.80
  -2  -6  -4   85.19    4.10
  -2  -6  -4   72.69    8.00
  -2  -6  -4   77.29    4.50
  -2  -6  -4   76.69    4.90
   2   6   4   76.99    5.00
   2   6   4   83.79    6.60
   2   6   4   79.89    6.90
   2   6   4   79.59    4.40
   2   6   4   75.09    5.10
  -3  -6  -4    0.90    1.80
  -3  -6  -4    1.30    4.90
  -3  -6  -4    0.00    2.30
  -3  -6  -4   -0.30    3.30
  -3  -6  -4   -6.40    4.30
   3   6   4    2.20    2.00
   3   6   4    0.20    4.70
   3   6   4    2.50    3.90
   3   6   4   -1.40    2.00
  -4  -6  -4    1.30   11.40
  -4  -6  -4   -2.60    4.10
  -4  -6  -4   -1.90    3.30
  -4  -6  -4   -5.40    5.10
  -4  -6  -4    1.20    4.90
   4   6   4   -4.90    6.20
   4   6   4   -4.90    4.10
  -5  -6  -4    5.20    6.40
  -5  -6  -4   16.90    6.30
  -5  -6  -4    7.20    7.70
  -5  -6  -4   10.80    4.70
  -5  -6  -4   18.70    8.00
   5   6   4    5.40    8.70
   5   6   4    4.80    6.30
   5  -7  -4    7.00   11.20
  -5   7   4    3.30   11.90
  -5   7   4   10.40    8.00
   4  -7  -4   66.29   12.90
   4  -7  -4   71.39   11.40
   4  -7  -4   45.50    7.30
   4  -7  -4   67.49   12.00
  -4   7   4   53.89    8.50
  -4   7   4   58.49    8.00
  -4   7   4   69.79    9.90
  -4   7   4   41.20    8.40
  -4   7   4   70.89   11.00
   3  -7  -4  227.68   13.10
   3  -7  -4  241.38   14.70
   3  -7  -4  182.58   13.10
   3  -7  -4  232.08    9.50
  -3   7   4  239.58   12.70
  -3   7   4  222.18   12.00
  -3   7   4  243.98   11.80
  -3   7   4  204.68   14.50
  -3   7   4  241.78   12.90
   2  -7  -4   21.20    5.80
   2  -7  -4   28.80    4.50
   2  -7  -4   23.60    4.40
   2  -7  -4   36.00    5.10
   2  -7  -4   25.30    4.80
  -2   7   4   26.90    4.90
  -2   7   4   29.50    4.40
  -2   7   4   31.00    4.40
  -2   7   4   29.10    4.70
  -2   7   4   27.80    4.10
   1  -7  -4  572.14   22.00
   1  -7  -4  586.34   22.00
   1  -7  -4  578.94   22.00
   1  -7  -4  525.35   22.00
   1  -7  -4  575.74   21.30
  -1   7   4  605.24   21.90
  -1   7   4  566.04   21.90
  -1   7   4  583.14   22.10
  -1   7   4  596.14   22.00
   0  -7  -4    7.80    3.30
   0  -7  -4    9.90    4.20
   0  -7  -4    8.10    3.40
   0  -7  -4    7.70    2.40
   0   7   4   10.80    3.30
   0   7   4   13.80    3.20
   0   7   4   13.00    3.40
   0   7   4   10.40    2.90
   0   7   4   10.00    2.20
  -1  -7  -4   70.59    6.00
  -1  -7  -4   72.59    7.70
  -1  -7  -4   72.09    4.50
  -1  -7  -4   72.99    5.40
  -1  -7  -4   69.49    7.20
   1   7   4   83.89    5.50
   1   7   4   76.29    6.10
   1   7   4   79.39    4.70
   1   7   4   75.49    5.80
  -2  -7  -4  266.87   12.50
  -2  -7  -4  251.97   13.00
  -2  -7  -4  259.97   10.90
  -2  -7  -4  259.47   11.00
  -2  -7  -4  281.37   10.30
   2   7   4  260.27   10.20
   2   7   4  275.17   11.10
   2   7   4  265.87   12.10
   2   7   4  263.17   11.00
  -3  -7  -4   30.60    4.20
  -3  -7  -4   34.90    5.40
  -3  -7  -4   44.20    7.80
  -3  -7  -4   42.60    4.70
  -3  -7  -4   42.80    3.60
  -3  -7  -4   51.29    9.80
  -3  -7  -4   31.70    4.30
   3   7   4   56.69    7.10
   3   7   4   40.50    4.20
   3   7   4   43.40    7.10
  -4  -7  -4   -0.70    5.50
  -4  -7  -4  -11.50    6.40
  -4  -7  -4   -1.20    2.50
  -4  -7  -4   -2.90    7.20
   4   7   4   -1.80    3.00
   4   7   4    1.00    6.40
   4   7   4    0.50    2.40
  -5  -7  -4   30.40    7.20
  -5  -7  -4   42.70    9.30
  -5  -7  -4   35.80    8.20
  -5  -7  -4   46.40    9.00
  -5  -7  -4   45.00    5.10
   5   7   4   35.90    9.70
   4  -8  -4    0.60    9.80
   4  -8  -4   17.10    7.10
  -4   8   4    1.40    7.50
  -4   8   4    9.30    5.00
  -4   8   4    1.40    6.20
  -4   8   4    1.90    7.00
  -4   8   4   16.00    7.80
   3  -8  -4   26.60    4.90
   3  -8  -4   23.00    2.90
   3  -8  -4   23.60    6.30
   3  -8  -4   35.00    8.20
   3  -8  -4   22.60   10.70
  -3   8   4   20.00    5.60
  -3   8   4   23.90    5.90
  -3   8   4   44.40    6.60
  -3   8   4   21.20    6.00
  -3   8   4   27.50    5.00
   2  -8  -4   93.89    8.70
   2  -8  -4   76.59    7.70
   2  -8  -4   98.29    8.30
   2  -8  -4   95.29   10.40
   2  -8  -4  101.49    8.50
  -2   8   4  104.69    8.00
  -2   8   4  107.09    7.90
  -2   8   4   94.29    9.80
  -2   8   4   76.89    9.60
  -2   8   4   90.69    7.20
   1  -8  -4   14.50    4.60
   1  -8  -4    7.10    3.50
   1  -8  -4   11.70    5.80
   1  -8  -4    7.70    4.00
   1  -8  -4    4.30    4.30
  -1   8   4   14.30    4.00
  -1   8   4    9.50    3.20
  -1   8   4    7.60    4.30
  -1   8   4    7.80    4.10
  -1   8   4    9.10    3.70
   0  -8  -4    1.60    4.10
   0  -8  -4    6.70    4.30
   0  -8  -4    7.00    3.80
   0  -8  -4   -0.30    4.00
   0  -8  -4    1.10    2.60
   0   8   4    3.30    3.60
   0   8   4    3.90    3.70
   0   8   4    5.40    3.60
   0   8   4    8.60    2.40
   0   8   4    5.30    3.20
  -1  -8  -4   -2.20    4.60
  -1  -8  -4    1.90    2.20
  -1  -8  -4   -1.00    4.50
  -1  -8  -4    2.50    3.20
  -1  -8  -4    0.30    3.20
   1   8   4    2.70    2.40
   1   8   4   -0.90    3.60
   1   8   4    1.10    3.10
   1   8   4    3.60    1.80
   1   8   4    0.90    3.20
  -2  -8  -4    0.40    2.20
  -2  -8  -4    3.90    5.20
  -2  -8  -4    3.80    3.30
  -2  -8  -4    2.00    5.00
  -2  -8  -4    3.90    3.40
   2   8   4    0.00    4.70
   2   8   4    3.50    2.90
   2   8   4    2.20    3.60
   2   8   4    2.40    3.20
   2   8   4    4.60    2.20
  -3  -8  -4   26.00    6.00
  -3  -8  -4   19.50    3.40
  -3  -8  -4   22.80    6.50
  -3  -8  -4   16.80    3.00
  -3  -8  -4   22.40    4.70
   3   8   4   20.40    6.20
   3   8   4   22.00    3.70
   3   8   4   23.60    3.50
   3   8   4   36.90    5.40
  -4  -8  -4  130.69   13.10
  -4  -8  -4  109.79    6.00
  -4  -8  -4  102.79    6.20
  -4  -8  -4  122.59    8.10
  -4  -8  -4  116.49   15.00
   4   8   4  107.09    6.70
   4   8   4  108.89   11.70
   4   8   4  104.59   10.00
   4   8   4  103.49    6.50
  -5  -8  -4   36.70   10.60
  -5  -8  -4   24.30    7.80
  -5  -8  -4   27.50    7.00
   5   8   4   36.60    9.70
  -4   9   4    8.30    5.90
  -4   9   4    6.80    8.10
  -4   9   4    1.50    7.20
  -4   9   4    2.90    7.30
   3  -9  -4   11.90    3.10
   3  -9  -4   12.90    7.30
   3  -9  -4   14.50    8.10
   3  -9  -4   10.90    2.80
  -3   9   4    8.40    6.00
  -3   9   4   13.30    6.00
  -3   9   4   12.70    6.30
  -3   9   4   15.40    5.50
  -3   9   4    9.70    6.10
   2  -9  -4    6.90    5.40
   2  -9  -4    6.20    6.70
   2  -9  -4   13.10    4.00
   2  -9  -4    1.10    5.80
   2  -9  -4   11.40    5.50
  -2   9   4   12.30    5.10
  -2   9   4    9.70    4.90
  -2   9   4   11.70    4.80
  -2   9   4   12.90    5.40
   1  -9  -4    2.20    5.00
   1  -9  -4   18.10    5.30
   1  -9  -4    3.80    4.50
   1  -9  -4    6.70    6.10
   1  -9  -4   -1.50    6.80
   1  -9  -4    8.60    4.50
  -1   9   4    8.70    4.60
  -1   9   4    9.70    3.80
  -1   9   4   16.60    5.00
  -1   9   4   15.20    4.50
  -1   9   4   15.80    4.70
   0  -9  -4   64.69    7.90
   0  -9  -4   49.20    7.40
   0  -9  -4   71.19    9.10
   0  -9  -4   48.90    8.70
   0  -9  -4   47.40    6.50
   0   9   4   59.39    7.50
   0   9   4   72.79    5.90
   0   9   4   65.59    5.90
   0   9   4   66.79    7.30
   0   9   4   61.29    7.00
  -1  -9  -4  406.36   17.00
  -1  -9  -4  438.26   17.50
  -1  -9  -4  424.56   18.10
  -1  -9  -4  393.26   16.40
  -1  -9  -4  462.95   19.00
   1   9   4  409.56   16.10
   1   9   4  421.56   17.20
   1   9   4  436.86   17.20
   1   9   4  391.46   17.40
   1   9   4  408.56   16.00
  -2  -9  -4  238.68   11.10
  -2  -9  -4  248.38   13.40
  -2  -9  -4  187.38   18.20
  -2  -9  -4  214.18   10.00
  -2  -9  -4  227.98   10.90
   2   9   4  230.18   11.20
   2   9   4  207.38    9.10
   2   9   4  231.58   10.80
   2   9   4  235.78   11.90
   2   9   4  236.78   12.20
  -3  -9  -4   22.90   10.40
  -3  -9  -4   26.80    4.60
  -3  -9  -4   29.60    5.20
  -3  -9  -4   28.20    4.00
  -3  -9  -4   15.80    7.60
   3   9   4   32.90    4.20
   3   9   4   32.10    5.70
   3   9   4   23.30    4.40
   3   9   4   22.70    6.50
  -4  -9  -4    0.30    3.80
  -4  -9  -4   10.60    8.80
  -4  -9  -4   10.00    7.20
  -4  -9  -4   14.50    5.00
   4   9   4   11.50   11.10
   4   9   4   16.60    6.80
   4   9   4    8.70    3.80
  -5  -9  -4   -1.60    8.40
  -5  -9  -4    8.80    7.20
  -5  -9  -4    0.60   11.30
   5   9   4    4.60   10.00
   4 -10  -4    9.60   10.60
   4 -10  -4    5.90    9.90
  -4  10   4    2.10    8.20
  -4  10   4    0.00    9.70
  -4  10   4    2.70    7.10
   3 -10  -4    1.60    3.20
   3 -10  -4   -7.90    7.20
   3 -10  -4    3.30    9.30
   3 -10  -4   -2.50    2.90
  -3  10   4   -1.80    6.90
  -3  10   4  -13.40    6.90
  -3  10   4    3.70    6.90
  -3  10   4  -12.50    5.50
  -3  10   4   -1.50    6.30
   2 -10  -4    2.70    4.30
   2 -10  -4   12.60    6.40
   2 -10  -4   -4.00    6.90
   2 -10  -4    4.90    7.80
  -2  10   4    8.30    6.10
  -2  10   4    5.30    5.60
  -2  10   4    0.90    5.70
  -2  10   4    9.20    5.40
  -2  10   4    7.80    5.10
   1 -10  -4   -1.70    5.60
   1 -10  -4   21.70    6.00
   1 -10  -4   11.40    6.40
   1 -10  -4   -3.30    4.50
   1 -10  -4    3.30    4.90
   1 -10  -4    3.90    5.90
  -1  10   4    9.00    4.00
  -1  10   4    6.00    5.70
  -1  10   4    5.50    5.20
  -1  10   4    8.30    5.10
  -1  10   4   19.20    5.10
   0 -10  -4  216.28   14.20
   0 -10  -4  211.98   12.10
   0 -10  -4  238.18   13.50
   0 -10  -4  248.68   13.20
   0 -10  -4  220.08   13.60
   0 -10  -4  244.78   12.90
   0  10   4  267.67   13.20
   0  10   4  261.77   12.80
   0  10   4  282.17   11.60
   0  10   4  256.07   12.80
   0  10   4  246.38   14.00
  -1 -10  -4 1248.88   47.50
  -1 -10  -4 1333.07   48.10
  -1 -10  -4 1376.96   49.00
  -1 -10  -4 1358.26   48.30
   1  10   4 1273.57   47.20
   1  10   4 1372.36   48.20
   1  10   4 1333.17   47.20
  -2 -10  -4   31.60    7.30
  -2 -10  -4   25.00    5.00
  -2 -10  -4   31.00    5.80
  -2 -10  -4   25.40    4.80
  -2 -10  -4   17.20    7.60
   2  10   4   23.60    6.00
   2  10   4   29.40    4.90
   2  10   4   32.20    4.00
   2  10   4   44.80    8.40
   2  10   4   29.00    5.20
  -3 -10  -4    2.30    4.30
  -3 -10  -4    5.70    4.10
  -3 -10  -4    1.00    8.10
  -3 -10  -4    5.60    3.20
  -3 -10  -4   20.60    7.60
   3  10   4    8.10    4.70
   3  10   4   10.50    6.90
  -4 -10  -4    8.60    8.20
  -4 -10  -4  -11.60    9.20
  -4 -10  -4    3.60    4.00
   4  10   4    8.20    7.70
   4  10   4    0.70    5.50
   4  10   4   -4.40    8.50
   3 -11  -4    4.70   10.10
   3 -11  -4   -4.40    8.80
  -3  11   4    6.00    7.10
  -3  11   4  -11.40    7.80
  -3  11   4   11.60    8.50
  -3  11   4    3.40    7.00
   2 -11  -4   33.40    5.50
   2 -11  -4   35.40    9.40
   2 -11  -4   26.30    7.30
   2 -11  -4   20.60    8.30
   2 -11  -4   26.90    7.60
  -2  11   4   26.80    8.10
  -2  11   4   30.60    7.20
  -2  11   4   33.30    6.60
  -2  11   4   27.70    7.40
   1 -11  -4  -13.70    6.80
   1 -11  -4    0.90    7.20
   1 -11  -4   -1.90    5.60
   1 -11  -4    2.90    5.10
   1 -11  -4   -3.90    7.00
   1 -11  -4    0.70    6.90
  -1  11   4   11.00    5.60
  -1  11   4   -3.20    6.10
  -1  11   4    5.90    5.70
  -1  11   4    6.80    4.50
  -1  11   4    5.80    6.10
   0 -11  -4  -10.90    6.20
   0 -11  -4   -5.20    6.60
   0 -11  -4  -16.10   10.00
   0 -11  -4   -1.50    4.40
   0 -11  -4   -8.70    6.10
   0 -11  -4   -3.70    6.10
   0  11   4    9.90    5.80
   0  11   4    4.20    6.30
   0  11   4   -1.90    4.10
   0  11   4    0.00    3.60
  -1 -11  -4   80.09   10.00
  -1 -11  -4   72.59   10.50
  -1 -11  -4   60.59    7.60
  -1 -11  -4   65.49    9.70
  -1 -11  -4   93.49   12.90
  -1 -11  -4   66.79    9.10
   1  11   4   74.49    6.90
   1  11   4   74.69    9.10
   1  11   4   62.89    6.40
  -2 -11  -4   17.90    4.00
  -2 -11  -4   22.60    8.10
  -2 -11  -4   13.40    7.50
  -2 -11  -4   20.60    5.80
  -2 -11  -4   21.00    4.90
   2  11   4   27.10    6.90
   2  11   4   19.40    6.90
   2  11   4   27.40    5.60
   2  11   4   22.00    5.60
   2  11   4   25.20    4.10
  -3 -11  -4   -3.80    3.60
  -3 -11  -4    1.40    7.80
  -3 -11  -4   -0.30    5.10
  -3 -11  -4    0.20    4.70
  -3 -11  -4  -11.20    8.20
   3  11   4    6.00    5.30
   3  11   4    0.40    6.70
   3  11   4    3.40    5.20
  -4 -11  -4   -1.70    4.70
  -4 -11  -4   -4.90    9.70
  -4 -11  -4   15.80   10.60
   4  11   4    7.80    6.40
   4  11   4    8.20    9.50
   4  11   4   -1.00    8.40
   3 -12  -4  -21.30   10.10
   3 -12  -4   -2.50    9.40
  -3  12   4  -14.10    7.90
   2 -12  -4    0.90    8.00
   2 -12  -4   -0.90    8.30
   2 -12  -4    3.70    5.80
   2 -12  -4    6.20    8.80
  -2  12   4   -3.40    6.50
  -2  12   4   -2.50    7.80
  -2  12   4    1.90    8.00
   1 -12  -4   -3.60    7.00
   1 -12  -4    1.80    6.10
   1 -12  -4    5.50    7.40
   1 -12  -4    9.80    7.60
   1 -12  -4   -2.80    7.50
   1 -12  -4    6.70    8.40
  -1  12   4   15.30    7.00
  -1  12   4    2.50    7.10
  -1  12   4    4.60    7.20
  -1  12   4   -3.60    4.70
   0 -12  -4    5.00    7.60
   0 -12  -4   12.10    7.00
   0 -12  -4   12.80    5.20
   0 -12  -4    7.60    7.70
   0 -12  -4    9.10    7.40
   0 -12  -4    2.70    6.80
   0  12   4    7.40    6.30
   0  12   4    7.50    4.30
   0  12   4   10.60    6.60
   0  12   4    8.60    5.00
   0  12   4   12.80    6.10
  -1 -12  -4  201.78   16.10
  -1 -12  -4  167.78   11.70
  -1 -12  -4  116.59   14.70
  -1 -12  -4  180.48   12.20
  -1 -12  -4  178.58   13.50
  -1 -12  -4  153.58   11.90
   1  12   4  158.98   12.20
   1  12   4  142.89    9.20
   1  12   4  162.08   14.30
   1  12   4  151.28   11.80
  -2 -12  -4   27.70    6.50
  -2 -12  -4   12.40    4.50
  -2 -12  -4   15.80    6.10
  -2 -12  -4   11.70    9.00
  -2 -12  -4   20.70    8.80
   2  12   4   10.90    7.10
   2  12   4   23.90    6.80
   2  12   4   28.20    8.80
   2  12   4   25.20    4.20
  -3 -12  -4   -3.40    5.50
  -3 -12  -4  -10.00   10.30
  -3 -12  -4   -1.40    9.90
   3  12   4   -2.00    7.70
   3  12   4   -3.70    6.30
   2 -13  -4   10.50   11.30
   2 -13  -4    0.20    7.20
   2 -13  -4   13.70   10.20
  -2  13   4   -3.10    7.50
  -2  13   4   -8.70    9.00
   1 -13  -4   23.80    7.70
   1 -13  -4   29.40    9.90
   1 -13  -4   37.50   10.00
   1 -13  -4   29.80    8.00
   1 -13  -4   15.60    8.70
  -1  13   4   32.70    7.70
  -1  13   4   33.40    8.90
  -1  13   4   23.20    6.50
   0 -13  -4   -1.70    8.30
   0 -13  -4    4.20    9.00
   0 -13  -4   19.30    9.30
   0 -13  -4   12.50    8.40
   0 -13  -4    9.00    8.30
   0 -13  -4   12.70    6.10
   0  13   4   16.20    7.70
   0  13   4    7.80    5.70
   0  13   4    7.60    5.80
  -1 -13  -4   20.00    8.60
  -1 -13  -4   23.30    8.30
  -1 -13  -4    0.90    9.50
  -1 -13  -4   24.10    7.00
  -1 -13  -4   35.60    9.70
  -1 -13  -4   17.00    5.50
   1  13   4   26.10    8.50
   1  13   4   25.80    5.60
  -2 -13  -4   24.10    7.30
  -2 -13  -4   47.00    8.70
  -2 -13  -4   32.40    8.30
  -2 -13  -4   52.99   11.10
  -2 -13  -4   31.20   10.50
   2  13   4   42.70    9.70
   2  13   4   44.40    7.70
  -3 -13  -4   25.60   17.60
  -3 -13  -4  -12.40   10.20
  -3 -13  -4    1.60    6.50
   3  13   4   -0.60    8.30
   1 -14  -4    6.40   14.60
   1 -14  -4    4.90   13.90
   1 -14  -4    9.70    9.70
   1 -14  -4   10.40   10.00
   1 -14  -4    8.70    9.90
  -1  14   4   13.20   10.00
  -1  14   4   -5.10    7.20
   0 -14  -4  165.08   16.60
   0 -14  -4  144.99   18.80
   0 -14  -4  131.19   14.50
   0 -14  -4  103.89   16.70
   0 -14  -4   94.29   14.00
   0  14   4  130.29   14.10
   0  14   4  157.98   18.10
   0  14   4  118.19   12.80
  -1 -14  -4    8.90    9.10
  -1 -14  -4   -9.10    8.20
  -1 -14  -4   -9.60   10.10
  -1 -14  -4   -1.50   10.60
  -1 -14  -4   -8.20   10.90
   1  14   4   -5.00    9.60
  -2 -14  -4   18.80   14.30
  -2 -14  -4   28.60   12.40
  -2 -14  -4   14.20   13.00
   2  14   4   29.70    9.30
   2  14   4   16.00   10.00
   1  12  -5    0.50   10.60
   1  12  -5    6.30    7.40
  -1 -12   5   -9.70   10.20
   0  12  -5   -3.70   11.40
   0  12  -5    6.50    7.60
   0  12  -5   -9.20    7.10
   0  12  -5   -2.20    9.30
   0 -12   5   -8.30    8.50
   0 -12   5   -0.10    9.20
   0 -12   5    2.70    7.40
   2  11  -5   24.20    7.30
   2  11  -5   17.50    9.70
  -2 -11   5   23.20    9.50
  -2 -11   5   21.30    7.30
  -2 -11   5   30.70    9.30
   1  11  -5   19.10    8.80
   1  11  -5   -3.30    4.80
   1  11  -5    3.30    6.40
  -1 -11   5    2.00    8.60
  -1 -11   5    0.60    8.50
  -1 -11   5   -5.80    6.50
   0  11  -5   16.80    8.20
   0  11  -5   10.90    9.00
   0  11  -5   11.80    6.50
   0  11  -5   13.50    6.30
   0 -11   5    8.80    8.20
   0 -11   5    7.40    6.20
   0 -11   5    7.70    7.50
  -1  11  -5    9.30    9.40
  -1  11  -5   28.70   10.70
  -1  11  -5   22.50    7.90
  -1  11  -5   21.30    7.20
   1 -11   5   26.60    9.40
   1 -11   5   18.50    8.00
   1 -11   5   22.30    7.10
  -2  11  -5   20.80   12.80
  -2  11  -5   54.39   16.20
  -2  11  -5   29.00    9.50
   2 -11   5   49.20   10.20
   2 -11   5   41.30   11.60
   3  10  -5   20.30    8.40
   3  10  -5   10.50    6.10
   3  10  -5    0.70    7.70
  -3 -10   5    6.50    6.40
  -3 -10   5    4.70    9.20
   2  10  -5   11.00    6.60
   2  10  -5    0.60    4.70
   2  10  -5    6.40    6.10
   2  10  -5   14.90    8.10
  -2 -10   5   12.30    7.20
  -2 -10   5    0.60    8.60
  -2 -10   5   12.80    6.20
  -2 -10   5   -3.20    6.00
   1  10  -5    1.00    4.30
   1  10  -5    5.00    6.10
   1  10  -5    2.00    5.80
   1  10  -5   -4.60    7.90
   1  10  -5    0.50    6.80
  -1 -10   5   -6.90    6.40
  -1 -10   5   -3.10    6.50
  -1 -10   5   -4.70    6.10
  -1 -10   5   -4.50    6.80
   0  10  -5    1.40    6.20
   0  10  -5   -3.60    6.70
   0  10  -5   -4.20    6.80
   0  10  -5   -9.90    8.00
   0  10  -5   -4.40    5.20
   0  10  -5   -2.40    5.40
   0  10  -5   -3.20    6.70
   0 -10   5   -1.10    7.40
   0 -10   5  -10.30    6.10
   0 -10   5    7.50    6.30
   0 -10   5    1.20    6.70
  -1  10  -5   41.00    6.90
  -1  10  -5   38.50    7.50
  -1  10  -5   58.59    9.70
  -1  10  -5   41.70    9.50
  -1  10  -5   28.40    8.10
   1 -10   5   36.20    7.80
   1 -10   5   42.60    8.00
   1 -10   5   38.30    6.30
  -2  10  -5   37.00    9.60
  -2  10  -5   51.29   10.40
  -2  10  -5   81.29   15.00
  -2  10  -5   34.90   11.30
   2 -10   5   48.70   10.00
   2 -10   5   45.30    8.60
   2 -10   5   81.69   12.70
   3 -10   5   10.30   11.20
   3 -10   5    4.50   11.00
   4   9  -5   10.20    7.80
   4   9  -5   16.00   10.50
  -4  -9   5    4.80    6.80
   3   9  -5    5.10    7.20
   3   9  -5    2.70    6.70
   3   9  -5    1.30    5.60
   3   9  -5   -2.80    6.90
  -3  -9   5   13.50    6.30
  -3  -9   5    4.40    6.10
  -3  -9   5   -1.50    8.60
  -3  -9   5   -7.70    5.70
   2   9  -5    9.00    7.20
   2   9  -5    9.10    6.80
   2   9  -5   12.00    6.40
   2   9  -5   13.20    7.40
  -2  -9   5    8.90    7.10
  -2  -9   5    4.00    6.20
  -2  -9   5   13.20    6.00
  -2  -9   5    0.80    5.30
   1   9  -5  388.96   16.10
   1   9  -5  380.66   17.20
   1   9  -5  385.06   19.30
   1   9  -5  386.36   19.00
   1   9  -5  358.36   15.00
  -1  -9   5  346.97   17.30
  -1  -9   5  329.97   14.30
  -1  -9   5  372.76   19.30
  -1  -9   5  399.56   18.00
  -1  -9   5  368.26   17.30
   0   9  -5    3.90    4.90
   0   9  -5    6.80    5.40
   0   9  -5    8.70    6.60
   0   9  -5   14.20    6.20
   0   9  -5    4.20    6.60
   0   9  -5    8.40    6.00
   0  -9   5    8.40    5.70
   0  -9   5   12.30    4.80
   0  -9   5    5.70    6.00
   0  -9   5    5.40    5.60
  -1   9  -5  116.79   12.10
  -1   9  -5   93.49   13.80
  -1   9  -5   94.09   11.80
  -1   9  -5   96.99   11.20
   1  -9   5  112.29   11.90
   1  -9   5  111.29   11.40
   1  -9   5  111.19   10.60
   1  -9   5  112.29   13.30
   1  -9   5  104.29   11.20
  -2   9  -5   83.59   11.40
  -2   9  -5   72.99   12.20
  -2   9  -5   75.79   11.60
  -2   9  -5   79.19   14.80
  -2   9  -5   87.79   12.30
   2  -9   5   90.89   12.00
   2  -9   5   90.99   12.50
   2  -9   5   71.69    7.80
  -3   9  -5    2.40   13.30
  -3   9  -5    2.10    9.00
  -3   9  -5   10.60   13.10
  -3   9  -5   12.90    8.30
  -3   9  -5    5.70    9.50
   3  -9   5   -3.70    9.10
   3  -9   5    4.50    9.10
   4   8  -5   -0.40    6.60
   4   8  -5   10.70    7.20
   4   8  -5   -9.00    7.50
  -4  -8   5   -5.30    8.90
  -4  -8   5    1.10    6.00
   3   8  -5   -1.90    6.10
   3   8  -5  -12.70    6.50
   3   8  -5   -0.10    5.30
   3   8  -5   -1.30    5.50
   3   8  -5   -2.00    5.10
   3   8  -5   -3.70    9.60
  -3  -8   5    9.40    5.40
  -3  -8   5   -2.30    5.30
  -3  -8   5    9.20    8.00
  -3  -8   5   -8.40    5.70
   2   8  -5   14.60    5.10
   2   8  -5   16.80    5.90
   2   8  -5   15.10    6.90
   2   8  -5   21.00    6.90
  -2  -8   5   10.60    4.90
  -2  -8   5    5.70    4.90
  -2  -8   5   18.20    6.80
  -2  -8   5   14.80    5.10
   1   8  -5   -2.90    5.30
   1   8  -5    5.00    3.50
   1   8  -5    9.30    4.70
   1   8  -5    8.00    4.60
   1   8  -5   -2.60    5.50
   1   8  -5   -1.80    5.20
  -1  -8   5    3.40    4.70
  -1  -8   5    1.40    2.80
  -1  -8   5   -0.70    5.00
  -1  -8   5   -1.10    6.00
  -1  -8   5    4.50    4.70
   0   8  -5   59.09    8.60
   0   8  -5   50.79    8.80
   0   8  -5   44.40    6.20
   0   8  -5   51.09    8.30
   0   8  -5   40.20    5.90
   0  -8   5   40.80    5.40
   0  -8   5   38.40    6.20
   0  -8   5   47.40    6.70
   0  -8   5   52.29    9.10
   0  -8   5   44.50    6.00
  -1   8  -5   21.30    6.90
  -1   8  -5   15.30    5.30
  -1   8  -5    5.50    6.20
  -1   8  -5   18.40    6.20
  -1   8  -5   12.60    4.70
   1  -8   5   14.20    6.30
   1  -8   5    5.40    5.70
   1  -8   5    4.90    5.80
   1  -8   5   13.30    5.90
   1  -8   5    7.00    4.30
  -2   8  -5    0.10    7.00
  -2   8  -5   15.90    9.10
  -2   8  -5    9.20    6.30
  -2   8  -5   12.10    6.50
  -2   8  -5    1.50    5.90
  -2   8  -5   10.90    6.50
   2  -8   5    7.40    6.30
   2  -8   5    9.60    7.10
   2  -8   5    2.70    3.30
   2  -8   5   16.90    7.00
  -3   8  -5   -5.80   11.10
  -3   8  -5   -1.80    8.00
  -3   8  -5    4.20    8.00
  -3   8  -5   -4.00    7.70
  -3   8  -5   -9.90    6.80
   3  -8   5  -12.70    7.60
   3  -8   5  -10.20    8.00
  -4   8  -5   17.20    9.90
   4  -8   5    1.00   11.50
   4   7  -5   65.69   11.40
   4   7  -5   57.49   10.20
   4   7  -5   62.49   11.20
   4   7  -5   50.59    7.40
  -4  -7   5   43.20    9.60
  -4  -7   5   59.19   11.50
  -4  -7   5   40.80    6.10
  -4  -7   5   66.29   10.00
   3   7  -5  182.78   10.90
   3   7  -5  190.78   11.50
   3   7  -5  211.78   12.90
   3   7  -5  193.28   12.50
   3   7  -5  194.88   10.60
  -3  -7   5  182.38   12.20
  -3  -7   5  190.18   11.50
  -3  -7   5  226.58   15.80
  -3  -7   5  202.48   11.50
   2   7  -5   -3.50    5.60
   2   7  -5    3.10    3.90
   2   7  -5    2.80    5.20
   2   7  -5    0.50    1.90
   2   7  -5   -6.00    5.20
  -2  -7   5    2.10    5.90
  -2  -7   5   -4.80    4.10
  -2  -7   5    1.70    4.20
  -2  -7   5   -4.60    4.10
   1   7  -5   78.69    6.90
   1   7  -5   69.09    8.60
   1   7  -5   90.19    6.80
   1   7  -5   75.79    8.50
   1   7  -5   76.89    9.40
   1   7  -5   81.19    5.80
  -1  -7   5   77.09    7.90
  -1  -7   5   76.79    4.90
  -1  -7   5   78.89    8.00
  -1  -7   5   82.29    8.50
  -1  -7   5   57.89   10.20
   0   7  -5  218.88   11.80
   0   7  -5  206.28   11.70
   0   7  -5  231.98   11.50
   0   7  -5  252.17   12.10
   0   7  -5  232.28   12.10
   0   7  -5  230.38   11.50
   0  -7   5  219.68   11.40
   0  -7   5  222.58   11.60
   0  -7   5  191.88   10.40
   0  -7   5  219.48   11.90
   0  -7   5  199.28   12.10
  -1   7  -5   23.10    4.00
  -1   7  -5   35.40    6.90
  -1   7  -5   20.80    5.40
   1  -7   5   23.80    5.20
   1  -7   5   25.90    5.20
   1  -7   5   19.20    5.00
   1  -7   5   16.20    4.10
   1  -7   5   21.20    6.20
  -2   7  -5   71.99   10.70
  -2   7  -5   64.99   10.20
  -2   7  -5   48.40    8.80
  -2   7  -5   54.39    8.30
  -2   7  -5   65.79   10.80
   2  -7   5   70.89   11.00
  -3   7  -5    6.60    6.90
  -3   7  -5   14.90    7.20
  -3   7  -5   -0.50   10.20
  -3   7  -5    6.50    7.00
  -3   7  -5    7.30   11.70
   3  -7   5    8.50    6.80
   3  -7   5   10.50    7.30
   3  -7   5    2.00    8.90
   3  -7   5   18.70    6.20
  -4   7  -5    0.90    8.30
  -4   7  -5    6.90   13.70
  -4   7  -5  -10.40    8.90
   4  -7   5    1.70    8.10
   5   6  -5   10.50    9.50
  -5  -6   5   16.20    6.10
  -5  -6   5   27.30   10.40
   4   6  -5  -10.50    7.30
   4   6  -5   -2.20    6.40
   4   6  -5   -2.70    5.50
   4   6  -5    0.90    5.00
   4   6  -5    2.00    6.80
   4   6  -5   -1.10    4.10
  -4  -6   5    6.60    5.60
  -4  -6   5    5.10    4.90
  -4  -6   5    1.80    4.80
  -4  -6   5   -9.30    7.40
   3   6  -5  760.72   34.10
   3   6  -5  845.62   32.10
   3   6  -5  846.42   32.60
   3   6  -5  844.32   32.00
   3   6  -5  845.82   31.10
  -3  -6   5  844.22   33.40
  -3  -6   5  856.11   31.70
  -3  -6   5  882.81   32.60
  -3  -6   5  868.21   31.70
   2   6  -5   -1.40    5.10
   2   6  -5    4.30    3.40
   2   6  -5    0.10    3.80
   2   6  -5    0.90    4.40
   2   6  -5   -6.90    4.60
  -2  -6   5    3.50    3.50
  -2  -6   5    7.50    5.30
  -2  -6   5   -2.30    4.10
  -2  -6   5    0.70    4.20
   1   6  -5   46.30    4.60
   1   6  -5   39.80    5.30
   1   6  -5   32.10    5.00
   1   6  -5   41.20    5.00
   1   6  -5   39.80    7.00
   1   6  -5   38.40    7.60
  -1  -6   5   37.70    5.60
  -1  -6   5   43.30    6.40
  -1  -6   5   38.20    6.10
  -1  -6   5   41.20    3.60
  -1  -6   5   34.60    4.70
   0   6  -5   -4.40    3.40
   0   6  -5    0.20    3.30
   0   6  -5    4.00    3.90
   0   6  -5   -3.90    3.30
   0   6  -5    2.80    4.10
   0   6  -5    0.40    4.10
   0  -6   5    0.40    3.30
   0  -6   5    1.00    3.80
   0  -6   5   -3.80    3.70
   0  -6   5    0.30    3.50
  -1   6  -5   -0.40    4.40
  -1   6  -5    7.60    4.10
  -1   6  -5    3.90    3.10
  -1   6  -5    7.00    4.20
  -1   6  -5   -0.50    4.00
  -1   6  -5    2.00    5.60
   1  -6   5    3.50    3.90
   1  -6   5   -7.10    4.90
   1  -6   5    0.00    4.20
   1  -6   5   -0.30    3.20
   1  -6   5    4.20    4.00
  -2   6  -5  395.56   19.00
  -2   6  -5  396.36   17.20
  -2   6  -5  380.86   18.80
  -2   6  -5  388.36   17.40
  -2   6  -5  400.16   19.20
  -2   6  -5  366.16   14.90
  -2   6  -5  400.46   17.00
   2  -6   5  388.16   16.60
   2  -6   5  384.16   18.10
   2  -6   5  363.96   14.80
  -3   6  -5  246.28   12.90
  -3   6  -5  228.98   14.50
  -3   6  -5  261.07   13.60
  -3   6  -5  230.78   16.00
  -3   6  -5  230.38   14.10
   3  -6   5  249.08   15.60
   3  -6   5  234.68   13.70
  -4   6  -5    2.60    7.00
  -4   6  -5   -3.70    5.50
  -4   6  -5    0.70   12.90
  -4   6  -5    3.10    6.60
  -4   6  -5  -10.20    7.50
   4  -6   5   -3.00    7.00
   4  -6   5   -0.10    8.60
   5   5  -5    8.70    9.20
   5   5  -5    8.40    8.80
  -5  -5   5  -11.60    8.70
  -5  -5   5    3.90    5.50
   4   5  -5   25.20    7.60
   4   5  -5   20.20    5.60
   4   5  -5   31.30    5.30
   4   5  -5   32.90    6.80
  -4  -5   5   28.80    4.90
  -4  -5   5   15.80    7.50
  -4  -5   5   23.30    4.90
   3   5  -5  326.17   13.60
   3   5  -5  330.17   14.60
   3   5  -5  327.47   15.20
   3   5  -5  334.67   16.40
   3   5  -5  337.27   15.90
   3   5  -5  322.07   14.60
  -3  -5   5  356.06   17.30
  -3  -5   5  338.37   15.50
  -3  -5   5  340.97   14.60
   2   5  -5   72.19    4.00
   2   5  -5   57.69    6.90
   2   5  -5   75.69    5.70
   2   5  -5   60.19    7.70
   2   5  -5   56.99    6.00
   2   5  -5   66.49    6.80
  -2  -5   5   78.99    6.50
  -2  -5   5   61.39    7.00
  -2  -5   5   73.09    7.10
  -2  -5   5   73.99    9.10
   1   5  -5    3.10    3.70
   1   5  -5    0.40    3.20
   1   5  -5    2.50    5.50
   1   5  -5    3.90    2.90
   1   5  -5    2.40    2.50
   1   5  -5    0.00    3.80
  -1  -5   5    0.70    3.10
  -1  -5   5    1.20    1.80
  -1  -5   5    2.80    3.20
  -1  -5   5    1.20    4.10
   0   5  -5   81.59    6.80
   0   5  -5   77.19    6.60
   0   5  -5   90.69    6.50
   0   5  -5   99.99    6.70
   0   5  -5   86.39    7.10
   0   5  -5   79.79    6.90
   0  -5   5   86.09    7.20
   0  -5   5   76.29    5.70
   0  -5   5   88.39    7.10
   0  -5   5   87.49    7.50
   0  -5   5   81.99    6.70
  -1   5  -5   36.50    7.30
  -1   5  -5   42.60    5.80
  -1   5  -5   41.70    5.40
  -1   5  -5   46.60    6.30
  -1   5  -5   43.70    6.10
  -1   5  -5   41.60    5.80
   1  -5   5   40.70    5.90
   1  -5   5   41.60    5.40
   1  -5   5   44.90    5.50
   1  -5   5   36.70    4.60
   1  -5   5   31.30    6.60
  -2   5  -5   43.70    7.60
  -2   5  -5   55.99   10.00
  -2   5  -5   53.99    7.60
  -2   5  -5   46.10    7.30
  -2   5  -5   40.70    4.70
  -2   5  -5   43.80    6.30
  -2   5  -5   39.90    7.00
   2  -5   5   37.20    4.30
   2  -5   5   53.79    8.20
   2  -5   5   44.00    6.60
   2  -5   5   47.00    6.60
   2  -5   5   56.39    9.00
  -3   5  -5  114.69   11.00
  -3   5  -5  115.69   12.50
  -3   5  -5  123.09   10.40
  -3   5  -5  133.59   10.90
  -3   5  -5  121.59    8.80
  -3   5  -5  113.19    9.60
   3  -5   5  107.69    9.70
   3  -5   5  151.58   12.80
   3  -5   5  120.49    8.20
  -4   5  -5   -0.60    7.70
  -4   5  -5    6.60    7.30
  -4   5  -5   -1.00    6.00
  -4   5  -5   -3.90    4.30
  -4   5  -5   -2.10    6.10
  -4   5  -5   16.20   11.40
   4  -5   5    5.90    7.10
   4  -5   5    4.80    4.90
   4  -5   5   -8.50    8.00
  -5   5  -5   -6.70    7.50
  -5   5  -5  -12.50   16.30
  -5   5  -5    3.40    7.80
  -5   5  -5   32.20    9.80
   5  -5   5    4.90   10.90
   5   4  -5   20.20    8.20
   5   4  -5    0.10    5.20
   5   4  -5   17.50    9.00
  -5  -4   5   14.40    5.10
  -5  -4   5   14.10    8.20
   4   4  -5    8.00    6.10
   4   4  -5   -0.10    5.10
  -4  -4   5   10.20    2.80
  -4  -4   5   10.50    4.10
  -4  -4   5    9.20    4.10
  -4  -4   5   -1.10    6.20
   3   4  -5 1660.33   60.39
   3   4  -5 1675.43   59.89
   3   4  -5 1717.03   59.69
   3   4  -5 1664.23   60.39
   3   4  -5 1621.74   58.99
   3   4  -5 1719.63   60.99
  -3  -4   5 1723.23   61.09
  -3  -4   5 1694.83   59.69
  -3  -4   5 1734.63   59.79
  -3  -4   5 1607.94   58.69
   2   4  -5   49.40    4.60
   2   4  -5   42.40    5.60
   2   4  -5   41.10    5.70
   2   4  -5   48.50    3.70
   2   4  -5   44.20    7.20
   2   4  -5   39.40    5.90
  -2  -4   5   35.60    5.80
  -2  -4   5   45.10    3.70
  -2  -4   5   64.69    8.20
  -2  -4   5   45.20    5.80
  -2  -4   5   41.00    7.10
   1   4  -5    1.30    3.40
   1   4  -5    2.90    3.60
   1   4  -5    6.80    2.90
   1   4  -5    8.70    2.40
   1   4  -5    0.60    3.30
  -1  -4   5    6.00    2.50
  -1  -4   5    6.40    3.80
  -1  -4   5    5.10    3.00
  -1  -4   5    8.90    2.80
  -1  -4   5    0.90    3.20
  -1  -4   5    8.70    1.80
   0   4  -5  405.26   16.00
   0   4  -5  399.36   15.90
   0   4  -5  418.16   15.90
   0   4  -5  424.86   16.10
   0   4  -5  413.76   16.10
   0   4  -5  416.86   14.80
   0   4  -5  389.16   16.20
   0  -4   5  388.36   15.50
   0  -4   5  404.76   15.90
   0  -4   5  407.46   16.00
   0  -4   5  414.26   15.90
   0  -4   5  398.66   16.20
  -1   4  -5   40.00    5.50
  -1   4  -5   32.50    4.30
  -1   4  -5   37.30    5.60
  -1   4  -5   31.70    5.80
  -1   4  -5   31.80    3.90
  -1   4  -5   30.70    4.80
   1  -4   5   37.90    4.60
   1  -4   5   32.10    4.60
   1  -4   5   30.30    5.30
   1  -4   5   29.30    3.90
   1  -4   5   36.00    4.80
  -2   4  -5   -1.70    5.60
  -2   4  -5    5.60    4.00
  -2   4  -5    2.30    1.90
  -2   4  -5    5.10    4.00
  -2   4  -5    1.30    3.90
  -2   4  -5    0.30    3.40
   2  -4   5    3.40    3.70
   2  -4   5    5.90    5.10
   2  -4   5    2.30    3.80
   2  -4   5    5.00    3.20
  -3   4  -5   61.69    6.80
  -3   4  -5   60.99    7.50
  -3   4  -5   65.59    7.60
  -3   4  -5   78.69    9.40
   3  -4   5   83.09    7.60
   3  -4   5   67.79    9.40
   3  -4   5   76.89   10.70
   3  -4   5   72.79    6.70
  -4   4  -5    3.80    5.20
  -4   4  -5    2.80    5.30
  -4   4  -5   -3.50    6.30
  -4   4  -5  -11.00   10.50
  -4   4  -5   -6.90    3.70
  -4   4  -5    0.60    7.50
   4  -4   5   -2.60    6.30
   4  -4   5  -14.20    8.00
   4  -4   5   -7.00    4.90
  -5   4  -5    7.50    6.70
  -5   4  -5    3.50    8.60
  -5   4  -5   -6.10   13.90
  -5   4  -5    5.90    7.00
   5  -4   5    3.40    5.50
   5   3  -5    1.30    8.40
   5   3  -5   -0.50    4.90
   5   3  -5    4.40    6.90
   5   3  -5    2.80    5.10
  -5  -3   5   -1.50    6.70
  -5  -3   5   -0.90    4.20
  -5  -3   5   -3.80    6.40
  -5  -3   5   -1.20    4.60
   4   3  -5   27.20    6.20
   4   3  -5   24.80    4.60
   4   3  -5   27.60    5.00
   4   3  -5   23.80    4.40
   4   3  -5   27.40    6.90
  -4  -3   5   23.80    4.20
  -4  -3   5   22.90    3.70
  -4  -3   5   21.40    5.20
  -4  -3   5   27.90    6.30
   3   3  -5 1260.87   47.40
   3   3  -5 1362.96   48.10
   3   3  -5 1281.27   47.20
   3   3  -5 1331.17   48.90
   3   3  -5 1412.06   48.30
   3   3  -5 1394.66   49.50
  -3  -3   5 1274.07   47.50
  -3  -3   5 1369.16   48.20
  -3  -3   5 1423.46   49.50
  -3  -3   5 1398.06   48.20
   2   3  -5    0.80    2.00
   2   3  -5   -0.80    2.90
   2   3  -5   -3.20    3.40
   2   3  -5    2.50    2.20
   2   3  -5   -1.10    3.40
   2   3  -5    0.30    3.60
  -2  -3   5    1.40    2.00
  -2  -3   5   -1.90    3.00
  -2  -3   5   -0.30    2.60
  -2  -3   5   -4.40    3.80
   1   3  -5   29.60    3.60
   1   3  -5   30.20    3.70
   1   3  -5   23.90    3.40
   1   3  -5   24.00    4.00
   1   3  -5   30.90    4.80
   1   3  -5   24.40    3.90
  -1  -3   5   31.00    4.60
  -1  -3   5   26.10    4.10
  -1  -3   5   27.30    4.50
  -1  -3   5   28.20    3.70
  -1  -3   5   28.40    3.50
   0   3  -5  556.54   20.60
   0   3  -5  542.65   20.50
   0   3  -5  535.65   19.50
   0   3  -5  550.04   20.80
   0   3  -5  563.14   20.70
   0   3  -5  554.64   20.60
   0   3  -5  587.84   20.80
   0  -3   5  532.45   20.60
   0  -3   5  572.24   20.70
   0  -3   5  540.75   20.40
   0  -3   5  538.45   20.50
   0  -3   5  548.95   20.30
  -1   3  -5    0.60    4.20
  -1   3  -5    3.30    2.70
  -1   3  -5   -1.00    2.60
  -1   3  -5   -1.20    2.20
  -1   3  -5   -0.70    2.80
   1  -3   5   -4.30    3.40
   1  -3   5    0.60    2.60
   1  -3   5    1.10    2.00
   1  -3   5    1.60    2.80
   1  -3   5    2.60    2.80
  -2   3  -5   57.09    5.40
  -2   3  -5   44.10    3.90
  -2   3  -5   65.89    7.00
  -2   3  -5   35.40    4.90
  -2   3  -5   62.39    8.40
   2  -3   5   58.69    7.40
   2  -3   5   47.50    5.20
   2  -3   5   38.40    4.90
   2  -3   5   49.20    6.20
  -3   3  -5    8.60    3.20
  -3   3  -5    2.70    3.80
  -3   3  -5   11.50    4.90
  -3   3  -5    7.30    7.40
  -3   3  -5   12.30    4.60
   3  -3   5    6.60    4.40
   3  -3   5   11.10    3.30
   3  -3   5   14.80    6.60
   3  -3   5   14.00    3.80
  -4   3  -5  -12.50    9.10
  -4   3  -5   -4.20    4.30
  -4   3  -5    1.30    6.00
   4  -3   5   -3.60    4.20
   4  -3   5  -11.60    7.50
   4  -3   5   -2.80    3.50
  -5   3  -5   12.60    5.10
  -5   3  -5   21.10   12.80
  -5   3  -5   18.20    8.20
  -5   3  -5    2.00    6.50
   5  -3   5    5.70    9.20
   5   2  -5   48.70    9.00
   5   2  -5   56.59    9.70
   5   2  -5   57.69    7.80
   5   2  -5   54.69    8.70
  -5  -2   5   45.70    7.80
  -5  -2   5   51.49    7.10
  -5  -2   5   46.20    7.40
  -5  -2   5   63.19    7.60
   4   2  -5   81.89    7.40
   4   2  -5   82.29    6.80
   4   2  -5   65.09   10.00
   4   2  -5   72.89    9.60
  -4  -2   5   90.39    6.60
  -4  -2   5   76.99    6.90
  -4  -2   5   60.39    9.70
  -4  -2   5   71.79    6.50
   3   2  -5  631.84   24.30
   3   2  -5  595.84   22.50
   3   2  -5  627.34   22.80
   3   2  -5  598.54   23.90
   3   2  -5  590.14   21.30
  -3  -2   5  583.94   22.40
  -3  -2   5  613.74   24.10
  -3  -2   5  633.34   22.90
  -3  -2   5  629.94   22.90
   2   2  -5  830.02   30.40
   2   2  -5  795.12   28.80
   2   2  -5  868.81   29.80
   2   2  -5  841.32   29.60
  -2  -2   5  822.22   29.70
  -2  -2   5  783.42   29.10
  -2  -2   5  786.02   30.10
  -2  -2   5  814.42   29.60
   1   2  -5   19.30    3.40
   1   2  -5   28.20    3.60
   1   2  -5   21.80    3.30
   1   2  -5   34.50    3.40
   1   2  -5   24.60    3.40
   1   2  -5   22.80    3.20
  -1  -2   5   23.90    3.90
  -1  -2   5   29.70    3.70
  -1  -2   5   28.40    3.50
  -1  -2   5   23.80    3.30
  -1  -2   5   25.70    3.30
   0   2  -5   92.09    6.10
   0   2  -5   86.49    3.60
   0   2  -5   81.29    5.90
   0   2  -5   84.99    6.20
   0   2  -5   96.59    5.50
   0   2  -5   92.19    5.70
   0  -2   5   89.59    5.00
   0  -2   5   96.79    5.40
   0  -2   5  106.49    5.70
   0  -2   5   88.59    5.80
   0  -2   5   94.99    5.50
   0  -2   5   91.29    5.50
  -1   2  -5  476.25   17.50
  -1   2  -5  470.25   17.60
  -1   2  -5  477.45   17.90
  -1   2  -5  474.15   18.30
  -1   2  -5  479.85   17.40
   1  -2   5  470.55   17.30
   1  -2   5  443.46   18.10
   1  -2   5  471.05   17.20
   1  -2   5  445.36   17.90
   1  -2   5  468.65   17.40
  -2   2  -5   10.10    3.30
  -2   2  -5    6.90    1.90
  -2   2  -5   -4.00    4.70
  -2   2  -5   -4.20    2.80
  -2   2  -5    1.70    2.60
   2  -2   5   -2.20    2.70
   2  -2   5    4.70    2.60
   2  -2   5   -7.40    4.50
   2  -2   5    4.50    3.00
  -3   2  -5    4.40    2.50
  -3   2  -5    4.30    6.30
  -3   2  -5   10.80    4.20
  -3   2  -5    5.40    3.10
  -3   2  -5   -0.80    4.20
   3  -2   5   12.00    5.90
   3  -2   5    6.80    3.00
   3  -2   5    5.30    3.60
  -4   2  -5    3.50    8.90
  -4   2  -5    6.10    3.50
  -4   2  -5   14.70    6.10
  -4   2  -5   13.20    2.70
   4  -2   5    3.80    3.50
   4  -2   5   -1.90    7.50
   4  -2   5    3.50    3.10
  -5   2  -5    8.90   11.90
  -5   2  -5   14.20    2.80
  -5   2  -5   16.00    3.50
  -5   2  -5   15.60    8.20
   5  -2   5   15.90    3.70
   5  -2   5   18.80    4.20
   5  -2   5   18.40    8.60
   5   1  -5   55.69   10.70
   5   1  -5   57.59    8.20
   5   1  -5   42.30    7.20
   5   1  -5   44.60    9.30
  -5  -1   5   59.69    8.70
  -5  -1   5   58.09   10.80
  -5  -1   5   38.70    5.20
  -5  -1   5   48.00    7.20
   4   1  -5   -0.20    4.60
   4   1  -5   -1.50    3.60
   4   1  -5   -4.20    4.60
   4   1  -5   -5.20    4.00
   4   1  -5    3.10    5.70
  -4  -1   5   -4.90    3.30
  -4  -1   5   -5.40    4.30
  -4  -1   5   -2.90    3.40
  -4  -1   5   -1.50    3.90
   3   1  -5   44.80    5.30
   3   1  -5   35.90    5.10
   3   1  -5   37.60    6.70
   3   1  -5   37.10    5.70
   3   1  -5   53.09    6.60
  -3  -1   5   35.20    5.20
  -3  -1   5   37.90    4.90
  -3  -1   5   43.80    5.60
  -3  -1   5   41.90    6.80
   2   1  -5 1164.98   41.20
   2   1  -5 1181.68   40.70
   2   1  -5 1079.89   39.70
   2   1  -5 1205.88   40.80
   2   1  -5 1143.79   41.10
  -2  -1   5 1079.19   40.50
  -2  -1   5 1125.59   40.40
  -2  -1   5 1143.49   41.10
  -2  -1   5 1156.08   40.70
   1   1  -5    6.40    2.30
   1   1  -5   -0.80    2.70
   1   1  -5    3.00    2.60
   1   1  -5    3.50    2.50
  -1  -1   5    3.10    2.50
  -1  -1   5    4.20    2.20
  -1  -1   5    4.90    2.90
  -1  -1   5    1.10    2.40
   0   1  -5  128.59    6.00
   0   1  -5  129.19    6.50
   0   1  -5  111.49    6.00
   0   1  -5  114.59    6.00
   0   1  -5  117.59    6.10
   0  -1   5  115.09    6.10
   0  -1   5  117.09    5.70
   0  -1   5  120.69    5.70
   0  -1   5  122.49    5.90
   0  -1   5  116.19    5.90
   0  -1   5  118.59    6.20
  -1   1  -5 1383.16   47.40
  -1   1  -5 1357.96   47.70
  -1   1  -5 1382.06   47.40
  -1   1  -5 1377.06   47.50
  -1   1  -5 1353.66   48.10
   1  -1   5 1318.27   47.90
   1  -1   5 1351.26   47.40
   1  -1   5 1330.77   48.00
   1  -1   5 1359.76   47.40
   1  -1   5 1296.87   47.70
  -2   1  -5 2387.56   81.89
  -2   1  -5 2293.87   81.49
  -2   1  -5 2416.56   80.79
  -2   1  -5 2298.97   80.69
  -2   1  -5 2293.27   80.59
   2  -1   5 2343.97   81.79
   2  -1   5 2173.38   81.49
   2  -1   5 2346.67   80.69
   2  -1   5 2320.27   80.69
  -3   1  -5   12.60    6.30
  -3   1  -5   22.10    3.40
  -3   1  -5   12.10    2.20
  -3   1  -5    7.30    4.50
  -3   1  -5   12.10    2.60
   3  -1   5    7.10    2.10
   3  -1   5   15.20    4.80
   3  -1   5   24.80    3.90
   3  -1   5   22.70    5.60
  -4   1  -5   78.49    4.30
  -4   1  -5   76.29    4.70
  -4   1  -5   77.39    5.10
  -4   1  -5   76.99   13.30
  -4   1  -5   82.39   11.90
  -4   1  -5   77.79    5.00
  -4   1  -5   83.89   12.20
   4  -1   5   78.99    5.30
   4  -1   5   75.39   11.30
  -5   1  -5   15.70    8.00
  -5   1  -5   32.50   11.60
   5  -1   5   19.90    2.60
   5  -1   5   31.50    9.00
   5   0  -5    6.10    7.30
   5   0  -5    6.00    8.50
   5   0  -5    7.00    5.80
   5   0  -5    3.60    4.80
  -5   0   5   -5.60    4.90
  -5   0   5   -2.70    4.10
  -5   0   5   -1.70    4.50
  -5   0   5    4.70    6.00
   4   0  -5   -1.80    4.10
   4   0  -5   -7.30    4.30
   4   0  -5    7.10    5.20
   4   0  -5   -3.30    5.60
   4   0  -5   -6.00    3.60
  -4   0   5   -2.00    3.90
  -4   0   5    1.60    4.60
  -4   0   5   -1.50    3.40
   3   0  -5  155.18    8.20
   3   0  -5  128.39   11.60
   3   0  -5  145.79    8.70
   3   0  -5  152.38    9.60
   3   0  -5  148.79    9.40
  -3   0   5  156.18    8.00
  -3   0   5  156.68    7.80
  -3   0   5  150.08    8.80
  -3   0   5  141.89    7.70
   2   0  -5   48.40    4.60
   2   0  -5   32.50    1.70
   2   0  -5   36.90    1.80
  -2   0   5   30.50    4.10
   1   0  -5   -0.90    2.40
   1   0  -5    1.50    2.40
   1   0  -5   -2.80    2.40
   1   0  -5   -0.90    2.50
  -1   0   5   -2.30    2.20
  -1   0   5   -2.20    2.20
  -1   0   5   -0.90    2.20
  -1   0   5    2.60    2.00
   0   0  -5 1179.38   40.80
   0   0  -5 1169.18   40.80
   0   0  -5 1150.68   40.90
   0   0  -5 1118.69   40.80
   0   0   5 1128.89   40.90
   0   0   5 1175.28   40.80
   0   0   5 1164.98   40.70
   0   0   5 1187.08   40.80
   0   0   5 1146.19   40.80
   0   0   5 1169.38   40.70
  -1   0  -5 1183.88   41.20
  -1   0  -5 1174.58   41.80
  -1   0  -5 1202.58   41.30
  -1   0  -5 1198.38   41.40
  -1   0  -5 1200.98   41.30
   1   0   5 1182.38   41.80
   1   0   5 1187.58   41.20
   1   0   5 1140.99   41.40
   1   0   5 1147.09   41.70
   1   0   5 1164.68   41.20
   1   0   5 1134.69   41.00
  -2   0  -5  527.05   18.70
  -2   0  -5  465.95   17.70
  -2   0  -5  484.55   17.70
  -2   0  -5  481.25   19.00
   2   0   5  477.25   17.70
   2   0   5  502.55   19.20
  -3   0  -5  264.97   13.00
  -3   0  -5  252.57    9.60
  -3   0  -5  255.27   12.40
  -3   0  -5  263.87   12.00
   3   0   5  222.58   12.20
   3   0   5  257.57   12.70
   3   0   5  265.47    9.70
   3   0   5  244.48    9.70
  -4   0  -5   -1.70    2.70
  -4   0  -5    3.00    5.10
  -4   0  -5  -10.30    6.90
  -4   0  -5    3.40    6.00
   4   0   5   -5.10    6.40
   4   0   5   -0.60    1.70
   4   0   5    1.00    1.80
  -5   0  -5   35.40   10.40
  -5   0  -5   17.90    3.30
  -5   0  -5    9.60    7.80
  -5   0  -5   13.10   12.60
  -5   0  -5   17.00    6.70
   5   0   5   28.90    8.20
   5  -1  -5    2.50    5.20
   5  -1  -5    1.40    5.10
   5  -1  -5   -4.00    8.60
   5  -1  -5    2.70    7.30
   5  -1  -5    0.30    5.70
  -5   1   5  -11.00    4.60
  -5   1   5   -3.50    4.40
  -5   1   5    2.20    6.60
  -5   1   5   -8.70    8.10
  -5   1   5   -2.90    4.40
   4  -1  -5   -6.70    3.90
   4  -1  -5    3.80    4.30
   4  -1  -5   13.90    5.60
   4  -1  -5    7.20    4.00
   4  -1  -5    4.30    6.30
  -4   1   5    3.00    3.70
  -4   1   5    2.60    3.50
  -4   1   5    5.50    3.60
  -4   1   5    6.30    5.00
   3  -1  -5   93.69    7.00
   3  -1  -5   87.09    7.60
   3  -1  -5   90.79    7.30
   3  -1  -5   88.79    6.70
   3  -1  -5   66.49    7.10
  -3   1   5   93.19    6.90
  -3   1   5   88.59    6.20
  -3   1   5   82.39    6.30
  -3   1   5   88.89    6.70
   2  -1  -5  166.38    8.80
   2  -1  -5  189.48    8.40
   2  -1  -5  156.28    8.40
   2  -1  -5  185.78    8.60
  -2   1   5  196.48    8.60
  -2   1   5  164.88    7.90
  -2   1   5  194.18    8.30
  -2   1   5  181.18    8.10
   1  -1  -5   38.80    3.90
   1  -1  -5   42.20    4.20
   1  -1  -5   28.00    4.00
   1  -1  -5   33.60    4.00
   1  -1  -5   33.90    3.00
  -1   1   5   35.80    3.90
  -1   1   5   34.70    4.40
  -1   1   5   35.90    3.80
  -1   1   5   30.20    3.70
   0  -1  -5 1159.28   38.80
   0  -1  -5 1102.49   38.80
   0  -1  -5 1066.19   38.80
   0   1   5 1094.99   38.90
   0   1   5 1146.19   38.80
   0   1   5 1049.09   38.50
   0   1   5 1090.79   38.70
  -1  -1  -5  688.23   25.60
  -1  -1  -5  702.33   25.00
  -1  -1  -5  712.43   25.00
  -1  -1  -5  729.33   25.00
   1   1   5  696.13   25.50
   1   1   5  665.23   25.10
   1   1   5  698.03   25.00
   1   1   5  694.33   25.60
   1   1   5  734.33   25.00
   1   1   5  731.23   25.10
  -2  -1  -5  227.68    9.40
  -2  -1  -5  216.48   10.20
  -2  -1  -5  209.18    8.10
   2   1   5  229.48    9.60
   2   1   5  212.78   11.00
   2   1   5  211.38    9.50
   2   1   5  192.28    8.10
  -3  -1  -5  173.68    8.20
  -3  -1  -5  160.78   14.40
  -3  -1  -5  169.58   10.00
  -3  -1  -5  167.38    9.10
   3   1   5  150.48    9.30
   3   1   5  155.48    6.10
   3   1   5  161.18    9.60
   3   1   5  175.58    6.20
  -4  -1  -5   -2.50    4.50
  -4  -1  -5   -1.20    4.50
  -4  -1  -5   -1.40    3.20
  -4  -1  -5    3.00    5.60
  -4  -1  -5  -12.10    6.30
   4   1   5   -9.60    5.60
  -5  -1  -5    4.50    4.00
  -5  -1  -5   -9.70    6.90
  -5  -1  -5   -4.80    6.10
  -5  -1  -5   11.10    8.40
  -5  -1  -5    4.10    9.40
   5   1   5   -2.30    7.00
  -6  -1  -5    6.90   14.10
  -6  -1  -5   -7.50   10.40
   6   1   5   -1.30    8.80
   5  -2  -5   60.89   10.10
   5  -2  -5   68.09   10.40
   5  -2  -5   63.29   12.00
   5  -2  -5   52.69    6.40
   5  -2  -5   43.90    6.20
  -5   2   5   52.89    9.00
  -5   2   5   64.59   11.30
  -5   2   5   55.39    8.40
  -5   2   5   66.29   13.70
   4  -2  -5    3.90    6.20
   4  -2  -5   -6.40    6.10
   4  -2  -5    4.80    3.80
   4  -2  -5   -0.30    4.10
   4  -2  -5    0.90    4.30
  -4   2   5   -0.80    5.70
  -4   2   5   -0.60    4.60
  -4   2   5   -2.20    5.40
  -4   2   5    3.80    3.20
  -4   2   5    2.30    3.80
   3  -2  -5  452.05   16.90
   3  -2  -5  424.96   17.90
   3  -2  -5  414.26   17.90
   3  -2  -5  430.56   16.90
   3  -2  -5  435.16   17.00
  -3   2   5  419.26   17.70
  -3   2   5  426.16   16.80
  -3   2   5  429.96   16.60
   2  -2  -5  391.86   16.10
   2  -2  -5  400.36   15.50
   2  -2  -5  376.86   14.30
   2  -2  -5  414.06   15.70
   2  -2  -5  422.06   15.70
  -2   2   5  402.26   15.40
  -2   2   5  413.46   15.80
  -2   2   5  400.26   15.40
  -2   2   5  402.76   15.40
   1  -2  -5  554.84   19.50
   1  -2  -5  560.64   20.00
   1  -2  -5  532.35   20.00
   1  -2  -5  544.85   20.20
   1  -2  -5  544.85   19.90
  -1   2   5  534.85   19.90
  -1   2   5  559.44   20.10
  -1   2   5  523.75   19.90
   0  -2  -5 3014.00  102.59
   0  -2  -5 2980.30  102.59
   0  -2  -5 2890.61  102.69
   0  -2  -5 2947.10  102.69
   0   2   5 2999.90  102.59
   0   2   5 3012.90  102.59
   0   2   5 2844.02  102.59
  -1  -2  -5  166.18    7.10
  -1  -2  -5  174.18    7.90
  -1  -2  -5  175.48    8.00
  -1  -2  -5  181.58    6.70
  -1  -2  -5  179.58    7.10
   1   2   5  161.28    6.80
   1   2   5  167.78    7.00
   1   2   5  182.48    7.70
   1   2   5  172.88    7.20
   1   2   5  175.88    7.60
  -2  -2  -5 2168.38   80.79
  -2  -2  -5 2329.57   80.19
  -2  -2  -5 2443.36   81.29
  -2  -2  -5 2341.77   81.29
   2   2   5 2175.18   80.19
   2   2   5 2216.58   81.19
   2   2   5 2351.06   81.59
   2   2   5 2533.45   80.29
  -3  -2  -5  119.19    7.50
  -3  -2  -5  126.19    7.60
  -3  -2  -5  125.39    8.00
  -3  -2  -5  129.79    8.50
  -3  -2  -5  124.99    8.40
   3   2   5  124.09    8.30
   3   2   5  115.39    8.50
  -4  -2  -5   -6.90    4.30
  -4  -2  -5   -1.00    4.60
  -4  -2  -5    0.80    6.30
  -4  -2  -5   -7.00    5.80
  -4  -2  -5   -1.80    3.60
   4   2   5   -8.90    5.20
  -5  -2  -5   19.00    9.00
  -5  -2  -5   20.10    8.90
  -5  -2  -5    8.00    7.10
  -5  -2  -5   19.60    5.20
  -5  -2  -5   19.10    6.30
   5   2   5   19.60    7.80
  -6  -2  -5   50.79    9.30
  -6  -2  -5   70.79   14.10
  -6  -2  -5   36.70   11.10
   6   2   5   71.09   14.40
   5  -3  -5   10.00    4.50
   5  -3  -5   10.50    5.60
   5  -3  -5   -2.90    5.80
   5  -3  -5   10.60    9.00
   5  -3  -5   19.30    8.10
  -5   3   5   20.60    5.90
  -5   3   5   17.40    7.90
  -5   3   5   20.20    5.40
  -5   3   5   12.40    8.60
   4  -3  -5  180.18   10.10
   4  -3  -5  159.68   10.30
   4  -3  -5  171.98    9.50
   4  -3  -5  183.68   12.80
   4  -3  -5  172.38   12.90
  -4   3   5  175.88   11.70
  -4   3   5  176.78   10.70
  -4   3   5  148.79   12.60
   3  -3  -5  122.99    9.60
   3  -3  -5  124.79    9.30
   3  -3  -5  123.99    7.20
   3  -3  -5  132.29    8.00
   3  -3  -5  116.59    7.10
  -3   3   5  122.69    8.00
  -3   3   5  118.49    7.00
  -3   3   5  111.19    5.10
  -3   3   5  116.89    9.50
  -3   3   5  141.19    7.70
   2  -3  -5   72.09    5.50
   2  -3  -5   71.19    3.90
  -2   3   5   55.59    5.50
  -2   3   5   70.89    5.20
  -2   3   5   73.39    5.30
   1  -3  -5   68.19    4.70
   1  -3  -5   64.19    5.10
   1  -3  -5   57.29    5.00
   1  -3  -5   67.89    4.30
   1  -3  -5   65.89    5.00
  -1   3   5   67.59    4.10
  -1   3   5   65.79    5.00
  -1   3   5   61.99    4.90
  -1   3   5   60.49    4.90
   0  -3  -5   13.40    2.90
   0  -3  -5    9.70    3.00
   0  -3  -5    9.50    2.40
   0  -3  -5   12.00    2.70
   0   3   5   13.80    2.50
   0   3   5   13.50    2.70
   0   3   5   11.20    2.50
   0   3   5   10.60    2.30
  -1  -3  -5  373.96   14.40
  -1  -3  -5  367.06   13.60
  -1  -3  -5  356.96   14.00
  -1  -3  -5  375.16   13.60
   1   3   5  386.96   13.90
   1   3   5  372.26   13.60
   1   3   5  366.16   14.00
  -2  -3  -5  182.78    8.60
  -2  -3  -5  165.28    7.90
  -2  -3  -5  176.78    7.10
  -2  -3  -5  201.38    9.10
  -2  -3  -5  210.98    8.70
   2   3   5  162.68    7.20
   2   3   5  183.68    8.70
   2   3   5  210.88    8.80
   2   3   5  201.18    7.20
   2   3   5  218.18    9.10
  -3  -3  -5   11.20    3.50
  -3  -3  -5    0.80    3.90
  -3  -3  -5   14.10    4.40
  -3  -3  -5    8.10    3.00
  -3  -3  -5   12.90    4.10
   3   3   5   11.60    4.50
   3   3   5   28.90    5.90
  -4  -3  -5    2.80    5.40
  -4  -3  -5   -9.00    5.30
  -4  -3  -5    0.50    4.30
  -4  -3  -5    5.20    4.70
  -4  -3  -5   -3.00    4.30
   4   3   5  -12.90    5.60
   4   3   5   -0.70    5.20
  -5  -3  -5   71.89   10.80
  -5  -3  -5   59.59    9.80
  -5  -3  -5   48.10    8.80
  -5  -3  -5   38.00    8.90
  -5  -3  -5   40.80   11.90
   5   3   5   62.19    8.80
  -6  -3  -5   28.60   11.90
  -6  -3  -5   20.90    9.20
  -6  -3  -5   34.50   10.60
  -6  -3  -5   25.00    9.60
   6   3   5   67.69   14.10
   5  -4  -5    6.90    7.50
   5  -4  -5   18.00    8.40
   5  -4  -5   19.50    9.90
   5  -4  -5    3.90    6.20
   5  -4  -5   16.30    4.00
  -5   4   5   12.70    6.50
  -5   4   5   13.10    8.50
  -5   4   5    7.80    8.40
   4  -4  -5  289.97   14.20
   4  -4  -5  290.17   16.50
   4  -4  -5  301.47   15.70
   4  -4  -5  309.57   16.70
   4  -4  -5  292.17   12.80
  -4   4   5  303.07   15.20
  -4   4   5  283.97   17.40
  -4   4   5  287.77   11.00
  -4   4   5  302.37   13.80
  -4   4   5  298.07   14.00
   3  -4  -5  174.78   10.00
   3  -4  -5  178.98   11.10
   3  -4  -5  189.78    9.70
   3  -4  -5  184.58   11.40
   3  -4  -5  184.98    8.70
  -3   4   5  177.18   10.30
  -3   4   5  191.18   10.00
  -3   4   5  174.08   11.20
  -3   4   5  166.88    7.60
  -3   4   5  190.78    9.70
  -3   4   5  170.68    9.10
   2  -4  -5  429.66   16.10
   2  -4  -5  434.66   17.20
   2  -4  -5  438.16   16.80
   2  -4  -5  430.96   15.80
   2  -4  -5  432.06   16.90
  -2   4   5  421.66   16.50
  -2   4   5  394.16   17.50
  -2   4   5  427.66   16.60
  -2   4   5  429.76   15.90
  -2   4   5  437.36   17.20
   1  -4  -5   45.00    4.50
   1  -4  -5   42.60    4.80
   1  -4  -5   36.20    4.80
   1  -4  -5   48.20    4.30
  -1   4   5   52.09    5.00
  -1   4   5   47.40    4.10
  -1   4   5   38.20    5.30
  -1   4   5   40.10    4.70
   0  -4  -5 1036.20   35.70
   0  -4  -5 1009.10   35.60
   0  -4  -5 1009.60   35.80
   0  -4  -5  949.60   35.60
   0   4   5 1035.80   35.60
   0   4   5  934.21   35.10
   0   4   5 1034.20   35.60
   0   4   5 1012.10   35.70
   0   4   5  991.30   35.60
  -1  -4  -5  501.65   18.00
  -1  -4  -5  486.15   18.00
  -1  -4  -5  491.45   18.80
  -1  -4  -5  493.35   18.20
   1   4   5  489.35   18.60
   1   4   5  515.15   18.00
   1   4   5  485.55   18.10
   1   4   5  483.95   17.90
  -2  -4  -5  516.75   19.30
  -2  -4  -5  524.65   19.20
  -2  -4  -5  498.85   19.70
  -2  -4  -5  481.65   18.60
  -2  -4  -5  541.25   18.50
  -2  -4  -5  508.55   18.40
   2   4   5  535.05   18.50
   2   4   5  509.95   19.80
   2   4   5  549.85   19.40
   2   4   5  514.35   19.30
  -3  -4  -5  555.34   21.20
  -3  -4  -5  571.34   21.70
  -3  -4  -5  569.44   21.70
  -3  -4  -5  520.35   21.10
  -3  -4  -5  575.44   22.10
   3   4   5  592.14   21.50
   3   4   5  547.05   22.20
  -4  -4  -5    2.50    5.40
  -4  -4  -5    1.20    4.90
  -4  -4  -5   -0.50    4.10
  -4  -4  -5    3.00    5.00
  -4  -4  -5    0.60    4.80
   4   4   5  -11.30    5.70
   4   4   5    3.00    5.10
  -5  -4  -5   12.50    6.40
  -5  -4  -5    6.20    6.20
  -5  -4  -5    2.10    6.50
  -5  -4  -5    2.30    7.10
  -5  -4  -5   -1.50    7.60
   5   4   5   -5.30    8.70
   5   4   5    7.10    7.20
   5  -5  -5   -9.80    6.80
   5  -5  -5   26.40    9.70
   5  -5  -5   -6.50    8.50
  -5   5   5    3.10    6.90
  -5   5   5    2.10    8.70
   4  -5  -5    3.10    5.10
   4  -5  -5   13.80    3.20
   4  -5  -5   19.80    7.50
   4  -5  -5   17.70    7.50
  -4   5   5   10.70    4.70
  -4   5   5   15.70    5.10
  -4   5   5   13.30    2.80
  -4   5   5    7.20    6.70
   3  -5  -5  158.78    9.10
   3  -5  -5  166.38    8.10
   3  -5  -5  147.29   10.10
   3  -5  -5  149.19   11.10
   3  -5  -5  164.78   11.70
  -3   5   5  167.78   11.20
  -3   5   5  183.28   10.40
  -3   5   5  183.38    9.80
  -3   5   5  158.18    7.70
  -3   5   5  157.18    9.20
   2  -5  -5  285.07   11.40
   2  -5  -5  252.87   14.30
   2  -5  -5  287.27   12.20
   2  -5  -5  279.27   12.70
   2  -5  -5  289.07   11.50
   2  -5  -5  302.27   13.50
  -2   5   5  280.77   13.30
  -2   5   5  294.57   12.20
  -2   5   5  292.77   11.50
  -2   5   5  279.27   12.50
   1  -5  -5  526.65   20.50
   1  -5  -5  559.04   20.30
   1  -5  -5  554.54   20.30
   1  -5  -5  548.55   20.50
  -1   5   5  563.14   20.30
  -1   5   5  538.35   20.50
  -1   5   5  552.34   20.50
  -1   5   5  547.25   20.60
  -1   5   5  524.95   20.60
   0  -5  -5  751.32   27.00
   0  -5  -5  742.23   26.70
   0  -5  -5  727.13   26.70
   0  -5  -5  723.83   26.90
   0   5   5  724.03   26.20
   0   5   5  722.03   26.60
   0   5   5  739.03   26.60
   0   5   5  764.62   26.70
   0   5   5  731.03   26.80
  -1  -5  -5  684.03   25.10
  -1  -5  -5  691.63   25.00
  -1  -5  -5  682.43   25.60
  -1  -5  -5  679.63   25.00
   1   5   5  714.13   25.00
   1   5   5  690.13   25.00
   1   5   5  696.73   25.60
   1   5   5  713.43   25.10
  -2  -5  -5   -3.40    3.70
  -2  -5  -5    3.80    2.70
  -2  -5  -5    3.30    1.90
  -2  -5  -5    1.80    1.90
   2   5   5    0.00    1.60
   2   5   5    7.00    2.60
   2   5   5    7.40    3.40
   2   5   5   13.10    3.80
   2   5   5    1.60    1.90
  -3  -5  -5  298.07   13.00
  -3  -5  -5  285.77   12.40
  -3  -5  -5  274.67   11.40
  -3  -5  -5  286.97   13.80
  -3  -5  -5  245.78   11.60
   3   5   5  268.67   12.80
   3   5   5  297.87   12.00
   3   5   5  273.77   10.10
   3   5   5  260.87   10.10
  -4  -5  -5   -6.30    3.90
  -4  -5  -5   -6.90    4.90
  -4  -5  -5   -3.10    5.30
  -4  -5  -5    0.50    4.30
  -4  -5  -5   -2.90    5.40
   4   5   5   -4.60    4.70
   4   5   5   -1.00    6.00
  -5  -5  -5   10.80    6.40
  -5  -5  -5   14.30    7.90
  -5  -5  -5   19.40    7.30
  -5  -5  -5   13.20    6.60
  -5  -5  -5    7.00    6.50
   5   5   5   29.20   13.90
   5   5   5   15.70    7.00
   5  -6  -5   12.90    9.90
   5  -6  -5   26.90   10.50
   5  -6  -5   17.00   10.80
  -5   6   5   12.50    9.50
  -5   6   5   21.00    7.70
   4  -6  -5   62.49   12.00
   4  -6  -5   29.80    6.20
   4  -6  -5   21.90    6.50
   4  -6  -5   53.79    9.80
   4  -6  -5   42.40    5.10
  -4   6   5   25.20    7.70
  -4   6   5   25.40    7.60
  -4   6   5   30.10    3.90
  -4   6   5   27.40    6.10
  -4   6   5   33.30    5.60
   3  -6  -5  269.37   14.70
   3  -6  -5  262.27   10.90
   3  -6  -5  216.78   13.90
   3  -6  -5  264.67   13.20
  -3   6   5  281.27   13.00
  -3   6   5  235.78   11.20
  -3   6   5  265.07   17.60
  -3   6   5  261.27   12.20
  -3   6   5  228.08   16.20
   2  -6  -5   13.20    3.80
   2  -6  -5   18.60    5.50
   2  -6  -5   10.20    4.40
   2  -6  -5    1.70    4.30
   2  -6  -5   10.10    3.40
   2  -6  -5    9.00    2.40
  -2   6   5   10.10    4.10
  -2   6   5    8.30    3.50
  -2   6   5   12.20    4.10
  -2   6   5   11.20    4.00
  -2   6   5    8.20    3.00
   1  -6  -5  215.48    9.50
   1  -6  -5  221.28    9.90
   1  -6  -5  201.58    9.80
   1  -6  -5  214.88    9.90
  -1   6   5  215.28    9.80
  -1   6   5  218.98    9.50
  -1   6   5  207.18   10.00
  -1   6   5  215.78    9.80
  -1   6   5  228.48   10.00
   0  -6  -5  362.66   14.80
   0  -6  -5  363.66   13.50
   0  -6  -5  365.26   14.70
   0  -6  -5  368.36   14.50
   0   6   5  359.66   14.60
   0   6   5  357.26   14.20
   0   6   5  387.06   14.50
   0   6   5  360.66   13.80
   0   6   5  383.56   14.60
  -1  -6  -5   78.79    3.60
  -1  -6  -5   77.19    5.40
  -1  -6  -5   82.09    5.10
  -1  -6  -5   81.99    5.70
  -1  -6  -5   70.89    6.40
   1   6   5   82.29    6.10
   1   6   5   84.19    4.80
   1   6   5   91.39    5.60
   1   6   5   80.79    5.30
  -2  -6  -5   83.59    5.10
  -2  -6  -5   86.09    5.10
  -2  -6  -5   92.29    3.90
  -2  -6  -5   80.39    5.20
  -2  -6  -5   88.89    7.60
  -2  -6  -5   77.39    5.00
  -2  -6  -5   72.79    6.90
   2   6   5   80.89    5.10
   2   6   5   80.39    5.20
   2   6   5   87.99    6.60
   2   6   5   80.49    5.00
   2   6   5   92.09    7.00
  -3  -6  -5  122.79    5.70
  -3  -6  -5  125.89    5.40
  -3  -6  -5  102.79    6.90
  -3  -6  -5  119.49    8.90
  -3  -6  -5  134.29    7.70
  -3  -6  -5  132.59   10.30
  -3  -6  -5  118.29    6.60
   3   6   5  123.99    5.70
   3   6   5  125.19    9.30
   3   6   5  115.19   10.50
   3   6   5  123.99    5.60
  -4  -6  -5   -1.00    4.00
  -4  -6  -5    0.10    5.40
  -4  -6  -5    4.80    3.90
  -4  -6  -5    2.00    5.20
   4   6   5    0.60    4.60
   4   6   5   -5.70    6.00
  -5  -6  -5    9.80    5.20
  -5  -6  -5    0.80    7.70
  -5  -6  -5   -0.50    6.30
  -5  -6  -5   -0.60    6.70
  -5  -6  -5    1.10    7.60
   5   6   5   -2.80    6.50
   5   6   5    0.10    8.90
   5  -7  -5   17.80   12.00
   5  -7  -5   22.40   10.50
  -5   7   5   33.80    8.80
  -5   7   5   20.50   14.20
   4  -7  -5   16.80    8.60
   4  -7  -5   17.70    6.00
   4  -7  -5   10.40    6.60
   4  -7  -5   18.70    8.10
   4  -7  -5   13.90    2.10
  -4   7   5    8.20    7.20
  -4   7   5   10.20    4.20
  -4   7   5    0.00    7.40
  -4   7   5   18.70    6.90
  -4   7   5   12.80    6.70
   3  -7  -5  138.29   11.10
   3  -7  -5  149.39    7.70
   3  -7  -5  137.59   11.40
   3  -7  -5  151.88   12.50
  -3   7   5  135.79    8.70
  -3   7   5  135.19   10.40
  -3   7   5  148.49   12.80
  -3   7   5  138.19   10.00
  -3   7   5  162.28   10.50
   2  -7  -5    0.40    3.70
   2  -7  -5    3.80    5.80
   2  -7  -5    1.00    4.40
   2  -7  -5   -7.30    4.00
   2  -7  -5   -2.20    4.40
  -2   7   5    2.00    3.30
  -2   7   5    3.20    4.20
  -2   7   5   -4.50    3.90
  -2   7   5    2.50    3.70
  -2   7   5    1.90    4.20
   1  -7  -5   74.29    6.70
   1  -7  -5   72.39    6.40
   1  -7  -5   59.89    6.00
   1  -7  -5   67.29    5.50
  -1   7   5   56.59    6.10
  -1   7   5   59.59    6.50
  -1   7   5   70.99    6.30
  -1   7   5   67.39    6.20
  -1   7   5   63.69    6.30
   0  -7  -5  258.87   11.40
   0  -7  -5  290.17   12.50
   0  -7  -5  281.17   12.00
   0  -7  -5  284.47   12.40
   0  -7  -5  285.37   10.60
   0   7   5  287.47   11.20
   0   7   5  289.27   12.50
   0   7   5  302.97   12.30
   0   7   5  272.77   11.70
   0   7   5  280.07   11.90
  -1  -7  -5    9.90    3.40
  -1  -7  -5    8.10    1.70
  -1  -7  -5   11.40    3.30
  -1  -7  -5    6.60    4.10
   1   7   5    9.40    3.20
   1   7   5   11.70    3.50
   1   7   5   10.50    2.60
   1   7   5    9.30    2.70
  -2  -7  -5   20.10    5.10
  -2  -7  -5   15.60    3.00
  -2  -7  -5   21.30    4.20
  -2  -7  -5   11.20    4.70
  -2  -7  -5   20.70    3.10
  -2  -7  -5   16.10    3.10
  -2  -7  -5   26.30    2.80
   2   7   5   24.10    3.80
   2   7   5   20.50    3.20
   2   7   5   35.90    5.80
   2   7   5   20.50    3.00
   2   7   5   27.50    5.40
  -3  -7  -5   59.49    4.80
  -3  -7  -5   66.59   10.20
  -3  -7  -5   67.89    5.00
  -3  -7  -5   60.99    8.40
  -3  -7  -5   63.79    4.80
  -3  -7  -5   50.59    4.50
  -3  -7  -5   55.09    5.90
   3   7   5   61.89    7.60
   3   7   5   51.99    5.70
   3   7   5   66.09    7.90
  -4  -7  -5    8.70    4.10
  -4  -7  -5   12.80    7.00
  -4  -7  -5    8.70    3.40
  -4  -7  -5    5.10    6.00
   4   7   5   11.90    1.90
   4   7   5    3.10    6.30
   4   7   5   10.40    1.70
  -5  -7  -5    7.20    8.70
  -5  -7  -5   -0.70    7.50
  -5  -7  -5    7.40    7.50
  -5  -7  -5    8.50    4.20
  -5  -7  -5   12.80    6.30
   5   7   5   14.30    9.20
   4  -8  -5   17.50    8.30
   4  -8  -5   18.40   10.00
   4  -8  -5   10.90    9.00
  -4   8   5   23.60    5.30
  -4   8   5   25.20    6.20
  -4   8   5   16.80    7.50
  -4   8   5   19.00    7.80
  -4   8   5   11.60    8.40
   3  -8  -5   38.30    8.20
   3  -8  -5   43.50    5.60
   3  -8  -5   40.00    7.30
  -3   8   5   50.59    7.00
  -3   8   5   34.70    5.70
  -3   8   5   39.00    6.50
  -3   8   5   46.40    6.90
  -3   8   5   45.50    6.40
   2  -8  -5   63.69    9.40
   2  -8  -5   28.90    5.70
   2  -8  -5   43.70    7.10
   2  -8  -5   37.60    6.20
   2  -8  -5   45.70    7.30
  -2   8   5   23.40    5.20
  -2   8   5   35.80    8.40
  -2   8   5   44.70    7.00
  -2   8   5   61.79    8.30
   1  -8  -5   23.00    4.90
   1  -8  -5   12.50    4.60
   1  -8  -5   16.30    3.50
   1  -8  -5   14.70    4.30
  -1   8   5   15.90    4.00
  -1   8   5   16.60    3.50
  -1   8   5   19.40    4.00
  -1   8   5   18.60    4.20
  -1   8   5   14.30    4.40
   0  -8  -5   23.20    4.20
   0  -8  -5   29.40    4.50
   0  -8  -5   28.90    4.80
   0  -8  -5   30.60    5.20
   0   8   5   38.90    5.60
   0   8   5   30.60    4.00
   0   8   5   31.10    4.70
   0   8   5   38.30    6.10
   0   8   5   38.40    4.30
  -1  -8  -5   14.60    3.40
  -1  -8  -5   17.90    3.70
  -1  -8  -5   14.20    4.00
  -1  -8  -5   12.40    4.80
  -1  -8  -5   18.20    4.80
   1   8   5   16.30    3.10
   1   8   5   14.30    3.80
   1   8   5   11.60    3.40
   1   8   5   16.40    3.40
  -2  -8  -5   15.20    2.20
  -2  -8  -5   28.20    5.70
  -2  -8  -5   24.30    5.70
  -2  -8  -5   19.60    3.60
  -2  -8  -5   25.70    3.70
   2   8   5   18.70    3.70
   2   8   5   32.80    4.90
   2   8   5   24.40    3.40
   2   8   5   29.30    5.50
   2   8   5   30.10    4.10
  -3  -8  -5   48.60    5.20
  -3  -8  -5   37.10    7.40
  -3  -8  -5   49.90    9.20
  -3  -8  -5   47.90    5.10
  -3  -8  -5   50.09    4.70
   3   8   5   41.10    7.80
   3   8   5   50.49    5.50
   3   8   5   58.69    7.30
  -4  -8  -5    3.40    4.20
  -4  -8  -5    4.10    2.70
  -4  -8  -5    3.50    1.90
  -4  -8  -5    6.10    2.30
  -4  -8  -5    6.50    3.30
  -4  -8  -5    5.60    6.80
  -4  -8  -5    1.90    7.70
  -4  -8  -5   -5.30    4.90
   4   8   5    6.50    2.90
   4   8   5    5.90    6.80
   4   8   5   10.20    2.70
  -5  -8  -5   11.80    6.40
  -5  -8  -5   16.50    8.30
  -5  -8  -5   16.00   10.30
   5   8   5   13.80    9.20
   4  -9  -5   39.80   10.20
  -4   9   5   25.20    7.80
  -4   9   5   24.60    8.40
  -4   9   5   30.60    8.70
  -4   9   5   31.40    6.40
   3  -9  -5   -3.20    6.70
   3  -9  -5   -4.60    3.40
   3  -9  -5    2.50    6.80
   3  -9  -5    0.10   10.90
   3  -9  -5   -1.10    7.60
   3  -9  -5   -1.80    2.90
  -3   9   5   -2.90    6.50
  -3   9   5   -1.60    5.00
  -3   9   5   -3.00    6.10
  -3   9   5   -5.60    5.90
  -3   9   5   -2.10    6.10
   2  -9  -5   23.80    6.30
   2  -9  -5   26.50    6.00
   2  -9  -5   30.80    8.00
   2  -9  -5   17.90    5.10
   2  -9  -5   23.80    6.70
  -2   9   5   22.50    5.20
  -2   9   5   26.80    5.30
  -2   9   5   26.90    5.80
  -2   9   5   37.90    6.50
  -2   9   5   27.40    5.80
   1  -9  -5    5.20    5.20
   1  -9  -5    1.80    5.90
   1  -9  -5    4.40    5.30
   1  -9  -5    5.00    5.20
  -1   9   5   -0.10    4.50
  -1   9   5    3.50    4.20
  -1   9   5    7.20    3.50
  -1   9   5    5.60    4.20
  -1   9   5   -2.50    4.10
   0  -9  -5  203.08   10.80
   0  -9  -5  177.88   10.60
   0  -9  -5  182.98   11.80
   0  -9  -5  196.38   11.00
   0  -9  -5  172.58    9.70
   0   9   5  214.28    9.10
   0   9   5  218.38   11.00
   0   9   5  197.58   10.70
   0   9   5  181.38   10.30
   0   9   5  191.78    9.50
  -1  -9  -5 1533.25   57.59
  -1  -9  -5 1662.53   58.99
  -1  -9  -5 1683.63   59.59
  -1  -9  -5 1643.54   58.39
  -1  -9  -5 1644.24   58.39
   1   9   5 1644.44   57.79
   1   9   5 1661.93   58.39
   1   9   5 1656.43   58.29
   1   9   5 1611.04   57.39
   1   9   5 1640.24   58.89
  -2  -9  -5  550.54   24.90
  -2  -9  -5  555.24   21.20
  -2  -9  -5  550.94   21.40
  -2  -9  -5  554.34   22.60
  -2  -9  -5  542.15   20.20
   2   9   5  535.35   22.10
   2   9   5  563.74   21.20
   2   9   5  527.05   20.20
   2   9   5  551.24   21.30
   2   9   5  568.64   22.20
  -3  -9  -5   23.30    7.40
  -3  -9  -5   26.90    4.60
  -3  -9  -5   24.70    3.80
  -3  -9  -5   19.10    6.70
  -3  -9  -5   23.20    3.90
   3   9   5   32.10    6.60
   3   9   5   35.40    5.90
   3   9   5   26.70    4.10
   3   9   5   27.10    4.00
  -4  -9  -5    0.60    3.40
  -4  -9  -5    7.40    7.50
  -4  -9  -5   -8.60    8.50
  -4  -9  -5   -1.90    3.40
  -4  -9  -5    3.80    3.00
   4   9   5    9.40    3.70
   4   9   5    3.10   10.30
   4   9   5    5.70    3.50
  -5  -9  -5   -1.80    9.00
  -5  -9  -5   16.00   10.80
  -5  -9  -5    8.20    7.50
   5   9   5    2.60    9.40
   4 -10  -5   24.10   10.90
   4 -10  -5   19.90   13.10
  -4  10   5   13.10    9.20
  -4  10   5    7.90   10.40
  -4  10   5    4.60    9.40
   3 -10  -5    3.60    3.30
   3 -10  -5   20.40    8.30
   3 -10  -5    7.10    9.40
   3 -10  -5    6.50    3.90
  -3  10   5   10.80    7.00
  -3  10   5    2.90    6.30
  -3  10   5    4.90    6.50
  -3  10   5    2.80    6.10
   2 -10  -5    5.20    4.50
   2 -10  -5   12.10    6.40
   2 -10  -5   10.70    6.40
   2 -10  -5   12.70    7.80
   2 -10  -5    8.00    6.50
  -2  10   5   11.70    6.10
  -2  10   5   15.30    5.90
  -2  10   5    7.30    5.20
  -2  10   5   21.30    6.00
   1 -10  -5   11.10    5.80
   1 -10  -5    3.50    4.70
   1 -10  -5    7.60    6.70
   1 -10  -5    9.80    5.80
   1 -10  -5   21.30    6.30
   1 -10  -5    0.80    5.00
  -1  10   5   16.20    7.00
  -1  10   5   11.60    5.10
  -1  10   5   11.30    4.00
  -1  10   5   14.00    4.70
  -1  10   5   12.80    5.70
   0 -10  -5  108.09    9.40
   0 -10  -5  117.29    9.50
   0 -10  -5   92.99    8.30
   0 -10  -5  136.69    9.80
   0 -10  -5   96.49   11.30
   0  10   5  144.19    9.80
   0  10   5  126.49    9.70
   0  10   5  104.19    9.20
   0  10   5  142.19    7.80
  -1 -10  -5  121.29    9.60
  -1 -10  -5  110.39    8.70
  -1 -10  -5   85.69    7.30
  -1 -10  -5   92.79   10.20
   1  10   5  112.89    6.40
   1  10   5  118.79    9.90
  -2 -10  -5    2.00    2.80
  -2 -10  -5    0.50    6.50
  -2 -10  -5    2.30    4.30
  -2 -10  -5    0.90    4.60
  -2 -10  -5   -1.80    6.40
   2  10   5    5.70    4.50
   2  10   5   12.20    5.60
   2  10   5   -2.20    5.10
   2  10   5    5.10    4.40
   2  10   5   10.20    3.10
  -3 -10  -5   21.00    7.30
  -3 -10  -5   18.20    4.30
  -3 -10  -5   16.90    4.50
  -3 -10  -5   12.50    8.30
  -3 -10  -5   18.80    3.20
   3  10   5   36.00    7.30
   3  10   5   15.20    4.50
  -4 -10  -5   -0.40    9.40
  -4 -10  -5    3.80    4.40
  -4 -10  -5    8.00    3.80
  -4 -10  -5   10.00    8.60
   4  10   5    7.10    7.30
   4  10   5    3.20    8.00
   3 -11  -5    2.70    9.90
   3 -11  -5   -3.60    4.70
   3 -11  -5   -7.40    8.70
  -3  11   5    4.40    7.90
  -3  11   5   -2.30    7.70
  -3  11   5    2.90    7.00
  -3  11   5   -8.10    6.90
   2 -11  -5  157.68   12.20
   2 -11  -5  165.78   14.50
   2 -11  -5  173.38   14.70
   2 -11  -5  148.69   12.80
   2 -11  -5  148.59   11.70
  -2  11   5  148.39   12.30
  -2  11   5  154.38   12.30
  -2  11   5  140.49   14.10
  -2  11   5  150.48   11.80
  -2  11   5  183.38   13.00
   1 -11  -5    0.50    4.80
   1 -11  -5   -9.50    6.10
   1 -11  -5  -11.80    6.70
   1 -11  -5    0.60    6.50
   1 -11  -5   -8.20    7.40
   1 -11  -5   -8.40    5.70
  -1  11   5    0.90    4.30
  -1  11   5   -1.00    5.60
  -1  11   5   -6.50    5.60
  -1  11   5    7.80    5.60
  -1  11   5   -0.40    5.90
   0 -11  -5   -3.70    4.60
   0 -11  -5    8.90    6.80
   0 -11  -5    4.00    5.80
   0 -11  -5   -0.60    5.70
   0  11   5   -5.80    5.50
   0  11   5   -6.30    5.00
   0  11   5    9.30    6.30
   0  11   5    2.00    4.20
   0  11   5   -3.20    3.30
  -1 -11  -5  256.27   16.10
  -1 -11  -5  237.58   13.90
  -1 -11  -5  225.48   12.80
  -1 -11  -5  220.08   11.30
  -1 -11  -5  224.88   12.50
   1  11   5  251.37   13.90
   1  11   5  234.78   11.00
  -2 -11  -5   27.00    5.90
  -2 -11  -5   50.59    8.20
  -2 -11  -5   27.00    6.00
  -2 -11  -5   20.80    7.80
  -2 -11  -5   41.90    8.50
   2  11   5   32.80    5.20
   2  11   5   27.30    6.00
   2  11   5   53.49    8.60
   2  11   5   34.20    6.80
   2  11   5   46.00    7.20
  -3 -11  -5   11.60    5.30
  -3 -11  -5    1.70    8.70
  -3 -11  -5    5.40    4.70
  -3 -11  -5    7.20    3.40
  -3 -11  -5   14.30    8.60
   3  11   5   13.00   11.90
   3  11   5    2.80    5.20
   3  11   5   17.00    5.30
   3  11   5   12.50    7.20
  -4 -11  -5    6.30   10.90
  -4 -11  -5   12.50    4.70
  -4 -11  -5    2.60    9.60
   4  11   5    7.80    5.40
   4  11   5   -2.00    8.30
   3 -12  -5   -3.50   11.30
   3 -12  -5   -3.90   11.10
  -3  12   5    1.80    7.90
   2 -12  -5   15.70    8.40
   2 -12  -5    4.20    6.00
   2 -12  -5    0.90    8.50
   2 -12  -5   -5.90    8.20
  -2  12   5   -6.40    5.70
  -2  12   5  -13.80    8.40
  -2  12   5   -0.20    8.10
   1 -12  -5   -8.50    7.80
   1 -12  -5    7.00    5.80
   1 -12  -5    1.20    7.70
   1 -12  -5    6.70    7.50
   1 -12  -5   14.10    8.20
  -1  12   5   17.10    6.80
  -1  12   5    5.80    7.10
  -1  12   5    7.90    5.00
  -1  12   5   11.30    7.20
   0 -12  -5   -0.40    4.60
   0 -12  -5   -5.90    7.30
   0 -12  -5   -0.10    6.70
   0 -12  -5   -8.10    7.50
   0 -12  -5   -7.90    6.60
   0 -12  -5   -3.40    7.10
   0  12   5    0.50    7.00
   0  12   5    8.90    6.00
   0  12   5    0.50    4.70
   0  12   5   -4.00    5.80
   0  12   5   -1.70    3.90
  -1 -12  -5  420.36   20.90
  -1 -12  -5  391.46   18.00
  -1 -12  -5  412.96   19.60
  -1 -12  -5  396.66   18.50
  -1 -12  -5  405.26   19.00
  -1 -12  -5  350.56   16.70
   1  12   5  343.07   18.10
   1  12   5  384.76   16.30
   1  12   5  419.66   19.20
   1  12   5  386.06   20.50
  -2 -12  -5   -2.40    3.70
  -2 -12  -5    2.50    8.30
  -2 -12  -5   -7.90    6.20
  -2 -12  -5    0.30    5.00
  -2 -12  -5   -2.10    8.80
  -2 -12  -5   -4.00    6.00
   2  12   5    5.00   10.30
   2  12   5    1.90    3.50
   2  12   5    0.80    6.10
   2  12   5    8.80    7.50
   2  12   5    1.10   11.50
  -3 -12  -5    7.10    5.50
  -3 -12  -5   24.70   10.80
  -3 -12  -5   16.50    9.90
   3  12   5   14.10    6.50
   3  12   5   27.40    8.70
   2 -13  -5   -5.70   11.00
   2 -13  -5    7.80    7.40
   2 -13  -5    4.30    9.80
   2 -13  -5    4.10   10.10
  -2  13   5   -5.30    6.80
  -2  13   5   -5.10    9.00
   1 -13  -5   19.80    8.00
   1 -13  -5   23.10    7.60
   1 -13  -5    6.80    9.10
   1 -13  -5   13.10    8.70
   1 -13  -5   20.40    8.70
  -1  13   5   22.40    7.30
  -1  13   5   19.40    8.50
  -1  13   5    9.40    6.00
   0 -13  -5   28.00    8.50
   0 -13  -5   20.90    8.70
   0 -13  -5   17.00    8.60
   0 -13  -5   10.50    8.90
   0 -13  -5   11.00    9.00
   0 -13  -5   16.90    5.80
   0  13   5   19.70    5.00
   0  13   5   19.90    6.10
   0  13   5   25.50    7.80
  -1 -13  -5   24.40    8.00
  -1 -13  -5   21.10    5.40
  -1 -13  -5   16.20    7.50
  -1 -13  -5   19.20    9.80
  -1 -13  -5   39.40    8.60
  -1 -13  -5   12.60    8.80
   1  13   5   22.50    8.30
  -2 -13  -5   -2.10    6.60
  -2 -13  -5    9.70   10.60
  -2 -13  -5  -15.50    6.80
  -2 -13  -5    4.20    7.70
  -2 -13  -5   -7.70   10.30
   2  13   5   16.70    8.40
   2  13   5   -4.10    7.40
  -3 -13  -5   -7.60   11.00
  -3 -13  -5    4.50   12.60
  -3 -13  -5    0.10    6.30
   3  13   5   -1.30    9.20
   1 -14  -5    7.60    8.00
   1 -14  -5   11.50    9.30
   1 -14  -5    3.60   10.00
   1 -14  -5    2.80   11.30
   1 -14  -5    9.30   10.30
  -1  14   5   11.80    9.80
  -1  14   5   -7.00    6.80
   0 -14  -5   93.99   18.20
   0 -14  -5   73.99   13.70
   0 -14  -5   35.30   10.20
   0 -14  -5   29.80   10.90
   0 -14  -5   44.60   10.00
   0  14   5   43.50    9.90
   0  14   5   44.80    6.50
  -1 -14  -5   21.70   10.20
  -1 -14  -5   34.80    9.00
  -1 -14  -5   40.10   12.00
  -1 -14  -5   31.00   11.50
  -1 -14  -5   40.50    9.60
   1  14   5   40.80   10.20
  -2 -14  -5   -1.40   10.80
  -2 -14  -5  -10.00   10.80
  -2 -14  -5   -4.50   12.10
   2  14   5    4.50    9.60
   2  14   5   -2.30    9.10
   2  11  -6   24.10    8.20
   2  11  -6   15.60   11.50
  -2 -11   6   40.10    9.90
  -2 -11   6    3.60    9.80
   1  11  -6   -6.50    9.60
   1  11  -6    8.60    6.70
  -1 -11   6   10.80    8.20
  -1 -11   6    2.40    8.80
   0  11  -6   -7.60    6.50
   0  11  -6   -3.40    6.80
   0  11  -6   -4.10    9.70
   0  11  -6   -2.30    9.50
   0 -11   6  -10.30    6.20
   0 -11   6   -5.40    8.80
   0 -11   6   -4.90    8.00
  -1  11  -6    3.90    9.60
  -1  11  -6    0.50   10.00
  -1  11  -6   -2.80   11.20
  -1  11  -6   -1.00    8.20
   1 -11   6    3.70    9.70
   1 -11   6   -0.10    7.40
   3  10  -6  -17.20    7.90
   3  10  -6    2.70    7.40
   3  10  -6    8.40    8.90
   3  10  -6    6.00   10.20
  -3 -10   6   18.40    9.10
  -3 -10   6   -1.90   15.10
   2  10  -6    7.60    6.90
   2  10  -6  -12.50    6.40
   2  10  -6    6.70    9.60
  -2 -10   6   15.20    6.80
  -2 -10   6    8.20    7.30
  -2 -10   6   -0.70    9.10
   1  10  -6    1.00    4.60
   1  10  -6   -5.60    8.80
   1  10  -6    3.30    7.60
   1  10  -6   -8.70    5.90
  -1 -10   6    2.90    7.00
  -1 -10   6    1.20    7.90
  -1 -10   6    4.40    7.10
   0  10  -6   -7.40    7.20
   0  10  -6   -0.50    5.60
   0  10  -6   -0.70    6.30
   0  10  -6    5.10    6.10
   0  10  -6  -10.80    7.80
   0 -10   6  -16.40    6.50
   0 -10   6   -2.00    7.00
   0 -10   6   -5.20    5.40
   0 -10   6    3.60    6.70
  -1  10  -6    9.20    7.10
  -1  10  -6   -7.70    7.80
  -1  10  -6    3.60    7.00
  -1  10  -6   -3.70    9.30
  -1  10  -6   -0.70    8.40
   1 -10   6    7.90    7.70
   1 -10   6    3.40    7.10
  -2  10  -6  120.19   14.70
  -2  10  -6  110.69   15.20
  -2  10  -6   95.39   16.70
  -2  10  -6  118.99   14.90
  -2  10  -6  122.59   18.30
   2 -10   6  109.19   13.90
   2 -10   6   84.09    9.70
   2 -10   6   99.79   14.80
   3   9  -6   41.60    9.80
   3   9  -6   38.60    7.00
   3   9  -6   48.90    8.50
  -3  -9   6   30.10    9.70
  -3  -9   6   36.00    8.00
  -3  -9   6   33.40    7.00
   2   9  -6   16.60    7.90
   2   9  -6   -5.10    6.30
  -2  -9   6   11.30    7.00
  -2  -9   6   13.50    5.90
  -2  -9   6    6.10    5.60
  -2  -9   6    9.40    8.20
   1   9  -6   17.60    6.40
   1   9  -6    1.90    6.50
   1   9  -6   11.00    7.70
   1   9  -6   13.30    4.50
   1   9  -6   21.70    6.10
   1   9  -6    9.40    5.50
  -1  -9   6    2.50    3.30
  -1  -9   6   -2.50    6.50
  -1  -9   6   11.60    6.20
  -1  -9   6   -2.70    5.70
  -1  -9   6   23.10    6.60
   0   9  -6   61.59    8.40
   0   9  -6   55.59    8.70
   0   9  -6   64.39    9.80
   0   9  -6   40.50    6.60
   0   9  -6   62.89   10.70
   0   9  -6   44.00    7.20
   0   9  -6   60.69    9.30
   0  -9   6   64.89   10.20
   0  -9   6   54.89    7.80
   0  -9   6   67.19   11.10
   0  -9   6   53.99   11.50
   0  -9   6   48.20    7.20
  -1   9  -6   48.90    9.10
  -1   9  -6   31.30    6.70
  -1   9  -6   38.00    7.40
  -1   9  -6   31.10    9.00
  -1   9  -6   32.10    8.80
  -1   9  -6   47.10    8.00
   1  -9   6   29.00    6.00
   1  -9   6   16.10    6.70
   1  -9   6   40.80    7.90
   1  -9   6   45.10    7.70
   1  -9   6   24.80    7.30
  -2   9  -6  252.27   16.90
  -2   9  -6  236.78   16.30
  -2   9  -6  242.48   18.00
  -2   9  -6  255.37   17.60
   2  -9   6  197.78   12.00
   2  -9   6  235.48   16.90
   2  -9   6  265.57   16.30
  -3   9  -6   19.30   10.10
  -3   9  -6    1.10   13.20
  -3   9  -6   -1.20    9.80
  -3   9  -6   13.10   10.00
   3  -9   6    2.70    9.40
   3  -9   6    3.20   12.30
   4   8  -6   83.09   13.00
   4   8  -6   87.39   14.10
  -4  -8   6   78.09   11.20
  -4  -8   6   57.79   10.70
   3   8  -6   11.30    5.70
   3   8  -6   14.00    6.30
   3   8  -6   14.80    7.10
   3   8  -6    5.60    7.90
  -3  -8   6    9.20    5.70
  -3  -8   6   -3.50    5.90
  -3  -8   6    5.90    8.30
  -3  -8   6    2.00    6.00
   2   8  -6  142.69   12.80
   2   8  -6  106.49   10.10
   2   8  -6  121.49    9.30
   2   8  -6  111.09    5.60
   2   8  -6  125.09   13.50
  -2  -8   6  120.79   14.10
  -2  -8   6  117.39    9.90
  -2  -8   6  101.89   10.60
  -2  -8   6  119.79   10.10
   1   8  -6    9.30   10.30
   1   8  -6   14.80    4.80
   1   8  -6   16.80    5.10
   1   8  -6   17.40    5.70
   1   8  -6   14.90    6.50
   1   8  -6   20.50    4.20
  -1  -8   6   14.20    5.20
  -1  -8   6    4.90    5.70
  -1  -8   6   15.80    3.20
  -1  -8   6    4.40    5.10
  -1  -8   6    2.40    5.40
   0   8  -6   -5.00    5.00
   0   8  -6   -1.60    4.00
   0   8  -6    0.50    5.70
   0   8  -6  -12.80    6.60
   0   8  -6   -3.90    4.80
   0   8  -6   -2.00    5.60
   0  -8   6   -8.50    4.90
   0  -8   6   -1.20    5.20
   0  -8   6   -4.40    5.30
   0  -8   6   -5.10    4.20
   0  -8   6   -5.80    5.30
  -1   8  -6    2.60    4.00
  -1   8  -6  -10.70   10.90
  -1   8  -6   -9.60    5.30
  -1   8  -6  -16.80    6.10
  -1   8  -6   -1.70    5.90
   1  -8   6   -7.80    5.50
   1  -8   6   -1.70    5.80
   1  -8   6   -4.90    5.30
  -2   8  -6   14.00    7.20
  -2   8  -6    8.00    6.70
  -2   8  -6    5.00    8.80
  -2   8  -6    1.40    6.30
  -2   8  -6    9.60    6.90
  -2   8  -6   13.30    7.00
   2  -8   6    8.80    6.80
   2  -8   6   16.60    7.30
   2  -8   6   16.50    6.10
   2  -8   6   19.60   11.30
   2  -8   6   12.20    3.70
  -3   8  -6   11.40    6.70
  -3   8  -6    8.90   11.70
  -3   8  -6   35.30    9.30
  -3   8  -6   22.20    9.00
  -3   8  -6   34.30    8.70
   3  -8   6   30.30    9.70
   3  -8   6   14.30    8.60
   4   7  -6   13.90    7.50
   4   7  -6   13.10    7.40
   4   7  -6   18.00    8.30
  -4  -7   6   16.90    6.30
  -4  -7   6    4.50    9.10
   3   7  -6   -0.30    6.50
   3   7  -6    9.00    4.70
   3   7  -6   -3.40    5.50
   3   7  -6    1.10    6.60
   3   7  -6    7.00    5.00
  -3  -7   6    9.00    5.40
  -3  -7   6    6.50    5.20
  -3  -7   6   -4.90    6.80
  -3  -7   6    2.80    5.00
   2   7  -6  101.99    9.10
   2   7  -6  104.79   11.20
   2   7  -6  105.79    8.40
   2   7  -6  105.59    5.50
   2   7  -6   95.39   12.20
  -2  -7   6  110.69    9.00
  -2  -7   6   96.89    8.90
  -2  -7   6  113.89   12.80
  -2  -7   6   98.99    8.80
   1   7  -6   76.59    6.20
   1   7  -6   69.89    9.10
   1   7  -6   59.29   10.40
   1   7  -6   72.49    6.70
   1   7  -6   84.99    7.60
   1   7  -6   70.39   10.30
  -1  -7   6   71.39    4.70
  -1  -7   6   73.69    8.00
  -1  -7   6   66.29   10.70
  -1  -7   6   74.39    9.00
  -1  -7   6   70.79    8.30
   0   7  -6   35.40    5.30
   0   7  -6   39.30    5.60
   0   7  -6   39.40    7.70
   0   7  -6   28.50    5.00
   0   7  -6   43.50    5.20
   0   7  -6   32.80    6.10
   0  -7   6   53.09    7.80
   0  -7   6   37.60    5.70
   0  -7   6   30.50    5.10
   0  -7   6   22.40    5.30
   0  -7   6   36.50    4.90
  -1   7  -6   85.89    8.70
  -1   7  -6   81.19   10.20
  -1   7  -6   79.89    9.20
  -1   7  -6   74.59    7.90
  -1   7  -6   81.59   10.00
   1  -7   6   55.99    9.00
   1  -7   6   67.39    8.10
   1  -7   6   66.59    8.70
   1  -7   6   63.69    8.00
   1  -7   6   68.89   10.20
  -2   7  -6   25.60    6.20
  -2   7  -6   36.10    6.50
  -2   7  -6   22.90    6.70
  -2   7  -6   30.40    5.90
  -2   7  -6   19.50    6.20
  -2   7  -6   25.70    8.90
  -2   7  -6   20.40    6.50
   2  -7   6   19.60    6.10
   2  -7   6   33.10    7.70
   2  -7   6   16.60    3.50
  -3   7  -6   -0.80    6.90
  -3   7  -6    0.20    6.10
  -3   7  -6    0.30    7.60
  -3   7  -6  -14.50   10.60
  -3   7  -6    8.50    7.70
  -3   7  -6    2.50    7.40
   3  -7   6    6.50    8.10
   3  -7   6   -2.50    7.20
  -4   7  -6  -17.00    9.70
  -4   7  -6    5.50    9.10
  -4   7  -6   11.50   13.30
   4  -7   6    6.80   10.70
   4  -7   6   11.00    8.30
   5   6  -6   12.70    9.90
  -5  -6   6   -3.00   10.00
   4   6  -6   71.89   11.00
   4   6  -6   68.29    7.80
   4   6  -6   67.29   10.60
   4   6  -6   56.59    7.60
  -4  -6   6   79.79    9.90
  -4  -6   6   94.69    9.30
  -4  -6   6   83.49   11.90
  -4  -6   6   54.29    9.20
   3   6  -6   93.09    9.50
   3   6  -6   98.69   10.40
   3   6  -6   90.39    7.70
   3   6  -6   97.49   10.60
  -3  -6   6   76.69    9.10
  -3  -6   6  102.89   10.30
  -3  -6   6  108.69   13.20
  -3  -6   6   96.99    9.10
   2   6  -6   14.50    5.00
   2   6  -6   -0.50    5.60
   2   6  -6   21.40    2.80
   2   6  -6    9.20    5.30
   2   6  -6   15.70    4.60
  -2  -6   6   12.70    4.40
  -2  -6   6    5.80    5.90
  -2  -6   6   13.50    4.90
  -2  -6   6    9.00    4.80
   1   6  -6   36.60    4.80
   1   6  -6   23.60    4.80
   1   6  -6   39.10    6.20
   1   6  -6   26.80    5.90
   1   6  -6   44.60    8.80
   1   6  -6   29.40    5.30
  -1  -6   6   30.40    6.20
  -1  -6   6   28.80    5.70
  -1  -6   6   33.80    5.90
  -1  -6   6   32.40    3.50
  -1  -6   6   32.40    5.20
   0   6  -6   34.20    5.10
   0   6  -6   40.30    6.90
   0   6  -6   39.70    5.50
   0   6  -6   49.30    6.90
   0   6  -6   48.90    7.60
   0  -6   6   38.80    5.10
   0  -6   6   28.50    5.50
   0  -6   6   32.80    5.10
   0  -6   6   34.10    4.80
   0  -6   6   43.50    6.60
  -1   6  -6   41.30    8.30
  -1   6  -6   25.50    5.20
  -1   6  -6   34.90    6.60
  -1   6  -6   35.90    6.00
  -1   6  -6   27.90    5.70
  -1   6  -6   28.40    4.00
   1  -6   6   28.30    4.10
   1  -6   6   29.30    5.00
   1  -6   6   21.50    5.30
   1  -6   6   25.10    5.00
   1  -6   6   33.00    5.00
  -2   6  -6   86.99    9.90
  -2   6  -6   78.09   13.80
  -2   6  -6   81.99    6.50
  -2   6  -6  102.49   10.70
  -2   6  -6  108.39    9.50
  -2   6  -6   89.89   10.00
   2  -6   6   80.59    8.80
   2  -6   6   85.79    6.40
   2  -6   6  102.19   10.60
  -3   6  -6   61.69    9.40
  -3   6  -6   85.09   11.40
  -3   6  -6   62.59   11.10
  -3   6  -6   79.19   14.70
  -3   6  -6   80.19   10.70
   3  -6   6   95.89   12.50
   3  -6   6   61.69    8.30
   3  -6   6   68.99   10.60
  -4   6  -6   51.19   13.90
  -4   6  -6   32.90    8.20
  -4   6  -6   36.90    8.00
  -4   6  -6   35.20    9.30
   4  -6   6   33.90    9.80
   4  -6   6   35.20    7.50
   5   5  -6   13.30    9.30
  -5  -5   6   -4.80   12.00
  -5  -5   6   -4.80    5.80
   4   5  -6   18.10    7.20
   4   5  -6    8.20    3.50
   4   5  -6    8.80    5.70
   4   5  -6   16.80    5.40
   4   5  -6   16.20    6.70
  -4  -5   6   18.20    5.00
  -4  -5   6   10.40    7.60
  -4  -5   6   19.30    5.20
  -4  -5   6   16.30    2.40
   3   5  -6  291.17   14.20
   3   5  -6  273.17   13.40
   3   5  -6  281.07   12.10
   3   5  -6  288.07   14.50
   3   5  -6  287.27   13.70
  -3  -5   6  282.07   13.50
  -3  -5   6  277.17   10.90
  -3  -5   6  300.07   14.00
  -3  -5   6  277.17   12.90
  -3  -5   6  286.07   15.50
   2   5  -6  -11.60    4.30
   2   5  -6   -3.90    3.70
   2   5  -6   -5.80    4.40
   2   5  -6    0.60    4.80
   2   5  -6    3.30    2.40
   2   5  -6    4.60    3.20
  -2  -5   6   -5.30    5.10
  -2  -5   6    5.30    3.60
  -2  -5   6   -0.40    4.10
  -2  -5   6   -3.20    4.00
   1   5  -6    0.70    3.40
   1   5  -6   -3.30    3.00
   1   5  -6    1.20    3.50
   1   5  -6   -2.30    4.00
   1   5  -6    0.60    4.20
   1   5  -6    1.10    2.80
  -1  -5   6    2.20    2.10
  -1  -5   6    2.90    3.10
  -1  -5   6   -4.00    3.70
  -1  -5   6   -0.50    3.60
  -1  -5   6    2.00    4.50
   0   5  -6  269.87   12.10
   0   5  -6  247.08   12.00
   0   5  -6  271.17   10.50
   0   5  -6  293.27   12.70
   0   5  -6  277.87   12.60
   0   5  -6  295.17   13.10
   0   5  -6  257.97   12.20
   0  -5   6  265.67   12.30
   0  -5   6  269.67   12.60
   0  -5   6  273.67   12.20
  -1   5  -6   77.69    6.70
  -1   5  -6   87.09    8.50
  -1   5  -6   86.79    8.30
  -1   5  -6   84.99    7.40
  -1   5  -6   74.99    6.90
  -1   5  -6   86.79    7.00
   1  -5   6   72.49    6.70
   1  -5   6   79.19    7.10
   1  -5   6   68.19    7.00
   1  -5   6   83.59    6.60
   1  -5   6   71.19    7.60
  -2   5  -6   -0.70    3.90
  -2   5  -6   -5.60    4.70
  -2   5  -6   -2.70    2.50
  -2   5  -6    1.10    4.50
  -2   5  -6    7.80    5.10
  -2   5  -6  -11.60    7.00
   2  -5   6   -5.20    4.60
   2  -5   6    5.90    5.50
   2  -5   6    3.50    4.00
   2  -5   6   -1.60    4.00
  -4   5  -6    4.60   11.80
  -4   5  -6    1.60    6.70
  -4   5  -6    9.00    5.20
  -4   5  -6    2.60    7.20
  -4   5  -6    0.30    6.70
   4  -5   6    1.50    5.30
   4  -5   6    0.20    5.90
   4  -5   6   -8.00    8.40
  -5   5  -6   -1.40   14.20
  -5   5  -6  -11.00    8.30
   5  -5   6   -9.80   11.40
   5   4  -6   26.00    9.30
  -5  -4   6   19.80    8.70
  -5  -4   6   19.60    5.80
   4   4  -6    3.80    6.40
  -4  -4   6    8.80    4.30
  -4  -4   6    0.20    6.40
  -4  -4   6    4.50    2.80
  -4  -4   6   -0.70    4.50
   3   4  -6  291.27   14.00
   3   4  -6  265.47   13.00
   3   4  -6  280.47   15.40
   3   4  -6  299.67   13.10
   3   4  -6  282.37   11.50
  -3  -4   6  281.77   11.20
  -3  -4   6  256.17   15.90
  -3  -4   6  295.47   13.10
  -3  -4   6  288.57   20.80
   2   4  -6  339.17   14.80
   2   4  -6  326.67   13.80
   2   4  -6  323.07   14.10
   2   4  -6  344.27   13.30
   2   4  -6  341.07   15.40
   2   4  -6  335.87   12.90
  -2  -4   6  325.67   15.80
  -2  -4   6  337.27   14.30
  -2  -4   6  330.27   14.00
  -2  -4   6  328.67   12.90
  -2  -4   6  345.57   14.60
   1   4  -6   13.60    4.00
   1   4  -6    9.30    3.80
   1   4  -6   21.30    4.00
   1   4  -6   12.00    5.10
   1   4  -6   15.10    3.30
   1   4  -6    8.40    3.90
  -1  -4   6   13.70    3.50
  -1  -4   6   10.70    3.60
  -1  -4   6    9.80    4.00
  -1  -4   6   19.40    3.10
  -1  -4   6   18.50    3.80
   0   4  -6  703.33   26.00
   0   4  -6  753.92   27.40
   0   4  -6  732.53   27.20
   0   4  -6  755.72   27.40
   0   4  -6  769.92   27.50
   0   4  -6  715.53   27.10
   0   4  -6  744.33   27.60
   0  -4   6  752.02   27.40
   0  -4   6  740.33   27.40
   0  -4   6  749.73   27.40
   0  -4   6  723.83   27.10
   0  -4   6  693.73   26.80
  -1   4  -6  213.78   11.10
  -1   4  -6  231.48   10.40
  -1   4  -6  227.48   10.30
  -1   4  -6  226.68   10.50
  -1   4  -6  253.17   11.40
   1  -4   6  226.28   10.90
   1  -4   6  216.18   11.00
   1  -4   6  222.68   10.00
  -2   4  -6  207.28   11.90
  -2   4  -6  192.18    8.70
  -2   4  -6  193.08    9.80
  -2   4  -6  204.18    9.60
  -2   4  -6  222.78   11.60
   2  -4   6  200.28   10.30
   2  -4   6  200.88   11.90
   2  -4   6  195.08    9.30
   2  -4   6  161.98   10.50
  -3   4  -6   16.20    6.10
  -3   4  -6   44.10    8.40
  -3   4  -6   26.50    8.90
   3  -4   6   19.70    4.20
   3  -4   6   21.40    4.80
   3  -4   6   23.70    5.50
  -4   4  -6   -1.60    6.70
  -4   4  -6    6.70    8.10
  -4   4  -6    4.10    5.90
  -4   4  -6   12.70   10.90
  -4   4  -6    7.30    4.20
  -4   4  -6   -2.00    5.50
   4  -4   6   11.30    6.40
   4  -4   6    1.20    8.10
   4  -4   6    7.20    5.20
  -5   4  -6  -12.40    8.80
  -5   4  -6   -0.20    7.50
  -5   4  -6   -3.60    6.80
  -5   4  -6   10.90   14.60
   5  -4   6   -4.50   10.90
   5  -4   6   -1.30    6.10
   5   3  -6   -3.30    7.20
   5   3  -6    9.60    8.40
   5   3  -6    4.40    7.10
   5   3  -6   -8.30    5.20
  -5  -3   6    8.90    7.00
  -5  -3   6    7.30    5.20
  -5  -3   6    5.70    7.20
   4   3  -6   -4.20    6.20
   4   3  -6   -0.70    5.10
   4   3  -6    0.40    4.30
   4   3  -6    9.70    6.50
  -4  -3   6    3.10    4.20
  -4  -3   6   -0.20    5.80
  -4  -3   6   -1.60    4.10
  -4  -3   6    3.50    3.20
   3   3  -6 1179.98   42.90
   3   3  -6 1172.08   42.30
   3   3  -6 1095.49   41.10
   3   3  -6 1133.39   41.00
   3   3  -6 1229.48   43.50
   3   3  -6 1202.38   42.10
  -3  -3   6 1212.18   43.40
  -3  -3   6 1194.88   42.10
  -3  -3   6 1152.28   42.10
  -3  -3   6 1088.99   41.30
   2   3  -6  445.66   18.40
   2   3  -6  429.26   16.30
   2   3  -6  440.76   16.90
   2   3  -6  436.26   16.30
   2   3  -6  439.46   17.30
  -2  -3   6  453.15   17.30
  -2  -3   6  408.66   17.60
  -2  -3   6  440.66   18.30
  -2  -3   6  430.26   16.30
  -2  -3   6  441.86   17.20
   1   3  -6  724.13   26.30
   1   3  -6  735.83   26.50
   1   3  -6  724.53   26.70
   1   3  -6  677.43   25.80
   1   3  -6  719.23   26.00
   1   3  -6  739.53   27.20
  -1  -3   6  747.53   26.80
  -1  -3   6  716.53   27.10
  -1  -3   6  733.03   26.50
  -1  -3   6  724.43   26.50
  -1  -3   6  701.43   26.10
   0   3  -6   31.00    2.40
   0   3  -6   32.10    5.20
   0   3  -6   30.90    5.10
   0   3  -6   41.70    5.30
   0   3  -6   22.90    3.50
   0   3  -6   29.60    5.60
   0  -3   6   34.10    4.70
   0  -3   6   36.60    4.70
   0  -3   6   32.30    4.90
   0  -3   6   36.20    4.50
   0  -3   6   32.40    5.20
   0  -3   6   31.80    4.20
  -1   3  -6  285.17   11.90
  -1   3  -6  289.27   12.70
  -1   3  -6  284.47   12.00
  -1   3  -6  288.97   11.90
  -1   3  -6  304.27   12.40
   1  -3   6  296.87   12.30
   1  -3   6  274.87   12.60
   1  -3   6  290.37   12.10
   1  -3   6  281.87   12.30
   1  -3   6  285.37   11.70
  -2   3  -6  174.88    9.70
  -2   3  -6  174.58    7.90
  -2   3  -6  186.08    8.90
  -2   3  -6  186.38   11.30
  -2   3  -6  176.28    9.00
   2  -3   6  180.78    9.00
   2  -3   6  167.08   10.50
   2  -3   6  171.28    9.30
   2  -3   6  159.48   11.00
  -4   3  -6    3.00    6.30
  -4   3  -6   -0.10    9.20
  -4   3  -6   -1.50    3.20
   4  -3   6    4.20    3.90
   4  -3   6    5.30    4.40
   4  -3   6   -8.30    8.40
  -5   3  -6   -9.20    6.90
  -5   3  -6   17.90   13.30
  -5   3  -6    1.30    5.10
  -5   3  -6    5.80    9.10
   5  -3   6    2.80    9.80
   5  -3   6    0.40    6.90
   5   2  -6    8.20    5.30
   5   2  -6    1.10    8.20
   5   2  -6    5.90    6.80
   5   2  -6    1.40    5.60
   5   2  -6   18.40    8.90
  -5  -2   6    0.90    5.00
  -5  -2   6    9.30    5.10
  -5  -2   6    0.80    6.50
   4   2  -6  151.68   11.80
   4   2  -6  120.89    9.20
   4   2  -6  138.09   11.40
   4   2  -6  140.29    8.80
  -4  -2   6  107.19   18.40
  -4  -2   6  121.09    7.80
  -4  -2   6  134.39    8.90
  -4  -2   6  134.59    8.70
   3   2  -6  336.67   12.70
   3   2  -6  346.57   14.10
   3   2  -6  351.96   15.90
   3   2  -6  345.47   14.60
   3   2  -6  362.66   16.10
  -3  -2   6  348.37   14.00
  -3  -2   6  361.06   14.70
  -3  -2   6  379.86   16.20
  -3  -2   6  366.26   14.80
   2   2  -6  205.88   10.40
   2   2  -6  204.98    9.30
   2   2  -6  203.08    8.60
   2   2  -6  188.48    7.90
   2   2  -6  194.78    9.30
  -2  -2   6  186.08    8.20
  -2  -2   6  193.38   10.40
  -2  -2   6  190.58    9.40
  -2  -2   6  181.48    8.90
   1   2  -6    8.40    3.30
   1   2  -6    4.30    3.30
   1   2  -6   11.40    2.60
   1   2  -6    8.70    3.00
   1   2  -6    8.90    2.50
  -1  -2   6    1.90    2.80
  -1  -2   6    8.50    3.40
  -1  -2   6    9.60    2.60
  -1  -2   6    9.10    2.50
  -1  -2   6    6.30    2.80
   0   2  -6    7.70    2.60
   0   2  -6    8.10    3.00
   0   2  -6   15.30    3.50
   0   2  -6    6.70    3.00
   0   2  -6    9.90    3.10
   0  -2   6    8.00    3.10
   0  -2   6   11.30    2.50
   0  -2   6    9.20    2.80
   0  -2   6   13.10    2.70
   0  -2   6    8.40    2.80
   0  -2   6    8.50    2.70
  -1   2  -6  466.65   17.60
  -1   2  -6  473.35   18.30
  -1   2  -6  486.35   17.70
  -1   2  -6  495.35   18.10
  -1   2  -6  465.95   17.70
   1  -2   6  447.26   18.10
   1  -2   6  459.25   17.50
   1  -2   6  453.25   17.90
   1  -2   6  462.95   17.40
   1  -2   6  469.25   17.70
  -2   2  -6   -1.80    3.00
  -2   2  -6    4.10    5.10
  -2   2  -6    3.40    2.90
  -2   2  -6    4.90    2.20
  -2   2  -6   11.60    3.50
   2  -2   6    2.30    3.00
   2  -2   6    1.70    4.80
   2  -2   6    3.50    3.00
   2  -2   6    1.00    2.60
  -4   2  -6    3.70    6.00
  -4   2  -6   -2.40    8.90
  -4   2  -6   -4.20    2.70
  -4   2  -6    0.50    3.60
   4  -2   6  -18.00    7.90
   4  -2   6    0.00    3.20
   4  -2   6   -2.10    3.20
   4  -2   6    0.60    5.50
  -5   2  -6    9.60    3.60
  -5   2  -6    4.20   12.30
  -5   2  -6    5.40    2.90
  -5   2  -6   10.70    8.40
   5  -2   6   13.20    4.30
   5  -2   6   12.20    9.40
   5  -2   6    5.40    6.20
   5   1  -6    6.60    8.00
   5   1  -6   -5.40    5.20
   5   1  -6  -11.60    7.00
   5   1  -6    8.90    8.00
   5   1  -6   -1.90    5.10
  -5  -1   6   -0.50    5.90
  -5  -1   6   14.40    5.90
  -5  -1   6    2.80    4.70
  -5  -1   6    1.80    4.80
   4   1  -6   -1.40    4.90
   4   1  -6    3.10    4.70
   4   1  -6    8.70    5.10
   4   1  -6   -2.50    4.10
   4   1  -6    2.50    5.90
  -4  -1   6    6.10    4.20
  -4  -1   6    4.40    4.10
  -4  -1   6    1.10    4.70
  -4  -1   6    3.50    3.90
   3   1  -6  145.39    9.50
   3   1  -6  132.19    9.40
   3   1  -6  132.99    7.90
   3   1  -6  141.49    8.50
   3   1  -6  133.79    7.70
  -3  -1   6  131.39    9.30
  -3  -1   6  142.89    7.90
  -3  -1   6  127.39    7.80
  -3  -1   6  129.49    7.30
   2   1  -6   99.69    7.00
  -2  -1   6  126.19    7.70
  -2  -1   6   88.59    6.10
   1   1  -6  494.55   19.20
   1   1  -6  497.25   18.40
   1   1  -6  517.85   18.80
   1   1  -6  514.25   18.70
  -1  -1   6  493.95   18.40
  -1  -1   6  498.95   19.00
  -1  -1   6  492.05   18.70
  -1  -1   6  474.55   18.60
  -1  -1   6  503.25   18.70
   0   1  -6  875.01   32.00
   0   1  -6  884.71   32.10
   0   1  -6  860.41   31.90
   0   1  -6  905.31   32.00
   0   1  -6  900.91   31.90
   0  -1   6  933.31   32.00
   0  -1   6  887.31   32.10
   0  -1   6  886.51   32.10
   0  -1   6  862.11   31.70
   0  -1   6  900.71   31.90
   0  -1   6  920.01   32.00
  -1   1  -6  270.67   10.60
  -1   1  -6  241.08   10.20
  -1   1  -6  257.07   11.20
  -1   1  -6  247.68   10.10
  -1   1  -6  236.38   10.30
   1  -1   6  244.88   10.50
   1  -1   6  235.78   10.70
   1  -1   6  238.78    9.90
   1  -1   6  242.28   10.10
  -2   1  -6 1014.40   36.20
  -2   1  -6 1026.20   36.80
  -2   1  -6 1031.80   35.40
  -2   1  -6  951.50   35.40
  -2   1  -6 1003.10   35.30
   2  -1   6  950.50   36.20
   2  -1   6  978.30   35.40
   2  -1   6  984.30   35.30
   2  -1   6 1015.90   36.70
  -3   1  -6   13.60    6.30
   3  -1   6    9.20    4.50
  -4   1  -6   -0.80    2.00
  -4   1  -6   -0.30    2.80
  -4   1  -6    1.00    2.50
  -4   1  -6   -0.80    2.20
  -4   1  -6   -4.40    8.20
   4  -1   6    0.00    2.60
   4  -1   6    2.00    7.20
   4  -1   6    0.80    2.60
  -5   1  -6   25.70   12.20
  -5   1  -6   26.40    8.00
   5  -1   6   34.30    4.30
   5  -1   6   31.60    9.00
   5   0  -6    4.60    5.20
   5   0  -6   -3.60    7.20
   5   0  -6   10.90    8.80
   5   0  -6   -1.70    5.20
   5   0  -6    2.70    6.20
  -5   0   6    0.30    4.80
  -5   0   6   -9.00    8.40
  -5   0   6    1.40    6.20
  -5   0   6   -3.60    4.40
   4   0  -6   -3.50    4.50
   4   0  -6    3.10    5.90
   4   0  -6    1.00    4.10
   4   0  -6   -3.50    4.40
   4   0  -6    5.00    5.20
  -4   0   6  -11.30    7.00
  -4   0   6   -5.30    4.30
  -4   0   6   -2.70    3.70
  -4   0   6   -5.70    4.20
   3   0  -6  182.18   10.30
   3   0  -6  199.78    9.30
   3   0  -6  190.88   10.50
   3   0  -6  186.78    9.70
   3   0  -6  188.48    9.80
  -3   0   6  185.58    9.30
  -3   0   6  192.88   10.20
  -3   0   6  194.88    9.40
  -3   0   6  186.58    9.10
   2   0  -6  116.19    6.90
   2   0  -6   98.49    6.10
   2   0  -6   94.49    6.40
   2   0  -6  108.19    7.10
   2   0  -6  100.69    4.30
  -2   0   6  109.89    6.60
  -2   0   6  112.29    7.20
  -2   0   6  101.69    6.60
  -2   0   6  109.19    5.90
   1   0  -6   21.50    3.10
   1   0  -6   15.10    2.90
   1   0  -6   13.50    2.90
   1   0  -6   20.60    3.20
  -1   0   6   17.90    3.10
  -1   0   6   19.00    3.60
  -1   0   6   16.90    3.10
  -1   0   6   20.00    3.20
   0   0  -6   17.90    2.80
   0   0  -6   26.50    3.80
   0   0  -6   23.80    4.10
   0   0  -6   28.50    3.90
   0   0   6   24.20    3.90
   0   0   6   20.70    3.40
   0   0   6   27.70    3.80
   0   0   6   26.80    3.40
   0   0   6   24.50    3.80
   0   0   6   28.00    3.80
  -1   0  -6  130.39    6.40
  -1   0  -6  128.19    6.30
  -1   0  -6  119.69    6.40
  -1   0  -6  118.69    7.00
  -1   0  -6  128.89    6.20
   1   0   6  127.59    6.90
   1   0   6  119.59    5.30
   1   0   6  128.79    7.30
   1   0   6  120.19    6.30
   1   0   6  129.19    6.10
   1   0   6  128.19    6.20
  -2   0  -6 1880.61   65.59
  -2   0  -6 1880.31   66.19
  -2   0  -6 1956.00   65.59
  -2   0  -6 1894.11   66.69
   2   0   6 1784.22   66.29
   2   0   6 1866.51   65.49
   2   0   6 1898.31   66.69
  -3   0  -6   37.50    3.90
  -3   0  -6   37.60    7.60
  -3   0  -6   58.39    6.80
  -3   0  -6   55.39    7.00
  -3   0  -6   39.30    3.70
   3   0   6   41.90    3.80
   3   0   6   50.39    8.00
   3   0   6   35.60    7.20
  -4   0  -6  108.39   10.30
  -4   0  -6   84.09    6.50
  -4   0  -6   70.79    9.90
   4   0   6   90.59    4.80
   4   0   6   79.49    4.60
   4   0   6   62.89   10.90
  -5   0  -6    0.40    3.00
  -5   0  -6    2.40    7.60
  -5   0  -6   -2.10   10.10
   5   0   6   -1.90    7.80
   5  -1  -6   13.40    5.60
   5  -1  -6   10.60    7.60
   5  -1  -6   -0.90    5.40
   5  -1  -6    6.30    8.90
   5  -1  -6   10.20    5.90
  -5   1   6    5.10    5.20
  -5   1   6    6.00    4.90
  -5   1   6    5.90    6.80
  -5   1   6   13.70    8.20
  -5   1   6    6.00    5.10
   4  -1  -6  113.39   10.30
   4  -1  -6  100.99    8.80
   4  -1  -6   99.39   11.00
   4  -1  -6  113.39    8.30
   4  -1  -6  110.09    9.60
  -4   1   6  112.99    9.10
  -4   1   6  102.69    8.60
  -4   1   6  115.29    8.40
  -4   1   6   96.59    9.80
   3  -1  -6   62.89    6.30
   3  -1  -6   76.79    7.10
   3  -1  -6   71.39    8.00
   3  -1  -6   65.79    7.00
   3  -1  -6   82.59    7.40
  -3   1   6   71.09    6.50
  -3   1   6   67.49    6.40
  -3   1   6   74.59    6.30
  -3   1   6   70.89    6.40
   2  -1  -6   55.49    5.80
   2  -1  -6   51.29    2.90
   2  -1  -6   59.49    5.80
   2  -1  -6   56.99    5.90
   2  -1  -6   66.89    5.10
  -2   1   6   56.69    5.60
  -2   1   6   52.19    5.50
  -2   1   6   61.39    5.10
  -2   1   6   53.79    4.90
   1  -1  -6 2942.21  100.79
   1  -1  -6 2924.61  100.89
   1  -1  -6 2786.42  100.79
   1  -1  -6 3012.30  100.79
  -1   1   6 2861.61  100.89
  -1   1   6 2879.11  100.69
  -1   1   6 2950.30  100.79
  -1   1   6 2793.12  100.69
   0  -1  -6  445.86   17.60
   0  -1  -6  478.25   17.70
   0  -1  -6  478.85   17.50
   0   1   6  480.25   17.20
   0   1   6  475.05   17.60
   0   1   6  478.25   17.50
   0   1   6  470.45   17.40
  -1  -1  -6    7.70    1.90
  -1  -1  -6    6.00    3.60
  -1  -1  -6   -0.10    2.20
  -1  -1  -6    5.30    2.20
   1   1   6    4.40    2.10
   1   1   6    7.90    2.00
   1   1   6    7.70    2.30
   1   1   6   10.10    3.30
   1   1   6    7.00    3.10
  -2  -1  -6 1768.62   60.69
  -2  -1  -6 1716.93   59.59
  -2  -1  -6 1757.02   59.59
  -2  -1  -6 1726.63   60.19
   2   1   6 1713.53   60.19
   2   1   6 1721.33   60.69
   2   1   6 1617.44   60.29
   2   1   6 1671.83   59.59
  -3  -1  -6   42.80    6.40
  -3  -1  -6   26.20    2.30
  -3  -1  -6   26.60    5.80
  -3  -1  -6   24.60    5.10
   3   1   6   27.20    5.00
   3   1   6   24.40    2.90
   3   1   6   29.10    2.70
   3   1   6   36.90    7.10
  -4  -1  -6   52.39    6.80
  -4  -1  -6   41.60    7.30
  -4  -1  -6   33.60    5.70
  -4  -1  -6   38.10    7.70
   4   1   6   32.70    6.90
  -5  -1  -6   -4.40    6.90
  -5  -1  -6   -0.40   10.10
  -5  -1  -6    7.40    9.90
  -5  -1  -6   -4.80    6.60
  -5  -1  -6   -0.60    4.10
   5   1   6   -4.40    7.60
   5  -2  -6   99.39   12.90
   5  -2  -6   80.79   10.50
   5  -2  -6   96.89   14.10
   5  -2  -6   83.49   10.50
   5  -2  -6   81.09   10.70
  -5   2   6   66.89   10.20
  -5   2   6   84.99    9.30
  -5   2   6   82.39   11.90
  -5   2   6   75.89    9.90
   4  -2  -6  203.08   10.80
   4  -2  -6  187.58   11.10
   4  -2  -6  193.28   12.70
   4  -2  -6  186.68   13.30
   4  -2  -6  197.68   11.10
  -4   2   6  192.78   10.80
  -4   2   6  202.08   10.80
  -4   2   6  195.68   10.40
  -4   2   6  198.48   12.00
   3  -2  -6    7.80    3.60
   3  -2  -6    4.60    4.80
   3  -2  -6    7.00    3.30
   3  -2  -6   10.10    4.90
   3  -2  -6    4.70    3.20
  -3   2   6   11.20    3.40
  -3   2   6    7.00    3.00
  -3   2   6    8.10    3.60
   2  -2  -6  204.98    9.10
   2  -2  -6  198.88   10.00
   2  -2  -6  204.68    9.30
   2  -2  -6  208.58    9.30
   2  -2  -6  202.08    7.70
  -2   2   6  199.78    9.10
  -2   2   6  201.28    9.20
  -2   2   6  204.58    9.20
   1  -2  -6   18.30    2.50
   1  -2  -6   20.80    3.30
   1  -2  -6   28.60    4.80
   1  -2  -6   25.70    4.40
   1  -2  -6   22.70    3.20
  -1   2   6   27.30    4.10
  -1   2   6   19.40    3.00
   0  -2  -6 1615.44   58.09
   0  -2  -6 1684.33   58.09
   0  -2  -6 1695.53   57.99
   0  -2  -6 1657.53   57.99
   0   2   6 1597.74   58.09
   0   2   6 1651.33   57.99
   0   2   6 1693.33   57.99
  -1  -2  -6   88.59    4.00
  -1  -2  -6   74.39    4.60
  -1  -2  -6   75.59    4.60
  -1  -2  -6   70.49    5.20
   1   2   6   75.49    4.50
   1   2   6   75.19    4.60
   1   2   6   76.99    5.20
   1   2   6   80.29    4.00
   1   2   6   75.89    5.10
   1   2   6   75.99    4.30
  -2  -2  -6 1573.14   55.29
  -2  -2  -6 1574.14   55.79
  -2  -2  -6 1624.74   56.39
  -2  -2  -6 1614.14   55.19
   2   2   6 1641.54   56.39
   2   2   6 1580.14   56.29
   2   2   6 1596.54   56.09
   2   2   6 1511.45   55.89
   2   2   6 1584.04   55.29
  -3  -2  -6    0.60    4.20
  -3  -2  -6    4.40    7.50
  -3  -2  -6    6.00    3.10
  -3  -2  -6    8.00    4.90
   3   2   6    8.10    4.30
   3   2   6    5.00    4.40
  -4  -2  -6    3.40    4.50
  -4  -2  -6    4.70    5.40
  -4  -2  -6    7.50    4.00
  -4  -2  -6   10.60    6.70
  -4  -2  -6   -4.00    6.00
   4   2   6    9.10    6.40
  -5  -2  -6    4.70    8.80
  -5  -2  -6   -2.00    6.60
  -5  -2  -6    3.20    4.90
  -5  -2  -6   -9.60    6.40
  -5  -2  -6   10.80    9.20
   5   2   6    6.10    7.80
   5  -3  -6   10.80    6.50
   5  -3  -6   -5.80    6.10
   5  -3  -6   -0.20    8.60
   5  -3  -6   10.60    5.80
   5  -3  -6    4.20    8.20
  -5   3   6    6.30    6.20
  -5   3   6    0.10    6.00
  -5   3   6   11.20    8.10
  -5   3   6   11.80    8.30
   4  -3  -6   -4.90    3.70
   4  -3  -6   -9.70    4.90
   4  -3  -6   -7.00    6.70
   4  -3  -6   -7.60    4.80
   4  -3  -6   -1.40    6.20
  -4   3   6   -1.80    4.40
  -4   3   6    3.40    5.80
  -4   3   6   -0.80    4.10
  -4   3   6   -1.10    6.30
   3  -3  -6  257.37   11.40
   3  -3  -6  257.87   11.60
   3  -3  -6  255.57   11.60
   3  -3  -6  258.67   13.10
   3  -3  -6  254.07   13.20
  -3   3   6  255.87   11.80
  -3   3   6  254.17   12.50
   2  -3  -6    3.10    1.80
   2  -3  -6    5.80    3.20
  -2   3   6    4.30    2.90
  -2   3   6    3.00    3.00
   1  -3  -6   73.39    4.80
   1  -3  -6   68.99    5.40
   1  -3  -6   74.89    6.10
   1  -3  -6   66.39    5.50
   1  -3  -6   70.89    5.40
  -1   3   6   76.59    5.00
  -1   3   6   65.89    5.70
  -1   3   6   82.39    4.50
  -1   3   6   69.29    5.70
   0  -3  -6  545.95   20.10
   0  -3  -6  545.65   20.30
   0  -3  -6  551.64   20.10
   0  -3  -6  533.75   20.20
   0   3   6  535.35   20.10
   0   3   6  568.84   20.00
   0   3   6  540.05   20.10
   0   3   6  560.44   20.10
  -1  -3  -6   26.30    4.90
  -1  -3  -6   23.60    3.60
  -1  -3  -6   24.80    3.90
  -1  -3  -6   20.70    2.60
   1   3   6   22.90    3.40
   1   3   6   28.00    2.10
   1   3   6   27.00    3.80
   1   3   6   20.70    3.60
  -2  -3  -6  833.22   28.40
  -2  -3  -6  779.52   28.70
  -2  -3  -6  821.22   29.70
  -2  -3  -6  811.92   28.40
  -2  -3  -6  835.02   29.50
   2   3   6  762.12   29.30
   2   3   6  794.72   28.40
   2   3   6  813.62   29.50
   2   3   6  813.82   29.60
  -3  -3  -6  168.98   10.20
  -3  -3  -6  180.78    9.30
  -3  -3  -6  198.18   10.40
  -3  -3  -6  191.78    9.90
   3   3   6  185.28   10.10
   3   3   6  217.48   10.20
  -4  -3  -6   -7.00    6.00
  -4  -3  -6   -2.30    5.80
  -4  -3  -6   -2.00    4.20
  -4  -3  -6    5.80    5.50
  -4  -3  -6    1.40    4.40
   4   3   6   -0.20    6.10
   4   3   6    1.10    5.60
  -5  -3  -6  -10.50    8.30
  -5  -3  -6  -12.20    6.60
  -5  -3  -6    5.00    9.70
  -5  -3  -6   -3.50    5.60
   5   3   6    7.20    7.70
   5  -4  -6   -3.00    6.60
   5  -4  -6   -6.50    4.70
   5  -4  -6  -12.40    7.40
   5  -4  -6    7.70   10.10
  -5   4   6   -8.20    6.00
  -5   4   6   -9.80    8.50
   4  -4  -6   16.90    5.80
   4  -4  -6   35.10    7.30
   4  -4  -6   28.70    7.40
   4  -4  -6   31.40    4.30
  -4   4   6   22.20    7.10
  -4   4   6   18.80    5.30
  -4   4   6   38.40    7.50
   3  -4  -6  907.11   34.20
   3  -4  -6  898.61   33.00
   3  -4  -6  932.51   33.00
   3  -4  -6  899.21   32.40
   3  -4  -6  868.31   33.60
  -3   4   6  881.81   32.70
  -3   4   6  881.31   33.40
  -3   4   6  927.11   32.90
  -3   4   6  831.82   34.00
  -3   4   6  858.91   31.40
   2  -4  -6  140.99    7.80
   2  -4  -6  144.19    8.50
   2  -4  -6  137.59    6.40
   2  -4  -6  138.69    7.70
   2  -4  -6  144.59    7.30
  -2   4   6  134.69    8.00
  -2   4   6  143.59    8.40
  -2   4   6  136.19    8.10
  -2   4   6  140.09    6.50
   1  -4  -6  269.77   11.00
   1  -4  -6  260.37   11.20
   1  -4  -6  261.87   10.70
   1  -4  -6  261.37   11.10
  -1   4   6  271.57   10.60
  -1   4   6  254.67   10.90
  -1   4   6  268.77   11.10
  -1   4   6  262.77   11.10
   0  -4  -6   11.20    3.40
   0  -4  -6    7.20    2.80
   0  -4  -6    9.50    3.40
   0  -4  -6    6.50    2.80
   0   4   6    5.90    2.60
   0   4   6    5.50    2.70
   0   4   6    3.60    2.80
  -1  -4  -6  414.06   16.00
  -1  -4  -6  401.06   15.20
  -1  -4  -6  410.06   15.20
  -1  -4  -6  403.76   15.60
   1   4   6  399.26   15.90
   1   4   6  400.56   15.20
   1   4   6  421.86   15.30
   1   4   6  416.46   15.50
  -2  -4  -6 1592.04   56.39
  -2  -4  -6 1629.04   57.59
  -2  -4  -6 1699.63   56.49
  -2  -4  -6 1556.54   56.39
  -2  -4  -6 1620.74   57.09
   2   4   6 1623.24   57.19
   2   4   6 1645.44   57.89
   2   4   6 1599.24   57.39
  -3  -4  -6  157.98    8.90
  -3  -4  -6  207.38   10.90
  -3  -4  -6  187.58   10.00
  -3  -4  -6  201.98    9.60
  -3  -4  -6  185.28   10.50
   3   4   6  180.18   10.10
   3   4   6  202.38    9.90
  -4  -4  -6   40.30    7.90
  -4  -4  -6   24.50    5.40
  -4  -4  -6   39.20    6.30
  -4  -4  -6   23.00    4.80
  -4  -4  -6   30.40    6.60
   4   4   6   36.50    7.00
   4   4   6   39.60    6.20
  -5  -4  -6    1.50    6.80
  -5  -4  -6    7.80    8.70
  -5  -4  -6   -1.20    7.40
  -5  -4  -6   -3.30    6.20
  -5  -4  -6   -1.40    6.40
   5   4   6   -2.60    7.20
   5   4   6  -11.50    8.80
   5  -5  -6    7.80    7.90
   5  -5  -6   -7.90    9.60
   5  -5  -6   11.80    7.50
  -5   5   6   -0.70    8.30
  -5   5   6    3.00    7.20
   4  -5  -6   -2.70    3.50
   4  -5  -6  -11.80    6.00
   4  -5  -6   -5.20    7.10
   4  -5  -6    2.20    7.20
   4  -5  -6   -9.30    5.80
  -4   5   6   -7.80    5.10
  -4   5   6   -3.20    6.40
  -4   5   6   -0.30    6.60
  -4   5   6   -8.00    4.90
  -4   5   6    0.60    2.30
   3  -5  -6  199.08   11.40
   3  -5  -6  201.98   10.40
   3  -5  -6  200.38   12.60
   3  -5  -6  198.38    9.60
   3  -5  -6  199.78   12.30
  -3   5   6  188.98   10.80
  -3   5   6  183.28    8.60
  -3   5   6  191.18   10.30
  -3   5   6  192.08   11.30
  -3   5   6  190.78   12.80
   2  -5  -6    0.20    2.40
   2  -5  -6   -1.40    3.60
   2  -5  -6    1.10    4.20
   2  -5  -6    2.40    2.60
   2  -5  -6    3.30    4.00
  -2   5   6   -0.70    3.60
  -2   5   6    0.50    3.40
  -2   5   6    0.80    2.30
  -2   5   6   -1.20    3.10
  -2   5   6    2.40    4.30
   1  -5  -6  319.37   12.60
   1  -5  -6  329.47   13.00
   1  -5  -6  315.87   12.60
   1  -5  -6  298.47   12.90
  -1   5   6  297.77   13.00
  -1   5   6  306.37   12.70
  -1   5   6  331.47   12.90
  -1   5   6  308.57   12.50
  -1   5   6  309.47   12.80
   0  -5  -6 5175.68  176.38
   0  -5  -6 5187.48  176.38
   0  -5  -6 5003.20  176.48
   0  -5  -6 5089.39  176.48
   0   5   6 5022.10  176.38
   0   5   6 4947.60  176.38
   0   5   6 5171.08  176.38
   0   5   6 5087.39  176.48
  -1  -5  -6 1075.89   38.50
  -1  -5  -6 1081.59   38.70
  -1  -5  -6 1100.29   38.60
  -1  -5  -6 1093.99   39.30
   1   5   6 1059.79   38.50
   1   5   6 1063.99   38.60
   1   5   6 1100.09   39.10
   1   5   6 1117.09   38.60
  -2  -5  -6  195.58    8.00
  -2  -5  -6  198.88    8.70
  -2  -5  -6  203.08    8.60
  -2  -5  -6  178.88    9.80
  -2  -5  -6  181.08    7.80
   2   5   6  164.38    7.80
   2   5   6  193.18    8.60
   2   5   6  186.18    8.00
   2   5   6  223.38    9.80
   2   5   6  193.08    9.30
  -3  -5  -6   15.30    5.10
  -3  -5  -6    8.00    2.60
  -3  -5  -6   14.60    4.30
  -3  -5  -6   17.20    4.80
   3   5   6   12.20    4.90
  -4  -5  -6   -5.70    3.90
  -4  -5  -6   -1.70    5.40
  -4  -5  -6    3.70    5.50
  -4  -5  -6   -0.20    4.60
  -4  -5  -6    9.90    5.90
   4   5   6   -2.90    5.10
   4   5   6   -4.00    6.00
  -5  -5  -6   19.20    8.60
  -5  -5  -6   24.00    7.50
  -5  -5  -6   11.70    6.40
  -5  -5  -6   10.30    7.10
  -5  -5  -6   28.70    8.50
   5   5   6   21.70   15.30
   5   5   6   32.00    7.80
   5  -6  -6   38.80   11.40
   5  -6  -6   89.29   15.90
   5  -6  -6   37.70   11.50
  -5   6   6   49.20    8.40
  -5   6   6   34.80   10.10
   4  -6  -6    5.60    6.60
   4  -6  -6    8.90    8.10
   4  -6  -6   -1.10    6.00
   4  -6  -6   14.20    3.60
   4  -6  -6   22.50    8.70
  -4   6   6   15.20    5.50
  -4   6   6   10.50    6.80
  -4   6   6    8.70    7.50
  -4   6   6    8.80    6.10
  -4   6   6   14.40    3.20
   3  -6  -6  143.79    8.20
   3  -6  -6  116.99   11.50
   3  -6  -6  153.28   11.00
   3  -6  -6  164.38   12.20
  -3   6   6  145.29   10.20
  -3   6   6  147.99    9.60
  -3   6   6  138.99   11.10
   2  -6  -6  482.95   19.10
   2  -6  -6  456.05   19.00
   2  -6  -6  459.45   18.60
   2  -6  -6  465.35   17.90
   2  -6  -6  447.76   18.00
  -2   6   6  460.45   18.00
  -2   6   6  471.95   18.90
  -2   6   6  494.65   19.00
  -2   6   6  465.85   19.60
  -2   6   6  505.25   19.10
   1  -6  -6   -1.20    3.50
   1  -6  -6   -0.60    3.20
   1  -6  -6    3.40    2.90
   1  -6  -6    0.40    3.30
  -1   6   6    0.70    3.00
  -1   6   6    2.70    3.10
  -1   6   6   -0.90    3.40
  -1   6   6    2.30    2.60
  -1   6   6    4.00    2.90
   0  -6  -6  185.78    7.70
   0  -6  -6  180.38    9.10
   0  -6  -6  194.38    8.80
   0  -6  -6  196.18    9.20
   0   6   6  170.28    8.40
   0   6   6  183.78    9.10
   0   6   6  176.78    7.80
   0   6   6  185.18    8.60
   0   6   6  200.68    9.20
  -1  -6  -6    8.50    4.10
  -1  -6  -6    8.50    3.40
  -1  -6  -6   13.50    2.80
  -1  -6  -6   10.30    3.00
   1   6   6    9.70    2.70
   1   6   6   13.80    2.90
   1   6   6   13.80    3.70
   1   6   6   13.40    2.80
  -2  -6  -6   14.10    4.60
  -2  -6  -6   24.10    4.20
  -2  -6  -6   27.80    4.20
  -2  -6  -6   28.80    4.70
  -2  -6  -6   28.80    4.00
   2   6   6   41.70    5.60
   2   6   6   23.10    4.30
   2   6   6   27.80    4.10
   2   6   6   35.60    4.50
   2   6   6   30.50    4.10
  -3  -6  -6    5.90    2.00
  -3  -6  -6    5.50    1.70
  -3  -6  -6    4.20    3.80
  -3  -6  -6    8.30    4.70
  -3  -6  -6    0.20    2.30
  -3  -6  -6    3.50    5.10
  -3  -6  -6    6.10    3.40
   3   6   6    5.50    2.00
   3   6   6    9.40    5.00
   3   6   6    6.90    2.00
  -4  -6  -6   -2.70    3.70
  -4  -6  -6   -2.00    5.40
  -4  -6  -6    1.10    4.30
  -4  -6  -6  -12.80    9.60
  -4  -6  -6   -2.30    6.10
   4   6   6   -2.10    6.00
   4   6   6    2.70    4.90
  -5  -6  -6    3.40    5.90
  -5  -6  -6    3.20    8.20
  -5  -6  -6   -0.30    6.10
  -5  -6  -6    7.10    8.00
  -5  -6  -6    4.60    7.30
   5   6   6    9.30    7.00
   5   6   6   -5.60    8.40
   5  -7  -6   13.70   11.60
   5  -7  -6    5.50   10.90
  -5   7   6    1.70    8.30
   4  -7  -6   -0.30    3.20
   4  -7  -6   -1.50    8.30
   4  -7  -6   -9.00    8.20
   4  -7  -6   -2.40    7.30
  -4   7   6   -0.90    3.70
  -4   7   6   -3.30    6.30
  -4   7   6    9.10    5.30
  -4   7   6   -6.60    6.60
   3  -7  -6  882.31   35.10
   3  -7  -6  891.91   33.50
   3  -7  -6  868.51   35.70
   3  -7  -6  901.71   32.60
   3  -7  -6  866.11   32.10
  -3   7   6  917.01   33.50
  -3   7   6  871.61   35.00
  -3   7   6  873.71   32.40
   2  -7  -6    2.60    5.10
   2  -7  -6   -7.20    4.40
   2  -7  -6    5.90    5.70
   2  -7  -6    5.60    3.80
   2  -7  -6    3.40    4.40
  -2   7   6   13.00    4.60
  -2   7   6    0.20    4.40
[truncated: 418,819 more chars]
