# Supplementary material for: Crystal structure and Hirshfeld surface analysis of ethyl (E)-4-[(4-hy­droxy-3-meth­oxy-5-nitro­benzyl­idene)amino]­benzoate
Source: Acta Crystallogr E Crystallogr Commun. 2018 Jul 10;74(Pt 8):1079–82. doi: 10.1107/S2056989018009465 (PMC6073003; doi:10.1107/S2056989018009465)
Supplement: Supplementary file 2 [file e-74-01079-Isup3.hkl]

data_I                                                                          
_shelx_title ' C2_a.res in P-1'                                                 
_shelx_refln_list_code          4                                               
_shelx_F_calc_maximum       82.52                                               
_exptl_crystal_F_000       360.00                                               
_reflns_d_resolution_high  0.7694                                               
                                                                                
loop_                                                                           
 _space_group_symop_operation_xyz                                               
 'x, y, z'                                                                      
 '-x, -y, -z'                                                                   
                                                                                
_cell_length_a     4.7565                                                       
_cell_length_b    11.3377                                                       
_cell_length_c    15.7590                                                       
_cell_angle_alpha  70.415                                                       
_cell_angle_beta   87.230                                                       
_cell_angle_gamma  85.238                                                       
                                                                                
_shelx_F_squared_multiplier     1.000                                           
                                                                                
loop_                                                                           
 _refln_index_h                                                                 
 _refln_index_k                                                                 
 _refln_index_l                                                                 
 _refln_F_squared_calc                                                          
 _refln_F_squared_meas                                                          
 _refln_F_squared_sigma                                                         
 _refln_observed_status                                                         
   1   0   0        305.08        249.74        10.56 o                         
   2   0   0         85.19         87.12         1.62 o                         
   3   0   0          0.05          1.01         0.47 o                         
   4   0   0          7.09          6.66         0.56 o                         
   5   0   0         85.20         87.27         2.43 o                         
   6   0   0          5.19          8.39         4.03 o                         
  -6   1   0         12.05         11.67         4.21 o                         
  -5   1   0         14.64         22.24         2.32 o                         
  -4   1   0          7.92          8.29         0.75 o                         
  -3   1   0        156.03        146.83         2.07 o                         
  -2   1   0          2.09         -0.01         0.34 o                         
  -1   1   0       1235.87       1058.10        12.25 o                         
   1   1   0          1.80          0.68         0.23 o                         
   2   1   0         33.91         25.92         0.64 o                         
   3   1   0        164.40        156.81         2.12 o                         
   4   1   0          3.11          1.35         0.45 o                         
   5   1   0          0.13          0.48         0.74 o                         
   6   1   0          0.36         -1.42         2.44 o                         
  -6   2   0          6.61         -2.22         8.50 o                         
  -5   2   0         41.30         44.93         3.40 o                         
  -4   2   0         24.25         21.80         1.21 o                         
  -3   2   0        254.22        262.25         3.59 o                         
  -2   2   0         39.46         41.89         0.96 o                         
  -1   2   0         73.34         57.16         0.92 o                         
   0   2   0       3527.61       3339.84       115.30 o                         
   1   2   0       3104.64       2757.91        36.03 o                         
   2   2   0        733.33        723.66         7.67 o                         
   3   2   0         36.04         35.24         0.85 o                         
   4   2   0          5.35          4.42         0.51 o                         
   5   2   0         66.39         73.06         4.14 o                         
   6   2   0          4.07          6.50         3.35 o                         
  -5   3   0          8.04          7.32         1.36 o                         
  -4   3   0          0.78         -0.63         0.79 o                         
  -3   3   0          4.26          4.74         0.65 o                         
  -2   3   0        836.91        887.63         9.92 o                         
  -1   3   0         27.60         21.83         0.66 o                         
   0   3   0        189.37        190.25         2.14 o                         
   1   3   0         65.13         49.74         0.81 o                         
   2   3   0          6.51          6.52         0.36 o                         
   3   3   0        104.96         93.13         1.43 o                         
   4   3   0         83.64         81.31         1.40 o                         
   5   3   0        166.51        175.92         3.98 o                         
   6   3   0          4.20          1.33         2.82 o                         
  -5   4   0          1.58          2.37         1.17 o                         
  -4   4   0          2.16          0.29         0.97 o                         
  -3   4   0          4.88          2.56         0.73 o                         
  -2   4   0        270.62        300.30         4.40 o                         
  -1   4   0        636.91        685.33         7.32 o                         
   0   4   0        110.36        123.24         1.55 o                         
   1   4   0         58.09         63.15         0.91 o                         
   2   4   0         91.85         98.26         1.43 o                         
   3   4   0         21.65         22.10         0.77 o                         
   4   4   0         12.42         10.89         0.69 o                         
   5   4   0         67.37         61.25         4.46 o                         
   6   4   0          5.83         -0.87         3.27 o                         
  -5   5   0          0.00          4.61         1.50 o                         
  -4   5   0          8.17          6.93         1.20 o                         
  -3   5   0          0.03         -0.80         0.80 o                         
  -2   5   0        718.01        787.75         9.41 o                         
  -1   5   0        245.11        243.24         2.97 o                         
   0   5   0         71.74         78.65         1.26 o                         
   1   5   0          6.56          3.57         0.49 o                         
   2   5   0        120.12        140.63         1.82 o                         
   3   5   0          9.36          9.51         0.64 o                         
   4   5   0          7.31          5.09         0.66 o                         
   5   5   0          1.10          1.96         1.45 o                         
  -5   6   0        100.91        106.58         5.35 o                         
  -4   6   0         38.87         37.32         1.86 o                         
  -3   6   0         13.57         12.92         1.05 o                         
  -2   6   0          1.80          1.51         0.58 o                         
  -1   6   0         81.61         60.27         1.21 o                         
   0   6   0         71.97         71.36         1.18 o                         
   1   6   0          0.03         -0.46         0.46 o                         
   2   6   0        112.89        115.23         1.69 o                         
   3   6   0         28.62         25.71         1.12 o                         
   4   6   0         17.42         15.71         0.90 o                         
   5   6   0         11.75          9.95         1.09 o                         
  -5   7   0         52.88         74.12         9.93 o                         
  -4   7   0          6.91          5.54         1.33 o                         
  -3   7   0          2.42          1.34         1.08 o                         
  -2   7   0          1.16         -0.68         0.68 o                         
  -1   7   0         64.87         67.10         1.39 o                         
   0   7   0         11.60         11.43         0.66 o                         
   1   7   0         37.72         39.53         1.16 o                         
   2   7   0          7.76         12.50         1.10 o                         
   3   7   0          1.22         -0.71         0.71 o                         
   4   7   0         38.04         35.84         2.10 o                         
   5   7   0         25.65         24.75         1.60 o                         
  -4   8   0          4.21          5.31         1.80 o                         
  -3   8   0          0.73         -0.60         1.21 o                         
  -2   8   0          3.80          2.19         0.94 o                         
  -1   8   0        325.04        302.98         3.66 o                         
   0   8   0          6.92          4.86         0.66 o                         
   1   8   0          2.45          1.68         0.70 o                         
   2   8   0          5.34          4.34         0.69 o                         
   3   8   0        176.54        149.60         2.45 o                         
   4   8   0          2.97          2.12         0.97 o                         
   5   8   0          4.48          2.30         1.49 o                         
  -4   9   0         24.82         19.53         2.43 o                         
  -3   9   0          1.03         -1.34         1.34 o                         
  -2   9   0          0.71         -0.91         0.95 o                         
  -1   9   0          1.25          4.60         0.88 o                         
   0   9   0        252.71        281.46         3.49 o                         
   1   9   0         69.46         64.84         2.90 o                         
   2   9   0         44.57         42.16         1.54 o                         
   3   9   0         26.82         21.66         1.27 o                         
   4   9   0          2.65          2.80         1.06 o                         
  -3  10   0          6.52          5.75         1.88 o                         
  -2  10   0          0.30         -1.06         1.06 o                         
  -1  10   0         13.27         14.26         1.12 o                         
   0  10   0        216.98        246.97         4.14 o                         
   1  10   0          2.64          0.68         0.84 o                         
   2  10   0          7.73          4.82         1.07 o                         
   3  10   0          5.93          7.67         1.24 o                         
   4  10   0         19.64         15.59         1.92 o                         
  -3  11   0          8.60          3.58         2.31 o                         
  -2  11   0         20.16         20.55         1.55 o                         
  -1  11   0          8.61          7.43         1.16 o                         
   0  11   0          3.44          3.43         0.96 o                         
   1  11   0         48.17         45.67         1.59 o                         
   2  11   0          0.01         -1.16         1.16 o                         
   3  11   0         47.54         49.25         3.41 o                         
   4  11   0          3.88          3.95         2.42 o                         
  -2  12   0          0.47          1.58         1.82 o                         
  -1  12   0          2.99          0.09         1.53 o                         
   0  12   0          8.29         12.61         1.32 o                         
   1  12   0         16.20         17.31         1.39 o                         
   2  12   0          6.88          3.05         1.68 o                         
   3  12   0          8.74          9.32         1.95 o                         
  -1  13   0          0.49         -1.68         2.15 o                         
   0  13   0          0.87          1.12         1.59 o                         
   1  13   0         14.30         10.60         2.09 o                         
   2  13   0          5.65          1.41         2.07 o                         
  -2 -13   1          2.94         -2.46         2.46 o                         
  -1 -13   1          2.98          1.97         2.05 o                         
   0 -13   1          4.72          2.99         2.15 o                         
   1 -13   1          0.39         -2.34         2.34 o                         
  -3 -12   1          2.88         -0.61         2.07 o                         
  -2 -12   1          2.91          1.78         1.66 o                         
  -1 -12   1          0.44         -0.76         1.13 o                         
   0 -12   1         14.30         11.99         1.25 o                         
   1 -12   1          3.94          0.19         1.69 o                         
   2 -12   1          1.22         -2.56         2.56 o                         
  -3 -11   1          5.40          2.48         1.67 o                         
  -2 -11   1         64.92         65.86         2.46 o                         
  -1 -11   1         11.10         10.99         1.03 o                         
   0 -11   1          0.39         -0.98         0.98 o                         
   1 -11   1          5.66          4.96         1.21 o                         
   2 -11   1          0.10         -1.43         1.43 o                         
   3 -11   1         21.48         22.19         2.73 o                         
  -4 -10   1          2.67          0.81         1.72 o                         
  -3 -10   1          1.53          1.45         1.03 o                         
  -2 -10   1         25.75         20.39         1.14 o                         
  -1 -10   1         27.39         29.78         1.67 o                         
   0 -10   1         33.07         40.38         2.67 o                         
   1 -10   1        319.42        328.07         4.36 o                         
   2 -10   1          8.63          8.54         1.15 o                         
   3 -10   1          8.76          9.72         2.02 o                         
  -4  -9   1          5.78          2.52         1.21 o                         
  -3  -9   1         33.12         25.19         1.39 o                         
  -2  -9   1          0.12         -1.00         1.00 o                         
  -1  -9   1         76.78         73.31         2.40 o                         
   0  -9   1         64.56         77.87         2.48 o                         
   1  -9   1         98.16        104.48         2.15 o                         
   2  -9   1          0.06         -1.05         1.05 o                         
   3  -9   1         10.21         11.19         1.73 o                         
   4  -9   1          3.61          2.60         2.73 o                         
  -5  -8   1          0.05         -1.43         1.43 o                         
  -4  -8   1        152.51        160.73         2.79 o                         
  -3  -8   1         46.30         43.04         2.01 o                         
  -2  -8   1          0.07         -0.79         0.79 o                         
  -1  -8   1          7.23          8.92         0.82 o                         
   0  -8   1          6.07          5.89         0.72 o                         
   1  -8   1        977.30        954.74        10.83 o                         
   2  -8   1          7.12          8.66         0.93 o                         
   3  -8   1          2.69          1.81         1.19 o                         
   4  -8   1          0.72          1.81         1.83 o                         
  -5  -7   1          5.11          2.62         1.54 o                         
  -4  -7   1         27.86         33.34         1.44 o                         
  -3  -7   1          7.71          4.75         0.73 o                         
  -2  -7   1          7.26          8.66         0.80 o                         
  -1  -7   1        605.30        627.65         6.54 o                         
   0  -7   1          3.29          2.05         0.67 o                         
   1  -7   1         14.86         21.84         1.10 o                         
   2  -7   1         41.72         46.66         1.47 o                         
   3  -7   1          5.32          5.69         1.16 o                         
   4  -7   1         27.81         24.31         1.64 o                         
   5  -7   1         61.00         66.02         6.71 o                         
  -5  -6   1          0.22         -0.94         0.94 o                         
  -4  -6   1          8.64         11.02         0.89 o                         
  -3  -6   1         17.26         14.48         0.75 o                         
  -2  -6   1          7.15         10.53         0.67 o                         
  -1  -6   1        168.20        216.86         2.37 o                         
   0  -6   1          3.53          2.00         0.53 o                         
   1  -6   1        118.17         94.77         1.57 o                         
   2  -6   1        196.70        201.83         2.85 o                         
   3  -6   1          0.65         -0.95         0.95 o                         
   4  -6   1          1.24          2.58         1.17 o                         
   5  -6   1          1.09          7.69         2.42 o                         
  -5  -5   1          2.67          1.19         0.63 o                         
  -4  -5   1         67.27         61.89         1.39 o                         
  -3  -5   1          6.58          5.77         0.65 o                         
  -2  -5   1          4.65          2.15         0.48 o                         
  -1  -5   1        892.76        988.66        10.02 o                         
   0  -5   1        512.59        553.34         5.99 o                         
   1  -5   1       1050.78       1010.63        11.28 o                         
   2  -5   1        214.58        215.43         3.50 o                         
   3  -5   1          4.48          3.59         0.84 o                         
   4  -5   1          7.25          5.48         1.24 o                         
   5  -5   1         32.63         31.38         2.38 o                         
  -5  -4   1          9.03          7.44         1.27 o                         
  -4  -4   1        113.63        109.22         1.78 o                         
  -3  -4   1          7.97          9.38         0.50 o                         
  -2  -4   1          1.57          7.68         0.51 o                         
  -1  -4   1       2418.80       2362.04        24.70 o                         
   0  -4   1         77.27         97.48         1.33 o                         
   1  -4   1         33.67         35.44         1.26 o                         
   2  -4   1          0.30          3.56         0.60 o                         
   3  -4   1          0.84         -0.55         0.69 o                         
   4  -4   1         21.90         17.89         1.19 o                         
   5  -4   1          1.32          1.38         1.25 o                         
  -6  -3   1          2.83          1.32         2.46 o                         
  -5  -3   1          0.08         -1.02         1.05 o                         
  -4  -3   1          5.47          4.28         0.69 o                         
  -3  -3   1        374.20        374.03         4.36 o                         
  -2  -3   1         27.98         21.47         0.57 o                         
  -1  -3   1        408.32        433.05         4.89 o                         
   0  -3   1        462.92        539.28         5.75 o                         
   1  -3   1        217.90        193.95         2.36 o                         
   2  -3   1        490.80        480.50         5.81 o                         
   3  -3   1         23.05         22.25         1.12 o                         
   4  -3   1          3.97          1.89         0.84 o                         
   5  -3   1          0.71          2.63         1.07 o                         
  -6  -2   1          2.72          1.06         2.39 o                         
  -5  -2   1         47.37         45.25         2.40 o                         
  -4  -2   1        249.98        248.89         3.11 o                         
  -3  -2   1        303.17        309.82         3.67 o                         
  -2  -2   1          1.89          0.37         0.35 o                         
  -1  -2   1         75.55         62.54         0.86 o                         
   0  -2   1       3139.52       2867.49        35.02 o                         
   1  -2   1       1415.34       1176.13        12.32 o                         
   2  -2   1        284.82        256.33         3.65 o                         
   3  -2   1          2.60          2.51         0.64 o                         
   4  -2   1        127.26        124.43         2.29 o                         
   5  -2   1         25.28         21.57         1.57 o                         
  -6  -1   1          1.66          1.87         2.53 o                         
  -5  -1   1          0.16          1.13         1.07 o                         
  -4  -1   1         44.40         38.50         1.08 o                         
  -3  -1   1        457.48        459.27         5.53 o                         
  -2  -1   1         15.74         11.27         0.59 o                         
  -1  -1   1        120.43        119.66         1.45 o                         
   1  -1   1       2225.90       1900.67        23.24 o                         
   2  -1   1        392.84        393.65         4.73 o                         
   3  -1   1         54.64         46.93         1.41 o                         
   4  -1   1          6.91          5.98         0.73 o                         
   5  -1   1         17.98         25.50         2.49 o                         
   6  -1   1          0.72         -3.97         3.97 o                         
  -6   0   1          0.00         -1.03         3.24 o                         
  -5   0   1         41.78         47.01         1.45 o                         
  -4   0   1         10.44          9.12         0.54 o                         
  -3   0   1         28.28         23.02         1.89 o                         
  -2   0   1        555.74        551.94         6.17 o                         
  -1   0   1       1514.01       1283.13        17.02 o                         
   1   0   1         12.54          6.76         0.32 o                         
   2   0   1         68.83         60.16         0.99 o                         
   3   0   1          5.95          5.22         0.66 o                         
   4   0   1         24.79         22.12         0.89 o                         
   5   0   1         35.47         39.24         3.15 o                         
   6   0   1          1.80          3.99         3.62 o                         
  -6   1   1         12.57         14.39         4.60 o                         
  -5   1   1         43.32         45.82         1.95 o                         
  -4   1   1          2.68          1.29         0.55 o                         
  -3   1   1        941.34        967.67        10.79 o                         
  -2   1   1          1.87          1.12         0.35 o                         
  -1   1   1         75.33         73.02         1.04 o                         
   1   1   1        527.36        470.87        12.30 o                         
   2   1   1        857.49        811.16         8.96 o                         
   3   1   1          0.30         -0.40         0.40 o                         
   4   1   1        159.74        152.11         2.39 o                         
   5   1   1         52.27         60.79         4.50 o                         
   6   1   1         14.38         15.01         3.28 o                         
  -6   2   1          6.91          1.19         3.83 o                         
  -5   2   1        132.77        132.98         3.76 o                         
  -4   2   1         21.96         20.05         0.96 o                         
  -3   2   1         99.06         98.92         1.47 o                         
  -2   2   1        134.27        121.90         1.63 o                         
  -1   2   1        992.03        863.36         9.09 o                         
   1   2   1        857.41        794.99         8.75 o                         
   2   2   1          5.42          5.95         0.36 o                         
   3   2   1          4.27          5.07         0.80 o                         
   4   2   1          0.01         -0.93         1.29 o                         
   5   2   1         44.78         72.40         3.38 o                         
   6   2   1         16.42         15.12         2.63 o                         
  -5   3   1         16.51         19.42         2.63 o                         
  -4   3   1          0.25         -0.77         0.77 o                         
  -3   3   1          0.03         -0.37         0.60 o                         
  -2   3   1          0.17          5.70         1.17 o                         
  -1   3   1        232.30        215.70         2.56 o                         
   0   3   1        319.72        357.80         4.03 o                         
   1   3   1        339.47        292.33         3.02 o                         
   2   3   1          2.38          0.71         0.33 o                         
   3   3   1        123.00        126.89         1.71 o                         
   4   3   1          5.00          0.58         1.02 o                         
   5   3   1        296.47        322.60         5.17 o                         
   6   3   1          7.73          4.59         2.81 o                         
  -5   4   1          8.71          9.42         1.22 o                         
  -4   4   1          0.51         -0.18         0.93 o                         
  -3   4   1         47.72         46.99         1.35 o                         
  -2   4   1         44.00         46.57         0.97 o                         
  -1   4   1        531.74        525.80         5.67 o                         
   0   4   1       1495.47       1469.62        16.15 o                         
   1   4   1         64.54         84.32         1.18 o                         
   2   4   1        480.20        507.44         5.73 o                         
   3   4   1         30.54         33.17         0.83 o                         
   4   4   1          1.34          0.45         0.55 o                         
   5   4   1          4.31          8.71         1.74 o                         
   6   4   1          0.29         -0.61         3.13 o                         
  -5   5   1         45.04         49.63         3.31 o                         
  -4   5   1         10.95         10.10         1.23 o                         
  -3   5   1          0.41         -0.73         0.73 o                         
  -2   5   1         20.00         33.71         1.84 o                         
  -1   5   1          5.23          6.00         0.53 o                         
   0   5   1        142.73        158.86         1.92 o                         
   1   5   1        195.86        205.01         2.62 o                         
   2   5   1        840.94        930.30        10.35 o                         
   3   5   1          0.14         -0.46         0.46 o                         
   4   5   1         41.95         37.57         1.61 o                         
   5   5   1         46.57         44.56         2.25 o                         
  -5   6   1         26.81         27.62         6.65 o                         
  -4   6   1         65.66         78.40         2.37 o                         
  -3   6   1          5.50          3.96         1.06 o                         
  -2   6   1         24.95         28.14         1.80 o                         
  -1   6   1        134.77        148.97         1.95 o                         
   0   6   1        117.61        130.45         1.71 o                         
   1   6   1         20.83         19.42         1.13 o                         
   2   6   1         86.72        116.13         2.94 o                         
   3   6   1          8.59          8.94         0.72 o                         
   4   6   1          1.80          1.25         0.67 o                         
   5   6   1          0.70          2.07         1.11 o                         
  -5   7   1          2.35         -0.20         4.75 o                         
  -4   7   1         37.36         34.32         2.44 o                         
  -3   7   1          0.30         -1.02         1.02 o                         
  -2   7   1         11.48         10.51         0.83 o                         
  -1   7   1          0.05         -0.07         0.60 o                         
   0   7   1          0.88         -0.48         0.48 o                         
   1   7   1         72.68         72.95         1.23 o                         
   2   7   1          8.93         11.52         0.84 o                         
   3   7   1         10.16         11.62         0.76 o                         
   4   7   1         72.90         68.64         1.83 o                         
   5   7   1         39.34         45.12         4.37 o                         
  -4   8   1          0.06          2.99         1.60 o                         
  -3   8   1         34.83         30.66         1.71 o                         
  -2   8   1          0.21         -0.82         0.82 o                         
  -1   8   1         12.71         11.48         0.78 o                         
   0   8   1        102.47        112.69         1.72 o                         
   1   8   1          3.96          2.02         0.57 o                         
   2   8   1          4.42          1.75         0.73 o                         
   3   8   1         91.92         75.19         1.58 o                         
   4   8   1         37.73         38.38         1.72 o                         
   5   8   1          6.83          9.72         1.80 o                         
  -4   9   1          3.93          2.80         2.16 o                         
  -3   9   1          0.90         -0.37         1.25 o                         
  -2   9   1          5.06          2.47         0.94 o                         
  -1   9   1         29.16         32.66         1.44 o                         
   0   9   1        245.73        279.21         5.24 o                         
   1   9   1        332.85        347.05         4.08 o                         
   2   9   1         23.78         24.22         1.18 o                         
   3   9   1         33.44         31.42         1.64 o                         
   4   9   1          0.00         -0.24         1.07 o                         
   5   9   1         41.02         42.71         4.64 o                         
  -4  10   1          1.30         -1.91         4.51 o                         
  -3  10   1          2.41          2.77         1.75 o                         
  -2  10   1          9.44          7.91         1.09 o                         
  -1  10   1        116.19        107.55         2.63 o                         
   0  10   1        697.62        772.30         9.48 o                         
   1  10   1          7.73          4.99         0.90 o                         
   2  10   1         16.26         14.17         1.31 o                         
   3  10   1          2.87          1.87         1.08 o                         
   4  10   1          0.62         -0.22         1.79 o                         
  -3  11   1         11.81         10.64         2.23 o                         
  -2  11   1          6.51          6.08         1.31 o                         
  -1  11   1          0.05          0.15         1.01 o                         
   0  11   1          0.25          3.03         1.19 o                         
   1  11   1         15.72         15.69         1.35 o                         
   2  11   1         10.57         11.60         1.27 o                         
   3  11   1         21.71         19.15         2.39 o                         
   4  11   1          7.29          6.95         2.27 o                         
  -2  12   1          3.45          5.18         2.15 o                         
  -1  12   1          2.58          0.09         1.25 o                         
   0  12   1          6.37          4.27         1.24 o                         
   1  12   1         40.04         37.21         2.30 o                         
   2  12   1          0.94         -0.71         1.51 o                         
   3  12   1         11.24          9.05         1.83 o                         
  -1  13   1          6.96          9.33         2.19 o                         
   0  13   1          2.55         -0.03         1.49 o                         
   1  13   1          3.52          3.49         1.55 o                         
   2  13   1          0.07         -0.85         1.87 o                         
   0  14   1          3.53          3.25         2.64 o                         
   1  14   1         27.47         32.29         4.84 o                         
  -1 -13   2          0.32         -3.30         3.30 o                         
   0 -13   2          6.24          6.70         3.04 o                         
  -2 -12   2          9.73          7.30         2.05 o                         
  -1 -12   2          0.24         -1.25         1.33 o                         
   0 -12   2         29.63         32.32         2.82 o                         
   1 -12   2         10.69          9.38         2.01 o                         
   2 -12   2          6.37          3.07         2.94 o                         
  -3 -11   2          6.43          6.07         1.96 o                         
  -2 -11   2         32.96         25.38         1.41 o                         
  -1 -11   2         23.88         22.36         1.39 o                         
   0 -11   2         14.83         19.71         1.23 o                         
   1 -11   2         33.25         34.72         3.03 o                         
   2 -11   2          0.13         -1.55         1.55 o                         
   3 -11   2          8.95         11.71         3.40 o                         
  -4 -10   2          0.01          1.20         2.34 o                         
  -3 -10   2          1.71          4.69         1.22 o                         
  -2 -10   2          0.50          1.40         0.97 o                         
  -1 -10   2         16.13         13.94         1.09 o                         
   0 -10   2          3.97          2.69         0.97 o                         
   1 -10   2         72.25         91.53         2.41 o                         
   2 -10   2          9.57          7.67         1.26 o                         
   3 -10   2          4.31          7.85         2.14 o                         
  -4  -9   2         23.91         19.97         1.54 o                         
  -3  -9   2          0.99         -0.01         0.98 o                         
  -2  -9   2        165.60        155.42         2.61 o                         
  -1  -9   2          2.76          1.80         0.79 o                         
   0  -9   2        303.26        314.48         5.17 o                         
   1  -9   2        131.09        151.24         2.72 o                         
   2  -9   2         11.10          8.54         1.07 o                         
   3  -9   2          3.01          3.93         1.71 o                         
   4  -9   2          0.32          3.03         3.35 o                         
  -5  -8   2          7.25          2.98         2.28 o                         
  -4  -8   2         18.79         17.76         1.13 o                         
  -3  -8   2         28.16         25.23         1.35 o                         
  -2  -8   2         28.60         18.20         1.28 o                         
  -1  -8   2         17.96         16.05         0.79 o                         
   0  -8   2          1.68         -0.76         0.76 o                         
   1  -8   2        108.56        119.48         3.22 o                         
   2  -8   2         23.61         23.23         1.48 o                         
   3  -8   2          3.20          1.25         1.26 o                         
   4  -8   2          4.89          5.98         2.18 o                         
  -5  -7   2          6.48          6.56         1.62 o                         
  -4  -7   2        126.90        133.58         2.41 o                         
  -3  -7   2         44.89         40.83         1.55 o                         
  -2  -7   2          0.00          1.34         0.74 o                         
  -1  -7   2         63.52         52.83         1.09 o                         
   0  -7   2          0.11         -0.22         0.64 o                         
   1  -7   2         36.25         29.56         1.26 o                         
   2  -7   2          1.13          1.00         0.76 o                         
   3  -7   2          0.01          0.10         1.23 o                         
   4  -7   2          0.03         -1.23         1.51 o                         
  -5  -6   2          3.14          0.72         2.34 o                         
  -4  -6   2        128.16        127.34         3.01 o                         
  -3  -6   2          1.66          2.28         0.69 o                         
  -2  -6   2         31.47         35.68         1.08 o                         
  -1  -6   2        161.05        168.56         2.03 o                         
   0  -6   2          5.02          2.70         0.56 o                         
   1  -6   2         73.96         67.07         1.38 o                         
   2  -6   2        274.72        268.42         3.45 o                         
   3  -6   2         29.42         25.33         1.31 o                         
   4  -6   2          0.29         -1.19         1.19 o                         
   5  -6   2         17.74         23.57         3.02 o                         
  -5  -5   2          8.14          7.16         0.88 o                         
  -4  -5   2        124.77        122.08         2.16 o                         
  -3  -5   2         55.14         57.93         1.30 o                         
  -2  -5   2          7.73          8.06         0.56 o                         
  -1  -5   2        746.82        842.76         8.60 o                         
   0  -5   2        259.62        283.33         3.25 o                         
   1  -5   2        118.97        125.45         1.81 o                         
   2  -5   2         72.38         74.59         1.39 o                         
   3  -5   2          0.11         -0.49         0.83 o                         
   4  -5   2          5.82          5.04         1.36 o                         
   5  -5   2          0.22          2.60         1.93 o                         
  -5  -4   2          6.75          6.56         0.83 o                         
  -4  -4   2         52.07         55.73         2.02 o                         
  -3  -4   2         24.66         34.36         0.95 o                         
  -2  -4   2          0.54          1.32         0.48 o                         
  -1  -4   2        563.18        597.36         6.12 o                         
   0  -4   2         93.86         99.53         1.38 o                         
   1  -4   2       1080.86       1003.20        11.14 o                         
   2  -4   2        128.33        122.19         1.91 o                         
   3  -4   2          1.42          1.00         0.73 o                         
   4  -4   2          6.13          4.34         1.07 o                         
   5  -4   2          0.30         -0.92         1.43 o                         
  -6  -3   2          0.11          1.99         4.67 o                         
  -5  -3   2          0.64         -0.79         0.79 o                         
  -4  -3   2        605.74        620.06         7.48 o                         
  -3  -3   2          4.74          4.21         0.46 o                         
  -2  -3   2        185.97        203.69         2.24 o                         
  -1  -3   2         59.94         58.40         0.93 o                         
   0  -3   2        281.48        261.82         2.91 o                         
   1  -3   2        222.97        226.67         2.71 o                         
   2  -3   2         13.01         13.90         0.67 o                         
   3  -3   2          6.24          5.87         0.68 o                         
   4  -3   2          8.61          8.33         0.91 o                         
   5  -3   2          5.72          5.68         1.46 o                         
  -6  -2   2          1.73          0.68         2.59 o                         
  -5  -2   2         42.39         40.54         1.45 o                         
  -4  -2   2        129.04        128.58         2.41 o                         
  -3  -2   2         69.26         75.74         1.43 o                         
  -2  -2   2          2.32          1.89         0.43 o                         
  -1  -2   2         39.96         40.39         0.90 o                         
   0  -2   2        205.46        219.41         2.43 o                         
   1  -2   2         42.95         50.76         1.15 o                         
   2  -2   2         80.95         69.23         1.32 o                         
   3  -2   2         86.22        106.59         2.48 o                         
   4  -2   2          0.16         -0.75         0.75 o                         
   5  -2   2          1.22          2.74         1.02 o                         
  -6  -1   2          0.57          1.55         3.23 o                         
  -5  -1   2          4.76          3.15         0.81 o                         
  -4  -1   2         43.06         42.15         1.51 o                         
  -3  -1   2        629.80        632.80         7.55 o                         
  -2  -1   2         18.03         16.50         0.74 o                         
  -1  -1   2       2166.06       2110.94        26.30 o                         
   0  -1   2       1798.97       1605.07        39.46 o                         
   1  -1   2       1688.49       1662.33        25.20 o                         
   2  -1   2        154.33        145.37         1.95 o                         
   3  -1   2        111.10        138.10         2.26 o                         
   4  -1   2        100.98         91.39         1.83 o                         
   5  -1   2          0.92          1.59         0.90 o                         
   6  -1   2         10.75         14.52         5.58 o                         
  -6   0   2          1.18          4.75         3.44 o                         
  -5   0   2          4.84          3.61         0.94 o                         
  -4   0   2         13.81         13.27         0.74 o                         
  -3   0   2         10.15         14.45         0.81 o                         
  -2   0   2          2.01          1.10         0.42 o                         
  -1   0   2       1298.84       1162.39        15.25 o                         
   1   0   2       1293.71       1263.70        18.41 o                         
   2   0   2        756.29        689.06         8.55 o                         
   3   0   2         81.20         89.94         1.68 o                         
   4   0   2         22.09         20.50         1.20 o                         
   5   0   2          0.99          1.51         1.50 o                         
   6   0   2         16.16         18.06         3.76 o                         
  -6   1   2          2.16         -2.81         5.44 o                         
  -5   1   2          2.71          3.11         1.04 o                         
  -4   1   2         44.42         44.34         1.22 o                         
  -3   1   2         45.32         44.18         1.00 o                         
  -2   1   2        241.34        236.25         2.79 o                         
  -1   1   2          2.78          1.63         0.35 o                         
   1   1   2        564.57        565.71         6.57 o                         
   2   1   2        114.94        113.43         2.38 o                         
   3   1   2         11.42          9.87         0.82 o                         
   4   1   2          9.28          9.28         1.15 o                         
   5   1   2          6.53          6.41         1.81 o                         
   6   1   2          3.30          6.88         3.50 o                         
  -6   2   2         28.62         28.06         4.17 o                         
  -5   2   2          5.14          6.06         1.24 o                         
  -4   2   2        165.82        163.49         2.46 o                         
  -3   2   2         52.45         61.42         1.21 o                         
  -2   2   2         74.95         76.28         1.11 o                         
  -1   2   2       1661.63       1447.69        16.73 o                         
   0   2   2        109.18        106.72         1.46 o                         
   2   2   2        191.34        176.00         2.63 o                         
   4   2   2         84.75         87.57         2.32 o                         
   5   2   2        106.24        117.34         3.64 o                         
   6   2   2          3.97          4.46         2.64 o                         
  -5   3   2         27.01         32.77         1.79 o                         
  -4   3   2          9.39         10.18         0.84 o                         
  -3   3   2         73.37         71.88         1.34 o                         
  -2   3   2         52.38         67.53         1.16 o                         
  -1   3   2       1414.20       1258.96        13.86 o                         
   0   3   2          2.91          3.79         0.42 o                         
   1   3   2         78.94        107.78         1.30 o                         
   2   3   2          7.02         13.46         0.51 o                         
   3   3   2          9.04          7.19         0.78 o                         
   4   3   2        212.72        194.04         3.16 o                         
   5   3   2         10.19         19.48         2.68 o                         
   6   3   2          2.08          0.87         2.61 o                         
  -5   4   2         22.17         13.80         1.16 o                         
  -4   4   2         19.22         15.79         1.15 o                         
  -3   4   2        127.59        128.27         1.91 o                         
  -2   4   2          0.93          2.30         0.47 o                         
  -1   4   2        134.83        141.03         1.84 o                         
   0   4   2        103.72        114.01         1.67 o                         
   1   4   2          0.05         -0.27         0.27 o                         
   2   4   2       1404.24       1448.88        15.20 o                         
   3   4   2          1.59          2.52         0.42 o                         
   4   4   2          7.91          8.63         1.19 o                         
   5   4   2         63.00         68.91         2.76 o                         
   6   4   2          0.77          1.94         2.83 o                         
  -5   5   2          7.95          9.19         1.60 o                         
  -4   5   2         80.41         85.00         2.33 o                         
  -3   5   2         37.91         39.93         1.44 o                         
  -2   5   2        149.32        146.31         1.96 o                         
  -1   5   2          1.66          0.15         0.54 o                         
   0   5   2       1775.17       1852.29        20.35 o                         
   1   5   2        426.40        426.83         5.12 o                         
   2   5   2          0.22          0.99         0.44 o                         
   3   5   2          3.42          1.66         0.53 o                         
   4   5   2         16.65         12.21         0.78 o                         
   5   5   2          3.52          5.84         1.37 o                         
  -5   6   2          2.84          1.02         4.16 o                         
  -4   6   2         34.73         40.99         2.33 o                         
  -3   6   2          0.22         -0.50         0.94 o                         
  -2   6   2         23.60         24.20         0.97 o                         
  -1   6   2        480.02        493.12         5.41 o                         
   0   6   2         20.00         25.84         0.81 o                         
   1   6   2          2.69          4.21         0.65 o                         
   2   6   2        115.81        145.44         2.09 o                         
   3   6   2          0.38         -0.22         0.56 o                         
   4   6   2         10.37          9.28         0.56 o                         
   5   6   2          0.71          0.07         1.27 o                         
  -5   7   2         19.49         24.52         3.76 o                         
  -4   7   2        125.72        131.59         2.90 o                         
  -3   7   2         44.27         35.73         1.96 o                         
  -2   7   2         22.31         18.35         1.13 o                         
  -1   7   2          1.76         -0.44         0.57 o                         
   0   7   2          0.35          0.59         0.45 o                         
   1   7   2         17.58         17.77         0.74 o                         
   2   7   2        443.73        449.27         5.88 o                         
   3   7   2          8.08          7.35         0.72 o                         
   4   7   2         16.78         14.04         0.96 o                         
   5   7   2         24.82         22.85         2.78 o                         
  -4   8   2         25.20         16.17         2.02 o                         
  -3   8   2          0.00          0.16         1.23 o                         
  -2   8   2         18.09         18.24         1.49 o                         
  -1   8   2         39.20         38.22         1.25 o                         
   0   8   2        529.83        529.31         5.84 o                         
   1   8   2          9.61          8.64         0.63 o                         
   2   8   2         41.39         43.67         1.33 o                         
   3   8   2          0.09         -0.73         0.73 o                         
   4   8   2          3.58          4.84         0.98 o                         
   5   8   2         39.63         55.15         5.03 o                         
  -4   9   2          0.06          3.08         2.01 o                         
  -3   9   2          2.66          1.79         1.32 o                         
  -2   9   2          2.16          0.90         1.23 o                         
  -1   9   2         11.45          8.71         0.84 o                         
   0   9   2        587.81        644.44         7.48 o                         
   1   9   2        320.91        328.86         3.88 o                         
   2   9   2          0.79         -0.51         0.86 o                         
   3   9   2          1.76         -0.17         0.87 o                         
   4   9   2         18.35         13.29         1.43 o                         
   5   9   2          9.05         10.05         3.18 o                         
  -4  10   2          1.13         -1.69         3.28 o                         
  -3  10   2         11.21          5.01         1.74 o                         
  -2  10   2          0.22         -1.04         1.04 o                         
  -1  10   2         20.04         18.53         1.01 o                         
   0  10   2        424.95        478.40         5.78 o                         
   1  10   2          7.72          3.43         0.88 o                         
   2  10   2          0.05         -1.03         1.03 o                         
   3  10   2         18.39         14.93         1.21 o                         
   4  10   2          0.22          1.10         1.63 o                         
  -3  11   2         13.95          9.94         2.53 o                         
  -2  11   2         14.48         11.35         1.31 o                         
  -1  11   2          0.01         -0.96         0.96 o                         
   0  11   2         62.04         76.02         2.16 o                         
   1  11   2         12.44         14.12         1.29 o                         
   2  11   2         28.77         24.98         1.49 o                         
   3  11   2         31.26         34.35         2.29 o                         
   4  11   2          1.35          5.07         2.09 o                         
  -2  12   2          0.05         -1.49         1.56 o                         
  -1  12   2          0.17         -1.17         1.17 o                         
   0  12   2        123.30        143.90         2.62 o                         
   1  12   2          0.95         -0.53         1.18 o                         
   2  12   2         12.08         10.74         1.48 o                         
   3  12   2          2.00          2.48         1.73 o                         
  -2  13   2         16.46         13.95         3.14 o                         
  -1  13   2         10.06          8.72         1.70 o                         
   0  13   2          0.74         -0.15         1.46 o                         
   1  13   2          0.05          0.50         1.44 o                         
   2  13   2          1.19         -0.04         1.74 o                         
   3  13   2          6.25         13.42         7.03 o                         
   0  14   2          2.67          1.61         2.10 o                         
   1  14   2          7.16          7.78         2.76 o                         
  -2 -12   3          0.45          1.32         2.29 o                         
  -1 -12   3          4.50          2.56         1.69 o                         
   0 -12   3          6.09          5.96         1.93 o                         
   1 -12   3          8.69          6.72         2.00 o                         
  -3 -11   3          3.92          0.74         2.11 o                         
  -2 -11   3         29.96         21.35         1.50 o                         
  -1 -11   3          0.11         -1.28         1.28 o                         
   0 -11   3         27.43         23.23         1.35 o                         
   1 -11   3          7.20          8.43         1.48 o                         
   2 -11   3          7.09          4.93         1.61 o                         
  -4 -10   3          1.39         -0.22         3.21 o                         
  -3 -10   3          4.44          2.52         1.34 o                         
  -2 -10   3          2.20          2.27         1.10 o                         
  -1 -10   3          0.12         -1.21         1.21 o                         
   0 -10   3          4.31          3.82         1.03 o                         
   1 -10   3        168.14        180.33         3.42 o                         
   2 -10   3         10.09         13.21         1.49 o                         
   3 -10   3          1.81          2.39         2.10 o                         
  -4  -9   3          1.25         -0.38         1.57 o                         
  -3  -9   3          1.93         -0.24         1.02 o                         
  -2  -9   3         48.59         58.67         1.80 o                         
  -1  -9   3         70.19         66.95         1.96 o                         
   0  -9   3         11.72         10.56         1.06 o                         
   1  -9   3        250.66        263.85         3.92 o                         
   2  -9   3          6.45          5.05         1.08 o                         
   3  -9   3          4.59          3.49         1.96 o                         
   4  -9   3          3.30         -2.55         5.33 o                         
  -4  -8   3         14.52         11.93         1.25 o                         
  -3  -8   3         21.17         19.10         1.13 o                         
  -2  -8   3         97.94         79.91         1.78 o                         
  -1  -8   3          0.23         -0.72         0.72 o                         
   0  -8   3          2.86          0.23         0.77 o                         
   1  -8   3         28.28         24.82         1.30 o                         
   2  -8   3        202.10        200.66         4.38 o                         
   3  -8   3          7.59          7.22         1.41 o                         
   4  -8   3          1.42         -2.74         2.74 o                         
  -5  -7   3         10.74         11.04         2.30 o                         
  -4  -7   3         42.15         43.55         1.74 o                         
  -3  -7   3        109.70        105.42         2.11 o                         
  -2  -7   3          6.19         10.55         1.08 o                         
  -1  -7   3          0.05         -0.56         0.56 o                         
   0  -7   3         69.12         75.36         1.55 o                         
   1  -7   3         38.44         37.11         1.45 o                         
   2  -7   3          0.25          3.68         0.83 o                         
   3  -7   3          0.42          1.36         1.21 o                         
   4  -7   3          3.07          1.61         1.69 o                         
  -5  -6   3         43.11         46.33         3.12 o                         
  -4  -6   3         71.07         69.91         2.00 o                         
  -3  -6   3         43.67         48.54         1.61 o                         
  -2  -6   3         50.40         56.62         1.42 o                         
  -1  -6   3          4.78          3.96         0.54 o                         
   0  -6   3          1.87          1.86         0.59 o                         
   1  -6   3         41.72         40.56         1.20 o                         
   2  -6   3        125.47        115.31         1.95 o                         
   3  -6   3         31.47         29.42         1.58 o                         
   4  -6   3          4.67          3.25         1.28 o                         
   5  -6   3         10.79         12.90         2.79 o                         
  -5  -5   3          9.13          8.22         1.51 o                         
  -4  -5   3         45.70         52.28         1.89 o                         
  -3  -5   3          1.86         -0.34         0.92 o                         
  -2  -5   3         21.46         19.29         0.96 o                         
  -1  -5   3        284.38        315.14         3.41 o                         
   0  -5   3          0.39          0.28         0.52 o                         
   1  -5   3          5.94          3.94         0.57 o                         
   2  -5   3         14.46         15.34         1.07 o                         
   3  -5   3         13.38         10.04         1.02 o                         
   4  -5   3          0.12         -1.10         1.19 o                         
   5  -5   3          7.62          7.50         2.50 o                         
  -5  -4   3          5.30          4.30         1.20 o                         
  -4  -4   3        116.62        125.28         2.65 o                         
  -3  -4   3         52.17         55.04         1.12 o                         
  -2  -4   3         67.13         77.12         1.17 o                         
  -1  -4   3        567.97        625.97         6.44 o                         
   0  -4   3        215.73        269.70         3.08 o                         
   1  -4   3          9.92          9.96         0.60 o                         
   2  -4   3         54.32         61.13         1.43 o                         
   3  -4   3         45.38         53.76         1.54 o                         
   4  -4   3          0.15         -1.03         1.03 o                         
   5  -4   3          0.16         -1.87         2.26 o                         
  -5  -3   3          6.29          4.47         1.32 o                         
  -4  -3   3        653.11        667.51         8.06 o                         
  -3  -3   3        250.15        239.21         2.71 o                         
  -2  -3   3         72.98         78.83         1.24 o                         
  -1  -3   3         45.70         43.72         0.83 o                         
   0  -3   3        103.16        113.09         1.46 o                         
   1  -3   3        404.48        400.69         4.60 o                         
   2  -3   3          6.36          3.93         0.50 o                         
   3  -3   3        181.68        183.03         3.43 o                         
   4  -3   3          2.21          1.48         1.09 o                         
   5  -3   3          1.04         -0.18         1.58 o                         
  -6  -2   3          2.92         -0.95         3.00 o                         
  -5  -2   3         40.82         42.59         1.96 o                         
  -4  -2   3         30.67         33.31         1.62 o                         
  -3  -2   3          6.64         10.42         1.80 o                         
  -2  -2   3         40.50         42.97         1.01 o                         
  -1  -2   3        751.93        768.03         8.52 o                         
   0  -2   3       3497.97       3235.33        37.28 o                         
   1  -2   3          0.03          1.14         0.37 o                         
   2  -2   3         89.31         75.18         1.37 o                         
   3  -2   3         21.70         23.38         1.13 o                         
   4  -2   3         71.46         67.85         2.11 o                         
   5  -2   3          0.93         -0.01         1.03 o                         
  -6  -1   3          0.00         -2.52         2.52 o                         
  -5  -1   3          0.01         -0.81         1.02 o                         
  -4  -1   3         34.67         27.35         1.30 o                         
  -3  -1   3         15.07         11.00         0.72 o                         
  -2  -1   3        847.71        859.06        10.05 o                         
  -1  -1   3        810.08        800.11         8.84 o                         
   0  -1   3          7.66          5.41         0.32 o                         
   1  -1   3         50.00         54.67         1.87 o                         
   2  -1   3        188.16        180.16         2.54 o                         
   3  -1   3         50.36         50.40         1.22 o                         
   4  -1   3         79.59         78.80         1.52 o                         
   5  -1   3          0.71          0.87         2.31 o                         
   6  -1   3          6.25          8.68         4.22 o                         
  -6   0   3          1.23          1.67         2.53 o                         
  -5   0   3          9.51          8.79         1.07 o                         
  -4   0   3         10.48         10.36         0.79 o                         
  -3   0   3          9.93          6.82         0.62 o                         
  -2   0   3         54.23         55.45         1.08 o                         
  -1   0   3         15.07         10.14         0.94 o                         
   0   0   3         27.86         30.76         0.58 o                         
   2   0   3         91.37        112.00         1.69 o                         
   3   0   3        151.93        184.11         3.12 o                         
   4   0   3          6.13          8.25         0.68 o                         
   5   0   3         17.53         19.87         1.71 o                         
   6   0   3         30.56         34.04         6.59 o                         
  -6   1   3          0.82          1.34         2.10 o                         
  -5   1   3         39.03         39.80         2.32 o                         
  -4   1   3          0.43          0.89         0.70 o                         
  -3   1   3          3.99          4.53         0.59 o                         
  -2   1   3         52.52         61.31         2.10 o                         
  -1   1   3        251.91        239.52         3.11 o                         
   0   1   3       1059.69        983.20        15.24 o                         
   1   1   3       2957.06       2295.98        32.41 o                         
   2   1   3          0.68         -0.01         0.44 o                         
   3   1   3          9.18         11.98         1.04 o                         
   4   1   3          1.16         -0.11         1.05 o                         
   5   1   3          0.42         -1.40         1.40 o                         
   6   1   3          3.60          9.34         3.59 o                         
  -5   2   3         50.56         47.01         2.37 o                         
  -4   2   3        140.19        145.71         2.49 o                         
  -3   2   3        161.32        171.33         2.16 o                         
  -2   2   3        215.37        254.50         3.02 o                         
  -1   2   3         29.42         31.28         1.31 o                         
   0   2   3        299.49        353.07         4.44 o                         
   1   2   3       6809.81       5813.69       141.91 o                         
   2   2   3        127.20        139.93         2.21 o                         
   3   2   3         54.64         49.79         1.56 o                         
   4   2   3         13.28         11.69         1.17 o                         
   5   2   3          8.09          9.43         1.51 o                         
   6   2   3        101.36        114.49         5.78 o                         
  -5   3   3          8.29          8.56         1.33 o                         
  -4   3   3         50.03         57.01         1.82 o                         
  -3   3   3         10.71         11.21         0.75 o                         
  -2   3   3          8.80          8.41         0.66 o                         
  -1   3   3         81.30        103.44         1.48 o                         
   0   3   3          0.08          0.50         0.36 o                         
   1   3   3        554.09        517.79         6.08 o                         
   2   3   3        339.12        321.29         3.66 o                         
   3   3   3         26.68         31.88         1.36 o                         
   4   3   3         27.58         24.73         1.51 o                         
   5   3   3         14.55         11.51         1.55 o                         
   6   3   3          2.17          8.85         3.01 o                         
  -5   4   3          8.00          3.61         1.12 o                         
  -4   4   3         79.98         83.09         1.77 o                         
  -3   4   3          0.99          5.46         0.65 o                         
  -2   4   3        106.84        102.61         1.46 o                         
  -1   4   3        483.01        437.64         5.26 o                         
   0   4   3        818.11        853.68         9.43 o                         
   1   4   3        301.25        277.17         3.17 o                         
   2   4   3         72.16         71.43         1.58 o                         
   3   4   3         13.68         20.36         1.36 o                         
   4   4   3          0.54         -0.69         1.01 o                         
   5   4   3         14.86         17.08         1.58 o                         
   6   4   3         43.17         39.35         5.59 o                         
  -5   5   3          6.68          7.16         1.99 o                         
  -4   5   3         24.42         34.59         1.92 o                         
  -3   5   3          0.60         -0.37         0.61 o                         
  -2   5   3         15.21         10.95         0.65 o                         
  -1   5   3       3643.38       3652.20        39.97 o                         
   0   5   3       1258.61       1347.29        14.84 o                         
   1   5   3          0.99          1.56         0.45 o                         
   2   5   3         22.14         19.58         0.73 o                         
   3   5   3          4.55          8.57         1.03 o                         
   4   5   3         44.12         39.27         2.09 o                         
   5   5   3          7.43          7.36         1.61 o                         
  -5   6   3          0.51         -0.28         2.48 o                         
  -4   6   3         76.17         98.42         3.16 o                         
  -3   6   3        158.00        148.20         2.33 o                         
  -2   6   3          1.19          1.04         0.65 o                         
  -1   6   3         61.81         65.98         1.20 o                         
   0   6   3          1.16          2.08         0.50 o                         
   1   6   3        180.17        176.94         2.36 o                         
   2   6   3         16.16         14.49         0.78 o                         
   3   6   3         32.69         38.38         1.03 o                         
   4   6   3          1.88          0.59         0.91 o                         
   5   6   3          1.67          3.82         1.38 o                         
  -5   7   3          0.06         -3.62         3.62 o                         
  -4   7   3        261.41        279.95         4.42 o                         
  -3   7   3         10.09          4.60         0.73 o                         
  -2   7   3         10.63          5.76         0.68 o                         
  -1   7   3        123.59        148.86         2.03 o                         
   0   7   3        349.27        375.50         4.41 o                         
   1   7   3         49.30         43.60         1.01 o                         
   2   7   3         46.62         43.14         1.05 o                         
   3   7   3          2.33          2.65         0.67 o                         
   4   7   3          5.22          4.74         0.75 o                         
   5   7   3          0.30          0.57         2.39 o                         
  -4   8   3         20.60         23.60         1.71 o                         
  -3   8   3          3.60          5.00         0.71 o                         
  -2   8   3          0.80          0.26         0.77 o                         
  -1   8   3          0.00         -0.64         0.64 o                         
   0   8   3         59.31         70.06         1.35 o                         
   1   8   3         44.39         44.06         1.12 o                         
   2   8   3         25.22         26.25         1.04 o                         
   3   8   3          8.69          7.23         0.76 o                         
   4   8   3         68.30         64.18         1.86 o                         
   5   8   3          2.71          7.50         2.23 o                         
  -4   9   3         10.74         16.40         2.13 o                         
  -3   9   3        176.68        162.11         2.72 o                         
  -2   9   3         30.62         29.28         1.47 o                         
  -1   9   3         23.30         19.56         1.24 o                         
   0   9   3          0.50          1.61         0.74 o                         
   1   9   3          1.31          6.23         0.79 o                         
   2   9   3        158.46        157.61         2.41 o                         
   3   9   3         11.05          7.89         1.46 o                         
   4   9   3         13.02          9.06         1.01 o                         
   5   9   3          3.16          3.89         3.18 o                         
  -4  10   3          0.00         -1.35         2.43 o                         
  -3  10   3         11.14          6.90         0.91 o                         
  -2  10   3         21.94         18.99         1.46 o                         
  -1  10   3          1.38         -0.94         0.94 o                         
   0  10   3         75.33         82.01         2.47 o                         
   1  10   3        174.35        175.19         2.83 o                         
   2  10   3          1.86          0.21         0.86 o                         
   3  10   3         13.79         12.39         1.28 o                         
   4  10   3          2.54          3.19         1.47 o                         
  -3  11   3          4.03          0.25         2.07 o                         
  -2  11   3          0.41          0.06         1.19 o                         
  -1  11   3          1.77         -0.40         1.17 o                         
   0  11   3         22.34         29.01         1.58 o                         
   1  11   3          8.12          9.19         1.03 o                         
   2  11   3          0.32         -0.76         1.01 o                         
   3  11   3          2.62          0.84         1.40 o                         
   4  11   3         24.15         20.81         2.19 o                         
  -3  12   3          2.00         -0.49         3.22 o                         
  -2  12   3          0.57          0.54         1.50 o                         
  -1  12   3          0.42         -1.30         1.33 o                         
   0  12   3         19.59         23.42         1.37 o                         
   1  12   3          3.07          3.07         1.13 o                         
   2  12   3          9.88          9.41         1.44 o                         
   3  12   3          4.06          1.41         1.97 o                         
  -2  13   3          9.44         10.90         2.74 o                         
  -1  13   3          3.09          2.39         1.64 o                         
   0  13   3          1.76          2.91         1.40 o                         
   1  13   3          0.84         -1.29         1.41 o                         
   2  13   3          6.35          4.21         1.88 o                         
   3  13   3          3.41          0.58         2.78 o                         
  -1  14   3          3.13          4.15         2.63 o                         
   0  14   3          4.45          5.38         1.93 o                         
   1  14   3          0.01          2.74         2.90 o                         
  -2 -12   4          1.75          3.84         3.03 o                         
  -1 -12   4          2.18         -1.47         2.30 o                         
   0 -12   4          6.58          5.31         1.88 o                         
   1 -12   4          9.84         10.19         2.84 o                         
  -3 -11   4         11.85          9.48         3.14 o                         
  -2 -11   4          7.56         11.01         1.74 o                         
  -1 -11   4         33.55         27.68         1.99 o                         
   0 -11   4          1.03         -0.47         1.33 o                         
   1 -11   4         15.44         12.62         1.89 o                         
   2 -11   4          0.37          0.45         2.25 o                         
  -3 -10   4         30.84         26.34         2.01 o                         
  -2 -10   4          1.93         -0.34         1.25 o                         
  -1 -10   4         12.40          8.60         1.05 o                         
   0 -10   4         21.78         23.84         1.41 o                         
   1 -10   4         32.76         31.46         1.91 o                         
   2 -10   4         47.03         46.19         2.85 o                         
   3 -10   4          4.94          3.72         2.84 o                         
  -4  -9   4          1.02         -0.65         2.16 o                         
  -3  -9   4          0.12          0.56         1.38 o                         
  -2  -9   4         25.27         22.47         1.31 o                         
  -1  -9   4          5.57          3.96         0.88 o                         
   0  -9   4         62.20         63.66         1.91 o                         
   1  -9   4          1.52          3.11         1.21 o                         
   2  -9   4          0.26          2.81         1.10 o                         
   3  -9   4          0.55          0.01         1.93 o                         
  -4  -8   4          0.11         -1.53         1.53 o                         
  -3  -8   4        106.44        103.73         2.32 o                         
  -2  -8   4        242.45        216.88         3.54 o                         
  -1  -8   4          0.46         -0.73         0.73 o                         
   0  -8   4          3.38         -0.20         0.92 o                         
   1  -8   4          3.65          1.05         0.91 o                         
   2  -8   4        264.77        285.61         5.03 o                         
   3  -8   4          1.88         -0.19         1.55 o                         
   4  -8   4          0.26         -2.42         2.67 o                         
  -5  -7   4         14.44         13.48         2.78 o                         
  -4  -7   4          7.40          5.47         1.21 o                         
  -3  -7   4          0.12          4.90         1.18 o                         
  -2  -7   4          1.50          1.84         1.10 o                         
  -1  -7   4         29.43         17.81         0.85 o                         
   0  -7   4         75.57         81.40         1.62 o                         
   1  -7   4          2.60         -0.77         0.77 o                         
   2  -7   4         12.77         28.00         3.02 o                         
   3  -7   4         31.73         31.52         1.81 o                         
   4  -7   4          0.02         -1.89         1.89 o                         
  -5  -6   4          6.80          5.38         2.08 o                         
  -4  -6   4          0.00         -1.12         1.25 o                         
  -3  -6   4         95.26        110.13         2.12 o                         
  -2  -6   4          2.06         -0.09         0.75 o                         
  -1  -6   4         22.63         20.03         0.85 o                         
   0  -6   4         56.76         70.13         1.46 o                         
   1  -6   4          3.21          2.27         0.65 o                         
   2  -6   4        311.80        321.25         4.05 o                         
   3  -6   4          5.29         13.30         1.34 o                         
   4  -6   4          1.05         -1.09         1.36 o                         
   5  -6   4          1.28         -0.73         3.42 o                         
  -5  -5   4          0.00         -0.87         2.09 o                         
  -4  -5   4          0.66         -0.79         0.98 o                         
  -3  -5   4        175.02        183.35         2.65 o                         
  -2  -5   4         33.06         30.84         1.84 o                         
  -1  -5   4         15.56         20.63         0.79 o                         
   0  -5   4        764.60        928.16         9.92 o                         
   1  -5   4         66.85         57.33         1.23 o                         
   2  -5   4         99.41        101.75         1.66 o                         
   3  -5   4        128.71        132.92         2.75 o                         
   4  -5   4          0.58         -1.18         1.18 o                         
   5  -5   4         11.34         10.35         2.45 o                         
  -5  -4   4          4.41          3.61         1.35 o                         
  -4  -4   4         71.09         66.19         2.11 o                         
  -3  -4   4          1.16          0.97         0.60 o                         
  -2  -4   4        253.88        247.60         3.07 o                         
  -1  -4   4          4.66          7.24         0.52 o                         
   0  -4   4        644.29        730.20         7.83 o                         
   1  -4   4         24.31         26.26         0.93 o                         
   2  -4   4        153.70        148.87         2.26 o                         
   3  -4   4          7.06          7.23         0.91 o                         
   4  -4   4          0.11         -1.00         1.00 o                         
   5  -4   4          2.68          1.24         1.74 o                         
  -5  -3   4         35.40         42.01         2.16 o                         
  -4  -3   4         88.29        106.32         3.50 o                         
  -3  -3   4        258.31        230.33         2.77 o                         
  -2  -3   4         98.82        100.68         1.41 o                         
  -1  -3   4         74.16         68.40         1.08 o                         
   0  -3   4       1558.99       1720.00        18.05 o                         
   1  -3   4        104.76        109.83         1.58 o                         
   2  -3   4        119.73        126.80         1.92 o                         
   3  -3   4          6.01          7.74         0.81 o                         
   4  -3   4          0.89          0.18         0.90 o                         
   5  -3   4          5.42         10.52         1.86 o                         
  -5  -2   4          2.78          1.55         1.03 o                         
  -4  -2   4         93.19         93.29         2.02 o                         
  -3  -2   4        141.40        141.18         2.30 o                         
  -2  -2   4        119.63        132.06         2.35 o                         
  -1  -2   4        353.82        370.98         4.05 o                         
   0  -2   4        179.86        215.40         2.34 o                         
   1  -2   4          1.75          3.34         0.44 o                         
   2  -2   4        288.71        270.61         3.27 o                         
   3  -2   4         35.31         49.07         2.31 o                         
   4  -2   4          5.05          5.25         0.93 o                         
   5  -2   4         39.66         38.38         2.12 o                         
  -5  -1   4          0.15         -0.88         1.31 o                         
  -4  -1   4         78.45         72.72         1.70 o                         
  -3  -1   4        182.50        180.47         2.50 o                         
  -2  -1   4       1235.93       1296.63        15.09 o                         
  -1  -1   4        107.21         90.32         1.44 o                         
   0  -1   4         35.04         30.37         0.70 o                         
   1  -1   4       1449.00       1389.57        16.12 o                         
   2  -1   4        174.23        156.52         2.17 o                         
   3  -1   4        222.42        228.99         3.06 o                         
   4  -1   4          0.08         -0.32         0.55 o                         
   5  -1   4          2.48         -0.12         1.47 o                         
  -5   0   4         17.42         15.26         1.30 o                         
  -4   0   4          6.43          4.10         0.80 o                         
  -3   0   4          0.22          1.60         0.61 o                         
  -2   0   4          3.20          2.13         0.73 o                         
  -1   0   4        415.82        411.80         5.21 o                         
   0   0   4       1306.86       1231.78        12.89 o                         
   1   0   4       5258.15       4449.93        68.77 o                         
   2   0   4        299.86        276.81         3.90 o                         
   3   0   4          4.46          3.62         0.42 o                         
   4   0   4          0.00         -1.29         1.32 o                         
   5   0   4          6.43          5.18         1.52 o                         
   6   0   4          5.17          9.14         5.10 o                         
  -5   1   4         51.44         51.93         2.42 o                         
  -4   1   4         13.93         15.61         0.91 o                         
  -3   1   4         35.81         32.69         1.14 o                         
  -2   1   4       5297.26       5192.63        63.45 o                         
  -1   1   4         46.15         46.88         0.94 o                         
   0   1   4         10.13         13.01         0.67 o                         
   1   1   4          0.34          0.84         0.88 o                         
   2   1   4          8.43          9.29         0.67 o                         
   3   1   4          0.44         -0.84         0.84 o                         
   4   1   4          1.01         -1.17         1.17 o                         
   5   1   4         24.91         20.59         2.03 o                         
   6   1   4         33.98         37.48         5.69 o                         
  -5   2   4          0.01         -1.12         1.13 o                         
  -4   2   4        445.27        435.83         5.51 o                         
  -3   2   4        117.53        127.34         2.13 o                         
  -2   2   4        596.84        630.10         7.07 o                         
  -1   2   4          0.12          0.73         0.44 o                         
   0   2   4        162.39        148.40         2.02 o                         
   1   2   4       4673.27       3900.12        77.82 o                         
   2   2   4        618.02        586.40         7.34 o                         
   3   2   4         33.32         27.68         1.34 o                         
   4   2   4          0.33         -0.71         1.08 o                         
   5   2   4          0.09         -1.22         1.53 o                         
   6   2   4          2.31         11.63         3.58 o                         
  -5   3   4         88.26         87.14         2.65 o                         
  -4   3   4         62.56         67.41         3.18 o                         
  -3   3   4         16.38         29.01         1.33 o                         
  -2   3   4          8.66          9.72         0.66 o                         
  -1   3   4         58.69         48.09         1.16 o                         
   0   3   4         32.69         43.57         0.94 o                         
   1   3   4        134.57        126.00         1.79 o                         
   2   3   4        108.24         97.07         1.38 o                         
   3   3   4         14.87         23.78         1.33 o                         
   4   3   4          9.11          3.95         1.10 o                         
   5   3   4          0.14         -0.76         1.61 o                         
   6   3   4        105.68        125.03         8.40 o                         
  -5   4   4          5.28          4.00         1.69 o                         
  -4   4   4        262.87        266.58         3.71 o                         
  -3   4   4          3.21          4.98         0.64 o                         
  -2   4   4         36.07         35.84         0.93 o                         
  -1   4   4          7.88          4.84         0.82 o                         
   0   4   4        734.27        772.17         9.05 o                         
   1   4   4        541.23        562.97         7.04 o                         
   2   4   4          7.96         10.81         1.06 o                         
   3   4   4         63.22         54.16         1.65 o                         
   4   4   4          7.69          6.71         1.11 o                         
   5   4   4          2.35          2.08         1.57 o                         
   6   4   4          5.77         10.19         2.72 o                         
  -5   5   4          0.98         -0.02         2.00 o                         
  -4   5   4        153.97        157.33         3.36 o                         
  -3   5   4         19.24         19.59         1.08 o                         
  -2   5   4         43.64         36.16         1.03 o                         
  -1   5   4          0.27          0.98         0.60 o                         
   0   5   4        587.80        683.61         7.63 o                         
   1   5   4        158.71        140.85         1.90 o                         
   2   5   4         82.75         75.47         1.14 o                         
   3   5   4        173.45        174.65         2.21 o                         
   4   5   4          3.17          2.34         1.11 o                         
   5   5   4         12.35          9.49         1.61 o                         
  -5   6   4          5.63          7.48         2.40 o                         
  -4   6   4        249.55        251.89         4.00 o                         
  -3   6   4        158.68        155.74         3.23 o                         
  -2   6   4         56.55         54.31         1.31 o                         
  -1   6   4         14.42         15.32         0.76 o                         
   0   6   4         19.39         23.48         0.80 o                         
   1   6   4         97.37        104.15         1.67 o                         
   2   6   4         53.74         45.21         0.87 o                         
   3   6   4          2.15          0.05         0.51 o                         
   4   6   4          0.85         -1.03         1.03 o                         
   5   6   4          3.55          5.80         1.44 o                         
  -5   7   4          5.29          4.33         3.35 o                         
  -4   7   4         26.32         34.79         2.01 o                         
  -3   7   4        147.73        134.04         3.06 o                         
  -2   7   4         17.32         16.70         0.86 o                         
  -1   7   4        317.07        338.29         4.28 o                         
   0   7   4          7.02          6.02         0.58 o                         
   1   7   4         52.40         44.22         1.10 o                         
   2   7   4        150.15        155.67         2.20 o                         
   3   7   4         12.48         23.80         1.21 o                         
   4   7   4          0.00         -0.79         0.79 o                         
   5   7   4         23.64         24.01         1.79 o                         
  -4   8   4          3.66          4.10         1.51 o                         
  -3   8   4         21.66         15.68         1.04 o                         
  -2   8   4         55.76         55.76         1.57 o                         
  -1   8   4          6.13          5.48         0.74 o                         
   0   8   4          3.96          2.64         0.62 o                         
   1   8   4          0.41          0.78         0.52 o                         
   2   8   4          1.91          1.59         0.58 o                         
   3   8   4         15.61         13.46         0.82 o                         
   4   8   4         73.54         64.20         1.55 o                         
   5   8   4         17.74         17.95         2.47 o                         
  -4   9   4          3.46          2.94         2.05 o                         
  -3   9   4         12.53          6.99         0.92 o                         
  -2   9   4          9.35          5.76         1.01 o                         
  -1   9   4          5.31          5.87         0.97 o                         
   0   9   4         33.84         36.62         1.46 o                         
   1   9   4        234.70        245.45         3.42 o                         
   2   9   4        126.15        133.01         2.59 o                         
   3   9   4         16.99         16.34         1.01 o                         
   4   9   4          6.36          5.46         1.19 o                         
   5   9   4          0.10          2.03         2.59 o                         
  -4  10   4          4.74          2.23         2.31 o                         
  -3  10   4          0.17         -1.06         1.06 o                         
  -2  10   4          3.89          3.13         1.11 o                         
  -1  10   4          5.51          4.59         1.07 o                         
   0  10   4        141.63        145.25         3.14 o                         
   1  10   4        769.53        778.55        10.61 o                         
   2  10   4         15.61         17.25         1.02 o                         
   3  10   4          1.47          4.08         1.08 o                         
   4  10   4          2.03          0.88         1.56 o                         
  -3  11   4          0.48          0.95         1.92 o                         
  -2  11   4         20.98         17.54         1.42 o                         
  -1  11   4          3.10          0.89         1.04 o                         
   0  11   4          0.45         -1.08         1.08 o                         
   1  11   4         32.92         41.54         1.67 o                         
   2  11   4         14.76         13.03         1.02 o                         
   3  11   4          1.19         -0.16         1.09 o                         
   4  11   4          2.10          1.92         1.73 o                         
  -3  12   4          0.01         -3.04         3.04 o                         
  -2  12   4          2.49          0.46         1.63 o                         
  -1  12   4          1.67          1.86         1.25 o                         
   0  12   4          7.86          5.19         1.07 o                         
   1  12   4         94.02         94.70         3.27 o                         
   2  12   4         15.11         12.16         1.25 o                         
   3  12   4          0.94         -1.90         1.90 o                         
  -2  13   4          0.14          0.95         2.27 o                         
  -1  13   4         18.33         16.59         1.70 o                         
   0  13   4          6.53          5.65         1.42 o                         
   1  13   4         11.96         13.07         1.52 o                         
   2  13   4         23.03         23.64         2.02 o                         
   3  13   4          0.25          0.56         3.40 o                         
  -1  14   4          3.39          3.70         2.21 o                         
   0  14   4         51.76         77.00         4.24 o                         
   1  14   4          0.01         -2.30         2.30 o                         
   2  14   4         14.24         12.88         2.97 o                         
  -1 -12   5          1.97         -0.09         3.06 o                         
   0 -12   5          0.61         -1.15         1.85 o                         
  -2 -11   5         10.54         13.78         2.20 o                         
  -1 -11   5          4.23          0.95         1.61 o                         
   0 -11   5          7.33          6.40         1.60 o                         
   1 -11   5         13.37         12.43         1.83 o                         
   2 -11   5         29.58         23.32         3.24 o                         
  -3 -10   5          3.79          4.98         1.91 o                         
  -2 -10   5          0.79          3.79         1.32 o                         
  -1 -10   5          0.68         -0.84         1.18 o                         
   0 -10   5          0.00         -1.12         1.12 o                         
   1 -10   5         22.22         23.99         1.61 o                         
   2 -10   5         21.16         32.14         3.77 o                         
   3 -10   5          0.16          4.32         4.60 o                         
  -4  -9   5          2.93          5.59         2.70 o                         
  -3  -9   5          2.13          1.09         1.34 o                         
  -2  -9   5          6.64          4.98         1.33 o                         
  -1  -9   5        245.57        216.91         3.31 o                         
   0  -9   5          6.16          4.57         1.05 o                         
   1  -9   5         67.34         62.51         2.31 o                         
   2  -9   5         39.70         47.36         2.34 o                         
   3  -9   5          3.79          2.87         2.16 o                         
  -4  -8   5          0.00         -0.16         1.85 o                         
  -3  -8   5          0.00         -0.82         1.10 o                         
  -2  -8   5          7.65          8.27         1.17 o                         
  -1  -8   5          1.45          1.36         0.78 o                         
   0  -8   5         27.59         26.81         1.25 o                         
   1  -8   5          8.28          6.75         1.03 o                         
   2  -8   5          0.34          4.58         1.09 o                         
   3  -8   5          2.05         -1.76         1.76 o                         
   4  -8   5          4.55          5.69         4.75 o                         
  -4  -7   5         26.49         31.62         1.90 o                         
  -3  -7   5        107.76        114.82         2.33 o                         
  -2  -7   5          1.26         -0.45         0.73 o                         
  -1  -7   5         69.06         46.09         1.29 o                         
   0  -7   5        114.21        129.44         2.27 o                         
   1  -7   5         16.78         13.54         1.04 o                         
   2  -7   5         20.49         36.48         2.34 o                         
   3  -7   5          0.95          5.25         1.48 o                         
   4  -7   5          2.96         -0.47         2.68 o                         
  -5  -6   5         10.35         10.24         2.70 o                         
  -4  -6   5          0.15         -0.24         1.02 o                         
  -3  -6   5        499.33        495.68         6.31 o                         
  -2  -6   5          1.55          0.47         0.81 o                         
  -1  -6   5         24.64         23.38         0.92 o                         
   0  -6   5          0.08         -0.25         0.67 o                         
   1  -6   5          3.54          1.15         0.71 o                         
   2  -6   5        215.02        225.67         3.17 o                         
   3  -6   5        142.76        141.34         3.15 o                         
   4  -6   5          1.76         -0.98         1.60 o                         
  -5  -5   5          0.11          1.44         2.34 o                         
  -4  -5   5         18.24         15.60         1.29 o                         
  -3  -5   5        192.98        195.78         2.97 o                         
  -2  -5   5         40.18         40.57         1.39 o                         
  -1  -5   5          1.03          1.06         0.55 o                         
   0  -5   5         34.47         49.95         1.19 o                         
   1  -5   5         26.53         24.12         1.02 o                         
   2  -5   5         28.54         26.44         1.10 o                         
   3  -5   5         50.26         71.46         1.98 o                         
   4  -5   5          0.60          0.67         1.22 o                         
   5  -5   5          1.84          3.14         3.47 o                         
  -5  -4   5         10.62          7.07         1.75 o                         
  -4  -4   5          6.14          4.20         1.08 o                         
  -3  -4   5        959.23        985.70        11.11 o                         
  -2  -4   5         22.92         26.81         0.97 o                         
  -1  -4   5          9.86          3.44         0.49 o                         
   0  -4   5        214.53        238.54         2.68 o                         
   1  -4   5         23.68         19.65         0.83 o                         
   2  -4   5          1.09          1.73         0.63 o                         
   3  -4   5         27.35         41.55         1.64 o                         
   4  -4   5          0.48         -1.11         1.11 o                         
   5  -4   5          0.56          2.26         1.91 o                         
  -5  -3   5          0.00         -0.02         1.14 o                         
  -4  -3   5         16.20         14.53         0.95 o                         
  -3  -3   5        739.70        792.08         9.95 o                         
  -2  -3   5          0.05         -0.18         0.49 o                         
  -1  -3   5         12.93         16.23         0.69 o                         
   0  -3   5        267.29        323.49         3.47 o                         
   1  -3   5          1.74          0.19         0.49 o                         
   2  -3   5         23.08         29.01         1.82 o                         
   3  -3   5          6.70          5.78         0.82 o                         
   4  -3   5          0.74         -1.17         1.17 o                         
   5  -3   5          8.84          6.46         1.94 o                         
  -5  -2   5         29.77         31.38         1.66 o                         
  -4  -2   5         50.19         45.88         1.77 o                         
  -3  -2   5        357.40        358.29         4.48 o                         
  -2  -2   5        443.41        479.44         6.14 o                         
  -1  -2   5         16.31         15.36         0.63 o                         
   0  -2   5         53.39         53.77         0.90 o                         
   1  -2   5        264.37        274.33         3.27 o                         
   2  -2   5          4.00          1.22         1.02 o                         
   3  -2   5          0.33          3.38         0.74 o                         
   4  -2   5          7.32          4.45         1.22 o                         
   5  -2   5          9.26          9.24         0.96 o                         
  -5  -1   5         26.11         28.73         1.61 o                         
  -4  -1   5          0.68         -0.78         0.78 o                         
  -3  -1   5         22.86         23.96         1.10 o                         
  -2  -1   5        595.40        669.82         7.95 o                         
  -1  -1   5          1.69          1.89         0.52 o                         
   0  -1   5         74.87         69.93         1.06 o                         
   1  -1   5        825.26        792.05         8.83 o                         
   2  -1   5       1435.71       1360.11        15.84 o                         
   3  -1   5          7.27          8.98         1.13 o                         
   4  -1   5         47.36         45.71         1.19 o                         
   5  -1   5         16.73         12.58         2.40 o                         
  -5   0   5          4.14          0.84         1.10 o                         
  -4   0   5          0.87         -0.86         0.86 o                         
  -3   0   5         87.15         87.83         1.69 o                         
  -2   0   5          9.69         20.86         1.89 o                         
  -1   0   5          0.22         -0.41         0.47 o                         
   0   0   5        623.79        679.32         7.56 o                         
   1   0   5        716.86        688.35         7.31 o                         
   2   0   5        239.88        286.95         4.38 o                         
   3   0   5        151.64        148.82         2.31 o                         
   4   0   5          0.31         -0.42         0.84 o                         
   5   0   5         13.74         11.45         2.00 o                         
  -5   1   5          0.24         -1.02         1.02 o                         
  -4   1   5          2.29          2.35         0.82 o                         
  -3   1   5         43.57         51.18         1.33 o                         
  -2   1   5         91.75        105.62         2.74 o                         
  -1   1   5         26.51         20.52         0.75 o                         
   0   1   5        622.88        645.93         8.58 o                         
   1   1   5        418.32        413.64         4.67 o                         
   2   1   5        118.33        125.11         2.10 o                         
   3   1   5        101.88         96.93         1.71 o                         
   4   1   5          0.03         -1.16         1.16 o                         
   5   1   5          1.43          0.23         1.59 o                         
   6   1   5          0.18         -0.79         3.55 o                         
  -5   2   5         38.55         32.92         1.72 o                         
  -4   2   5          0.31          0.55         0.82 o                         
  -3   2   5        232.17        251.76         3.56 o                         
  -2   2   5        221.57        235.85         3.02 o                         
  -1   2   5        301.35        319.19         4.13 o                         
   0   2   5       1712.39       1732.50        22.73 o                         
   1   2   5        103.06        101.81         1.35 o                         
   2   2   5       1364.14       1362.98        21.78 o                         
   3   2   5         79.59         72.47         1.79 o                         
   4   2   5          0.15         -1.13         1.13 o                         
   5   2   5          7.43         10.35         1.67 o                         
   6   2   5         24.33         33.42         4.60 o                         
  -5   3   5          9.03          7.74         1.22 o                         
  -4   3   5        100.87        100.78         2.30 o                         
  -3   3   5         64.93         71.61         1.38 o                         
  -2   3   5         25.92         40.82         1.35 o                         
  -1   3   5         42.63         38.01         0.93 o                         
   0   3   5          8.68          6.95         0.54 o                         
   1   3   5        238.70        217.63         3.07 o                         
   2   3   5        113.66        111.94         3.35 o                         
   3   3   5          5.28          7.31         1.25 o                         
   4   3   5          2.40         -1.19         1.19 o                         
   5   3   5         32.88         32.65         2.92 o                         
   6   3   5         17.49         21.13         3.92 o                         
  -5   4   5          9.26          7.35         1.37 o                         
  -4   4   5        183.17        173.10         2.66 o                         
  -3   4   5        114.35        105.50         1.71 o                         
  -2   4   5        249.64        250.87         3.08 o                         
  -1   4   5         33.92         26.13         0.99 o                         
   0   4   5        494.56        587.30         6.95 o                         
   1   4   5        279.34        289.20         3.77 o                         
   2   4   5        318.77        304.04         3.53 o                         
   3   4   5        303.95        329.38         4.79 o                         
   4   4   5          2.55         -0.03         1.09 o                         
   5   4   5          1.75          2.22         1.55 o                         
  -5   5   5          1.05          1.13         2.69 o                         
  -4   5   5          7.16          7.42         0.94 o                         
  -3   5   5         96.80         96.14         1.86 o                         
  -2   5   5        184.13        167.36         2.30 o                         
  -1   5   5        307.53        320.21         4.00 o                         
   0   5   5        369.35        431.43         5.21 o                         
   1   5   5        371.40        406.81         5.21 o                         
   2   5   5          0.23          1.97         0.72 o                         
   3   5   5        162.81        161.85         2.79 o                         
   4   5   5          0.31         -1.06         1.06 o                         
   5   5   5         12.40          8.46         1.62 o                         
  -5   6   5          9.77         10.60         2.48 o                         
  -4   6   5         19.93         20.39         2.05 o                         
  -3   6   5        146.69        149.84         3.59 o                         
  -2   6   5          6.77          5.88         0.64 o                         
  -1   6   5        104.49        126.37         1.91 o                         
   0   6   5        172.02        215.43         2.80 o                         
   1   6   5         55.39         47.65         1.00 o                         
   2   6   5         46.16         49.33         0.91 o                         
   3   6   5         64.99         71.87         1.22 o                         
   4   6   5          0.67          0.26         1.12 o                         
   5   6   5          0.55          0.88         1.49 o                         
  -5   7   5         16.79         14.82         3.18 o                         
  -4   7   5          7.97          7.66         0.88 o                         
  -3   7   5         80.86         84.62         1.99 o                         
  -2   7   5          1.58          0.00         0.75 o                         
  -1   7   5         45.40         38.75         1.21 o                         
   0   7   5        147.04        165.99         2.19 o                         
   1   7   5         11.93          5.54         0.57 o                         
   2   7   5         15.04         12.85         0.82 o                         
   3   7   5         24.85         35.16         1.08 o                         
   4   7   5          6.07          5.92         0.67 o                         
   5   7   5          3.98          4.84         1.55 o                         
  -4   8   5         17.21         11.29         1.53 o                         
  -3   8   5         31.47         24.98         1.36 o                         
  -2   8   5         20.52         25.02         2.10 o                         
  -1   8   5         13.11         10.03         0.80 o                         
   0   8   5         18.61         18.91         0.92 o                         
   1   8   5         11.19          9.00         0.72 o                         
   2   8   5         14.64         13.86         0.91 o                         
   3   8   5         25.86         28.71         1.25 o                         
   4   8   5          4.22          2.95         0.56 o                         
   5   8   5          8.15          8.36         2.39 o                         
  -4   9   5         17.00         17.87         2.10 o                         
  -3   9   5          2.56         -0.90         0.90 o                         
  -2   9   5         21.11         15.63         1.10 o                         
  -1   9   5          1.50          1.99         0.88 o                         
   0   9   5        108.47        114.21         2.40 o                         
   1   9   5        976.00        960.04        10.81 o                         
   2   9   5        292.29        322.11         4.01 o                         
   3   9   5         16.57         15.65         0.93 o                         
   4   9   5          2.75          1.71         0.93 o                         
   5   9   5          1.16          3.50         2.62 o                         
  -4  10   5          6.24          7.83         2.71 o                         
  -3  10   5          4.88          3.83         1.11 o                         
  -2  10   5          6.47          6.73         1.15 o                         
  -1  10   5          8.40          6.27         0.94 o                         
   0  10   5         74.91         71.67         3.52 o                         
   1  10   5         39.31         63.16         3.03 o                         
   2  10   5          4.75          2.30         0.79 o                         
   3  10   5         18.32         11.55         1.18 o                         
   4  10   5          5.22          3.28         1.38 o                         
  -3  11   5          0.01         -1.11         1.55 o                         
  -2  11   5        100.29         92.17         2.38 o                         
  -1  11   5          0.99         -1.00         1.00 o                         
   0  11   5          0.72         -0.08         1.01 o                         
   1  11   5        136.08        137.21         2.83 o                         
   2  11   5         18.40         21.44         1.88 o                         
   3  11   5          3.66          5.36         1.08 o                         
   4  11   5          4.64          3.86         1.74 o                         
  -3  12   5          0.47         -0.83         3.28 o                         
  -2  12   5          0.63         -0.52         1.63 o                         
  -1  12   5          3.47          4.18         1.32 o                         
   0  12   5          2.19         -0.98         1.01 o                         
   1  12   5        215.86        228.74         3.93 o                         
   2  12   5          0.47         -0.01         1.01 o                         
   3  12   5          8.63          9.66         1.97 o                         
  -2  13   5          0.86          0.03         2.06 o                         
  -1  13   5          8.10          9.82         1.61 o                         
   0  13   5          9.43         11.22         1.39 o                         
   1  13   5         14.07         13.53         1.70 o                         
   2  13   5          0.21         -0.30         2.03 o                         
   3  13   5          0.03         -0.61         2.58 o                         
  -1  14   5          0.19          2.96         1.99 o                         
   0  14   5         24.07         29.40         4.12 o                         
   1  14   5         22.15         20.81         2.46 o                         
   2  14   5          0.82         -1.47         2.71 o                         
  -2 -11   6          8.84         13.27         3.81 o                         
  -1 -11   6          1.09          2.63         2.37 o                         
   0 -11   6          1.29         -1.68         1.68 o                         
   1 -11   6          0.86          0.41         2.17 o                         
  -3 -10   6          1.29          1.46         2.17 o                         
  -2 -10   6          0.11          2.29         1.88 o                         
  -1 -10   6          1.03         -0.15         1.45 o                         
   0 -10   6          1.12         -1.25         1.25 o                         
   1 -10   6          3.85          1.19         1.70 o                         
   2 -10   6         53.51         61.96         2.92 o                         
  -3  -9   6         20.48         22.71         1.94 o                         
  -2  -9   6          6.96          4.85         1.58 o                         
  -1  -9   6          5.72          5.60         1.35 o                         
   0  -9   6         36.76         32.49         1.46 o                         
   1  -9   6         19.73         21.16         1.54 o                         
   2  -9   6        116.04        139.40         3.68 o                         
   3  -9   6          5.99          3.87         2.52 o                         
  -4  -8   6         41.25         44.70         3.52 o                         
  -3  -8   6          5.58          4.30         1.33 o                         
  -2  -8   6         66.49         68.28         1.86 o                         
  -1  -8   6          9.86          7.95         0.89 o                         
   0  -8   6          0.18         -0.89         0.89 o                         
   1  -8   6          0.18         -1.15         1.15 o                         
   2  -8   6          8.63          6.57         1.13 o                         
   3  -8   6         21.51         13.56         2.26 o                         
  -4  -7   6          9.44          7.99         1.98 o                         
  -3  -7   6          0.53          2.01         1.07 o                         
  -2  -7   6         65.01         61.02         1.71 o                         
  -1  -7   6         48.27         42.89         1.33 o                         
   0  -7   6         27.30         21.41         1.07 o                         
   1  -7   6         51.07         42.86         1.65 o                         
   2  -7   6         13.47         14.56         1.09 o                         
   3  -7   6          0.13          0.27         1.55 o                         
   4  -7   6          0.50          1.96         2.58 o                         
  -5  -6   6          0.03          2.86         4.60 o                         
  -4  -6   6         36.90         42.59         2.35 o                         
  -3  -6   6         55.01         55.52         2.00 o                         
  -2  -6   6         10.43          8.42         1.04 o                         
  -1  -6   6         16.41         19.01         0.93 o                         
   0  -6   6         22.61         22.55         1.06 o                         
   1  -6   6         18.63         17.41         0.91 o                         
   2  -6   6         51.89         52.88         1.85 o                         
   3  -6   6         22.47         43.18         2.36 o                         
   4  -6   6         25.12         21.41         2.13 o                         
  -5  -5   6          0.66          0.33         3.24 o                         
  -4  -5   6         10.42          8.87         0.87 o                         
  -3  -5   6        141.60        166.24         2.46 o                         
  -2  -5   6          1.11         -0.58         0.84 o                         
  -1  -5   6          1.43          0.11         0.57 o                         
   0  -5   6        136.19        159.49         2.25 o                         
   1  -5   6         42.88         46.57         1.27 o                         
   2  -5   6          0.61         -0.48         0.87 o                         
   4  -5   6          2.19          1.05         1.36 o                         
   5  -5   6          0.28         -3.55         3.55 o                         
  -5  -4   6          9.87         12.48         2.51 o                         
  -4  -4   6          1.57          2.15         1.11 o                         
  -3  -4   6        163.45        166.02         2.66 o                         
  -2  -4   6        187.31        195.96         2.49 o                         
  -1  -4   6          8.58          8.81         0.71 o                         
   0  -4   6        360.34        431.46         4.60 o                         
   1  -4   6        119.96        133.29         2.21 o                         
   2  -4   6        107.20        115.76         2.20 o                         
   3  -4   6          6.24         14.35         1.69 o                         
   4  -4   6          5.77          2.93         1.19 o                         
   5  -4   6          0.00         -1.50         1.93 o                         
  -5  -3   6          3.10          1.75         1.43 o                         
  -4  -3   6          0.89          0.75         0.94 o                         
  -3  -3   6        667.98        683.40         7.81 o                         
  -2  -3   6        260.07        255.87         3.18 o                         
  -1  -3   6        432.66        423.18         4.68 o                         
   0  -3   6         12.88         18.95         0.71 o                         
   1  -3   6        160.37        168.94         2.26 o                         
   2  -3   6         99.85        103.10         1.85 o                         
   4  -3   6          3.51          0.64         1.14 o                         
   5  -3   6          1.76          0.95         1.78 o                         
  -5  -2   6          5.01          3.16         1.25 o                         
  -4  -2   6         78.36         77.67         2.35 o                         
  -3  -2   6        214.85        207.66         2.86 o                         
  -2  -2   6        105.02        113.66         1.77 o                         
  -1  -2   6          7.37          4.72         0.52 o                         
   0  -2   6          7.37          5.87         0.50 o                         
   1  -2   6        276.66        274.38         3.30 o                         
   2  -2   6          2.99          2.00         0.59 o                         
   4  -2   6          1.46         -0.87         0.87 o                         
   5  -2   6          6.00          5.05         1.06 o                         
  -5  -1   6          1.87          0.83         1.21 o                         
  -4  -1   6          3.89          1.64         0.88 o                         
  -3  -1   6         84.43         79.15         1.61 o                         
  -2  -1   6         51.76         61.10         5.83 o                         
  -1  -1   6        282.99        292.24         3.66 o                         
   0  -1   6        498.19        523.16         5.65 o                         
   1  -1   6        160.22        144.24         2.03 o                         
   2  -1   6        550.76        583.38         7.00 o                         
   3  -1   6          5.13          6.46         2.15 o                         
   4  -1   6          1.89         -0.09         0.57 o                         
   5  -1   6         23.43         18.80         1.97 o                         
  -5   0   6          0.89          0.05         1.13 o                         
  -4   0   6          1.19         -0.89         0.89 o                         
  -3   0   6        109.18        111.33         1.89 o                         
  -2   0   6         47.43         61.59         1.27 o                         
  -1   0   6         14.19         10.70         0.65 o                         
   0   0   6         13.39         14.55         0.67 o                         
   1   0   6         83.10         73.47         1.12 o                         
   2   0   6       1098.22       1102.34        14.63 o                         
   3   0   6         20.55         25.35         1.63 o                         
   4   0   6         56.85         49.87         3.14 o                         
   5   0   6          0.36          0.00         1.49 o                         
  -5   1   6          5.55          4.28         1.11 o                         
  -4   1   6         64.82         63.32         1.80 o                         
  -3   1   6         36.10         41.93         1.32 o                         
  -2   1   6         32.45         33.04         0.94 o                         
  -1   1   6       1645.92       1696.61        20.88 o                         
   0   1   6        261.20        277.00         3.88 o                         
   1   1   6          9.71          3.66         0.46 o                         
   2   1   6       1089.07       1003.57        12.45 o                         
   3   1   6         11.15         16.47         1.00 o                         
   4   1   6         20.06         23.77         1.77 o                         
   5   1   6          0.27         -0.93         1.56 o                         
  -5   2   6         53.75         48.60         2.12 o                         
  -4   2   6        116.81        114.72         2.21 o                         
  -3   2   6          5.42          4.44         0.74 o                         
  -2   2   6        104.84        119.03         1.87 o                         
  -1   2   6          9.01         13.09         0.80 o                         
   0   2   6        953.03        971.04        12.85 o                         
   1   2   6         40.32         45.59         0.84 o                         
   2   2   6        957.83        931.35        10.91 o                         
   3   2   6          1.21          3.16         1.03 o                         
   4   2   6          2.04          3.03         1.25 o                         
   5   2   6          2.20          0.91         1.62 o                         
  -5   3   6          4.49          3.09         1.34 o                         
  -4   3   6          0.01         -0.96         0.96 o                         
  -3   3   6        144.58        150.17         2.68 o                         
  -2   3   6          0.40          2.28         0.73 o                         
  -1   3   6         43.79         42.84         1.03 o                         
   0   3   6        334.81        321.09         4.17 o                         
   1   3   6         14.99         14.56         0.66 o                         
   2   3   6        523.30        473.31         5.67 o                         
   3   3   6        101.42        112.04         3.16 o                         
   4   3   6          1.03         -0.22         1.15 o                         
   5   3   6          0.11         -1.96         2.05 o                         
  -5   4   6          0.08         -1.58         1.58 o                         
  -4   4   6         16.89         16.80         1.61 o                         
  -3   4   6        517.29        521.28         6.12 o                         
  -2   4   6         80.87         82.04         1.47 o                         
  -1   4   6        154.28        154.72         2.27 o                         
   0   4   6         10.59          4.05         0.64 o                         
   1   4   6        269.65        239.38         3.21 o                         
   2   4   6       1057.76        950.12        11.82 o                         
   3   4   6        110.24        110.82         3.07 o                         
   4   4   6         20.73         19.46         1.52 o                         
   5   4   6          0.00         -0.89         1.59 o                         
  -5   5   6          3.78          1.95         2.09 o                         
  -4   5   6          0.85         -0.83         0.83 o                         
  -3   5   6        120.47        113.72         2.00 o                         
  -2   5   6          0.06          0.41         0.58 o                         
  -1   5   6        187.13        183.62         2.49 o                         
   0   5   6       2701.34       2980.57        36.55 o                         
   1   5   6        617.21        636.80         8.02 o                         
   2   5   6        104.82        112.26         2.22 o                         
   3   5   6          3.13          7.52         1.03 o                         
   4   5   6          0.57         -0.30         1.12 o                         
   5   5   6         12.74         12.46         1.77 o                         
  -5   6   6         21.43         29.68         4.73 o                         
  -4   6   6         10.37          6.74         0.99 o                         
  -3   6   6         72.34         85.14         2.28 o                         
  -2   6   6        269.12        276.02         3.46 o                         
  -1   6   6          3.06          0.77         0.60 o                         
   0   6   6         92.03        108.85         1.68 o                         
   1   6   6          8.27          6.98         0.64 o                         
   2   6   6          8.46         17.10         0.98 o                         
   3   6   6          1.93          3.15         0.47 o                         
   4   6   6          0.22         -1.04         1.13 o                         
   5   6   6          0.19          1.85         1.57 o                         
  -5   7   6          1.63          3.71         3.36 o                         
  -4   7   6          0.00         -0.70         1.07 o                         
  -3   7   6        528.75        518.35         6.97 o                         
  -2   7   6          1.79          1.60         0.79 o                         
  -1   7   6         54.96         59.33         1.43 o                         
   0   7   6        662.25        758.16         9.00 o                         
   1   7   6        321.96        323.78         4.56 o                         
   2   7   6         76.00         63.45         1.21 o                         
   3   7   6         23.66         28.37         1.15 o                         
   4   7   6          1.20         -0.41         1.23 o                         
   5   7   6         27.53         24.54         1.96 o                         
  -4   8   6          6.78          4.22         1.54 o                         
  -3   8   6          0.18          1.23         0.97 o                         
  -2   8   6         11.38          8.47         1.17 o                         
  -1   8   6          8.99         10.83         0.83 o                         
   0   8   6          3.66          2.51         0.59 o                         
   1   8   6          0.93          0.67         0.59 o                         
   2   8   6        107.89        108.25         1.77 o                         
   3   8   6         64.91         64.82         1.29 o                         
   4   8   6          3.35          1.97         0.81 o                         
   5   8   6          6.17          7.64         2.09 o                         
  -4   9   6          0.63          0.71         1.80 o                         
  -3   9   6         19.20         21.91         1.32 o                         
  -2   9   6        216.58        191.00         2.91 o                         
  -1   9   6         42.32         45.48         2.10 o                         
   0   9   6          1.93         -0.21         0.89 o                         
   1   9   6         20.08         15.94         1.04 o                         
   2   9   6        237.78        250.18         4.07 o                         
   3   9   6         50.26         51.45         1.96 o                         
   4   9   6          1.28         -0.72         0.72 o                         
   5   9   6         16.21         11.04         3.76 o                         
  -4  10   6          2.24          7.11         5.24 o                         
  -3  10   6          0.53         -1.02         1.15 o                         
  -2  10   6         78.87         66.05         2.15 o                         
  -1  10   6         20.82         15.33         1.19 o                         
   0  10   6          3.39          1.19         1.38 o                         
   1  10   6         33.76         33.41         1.96 o                         
   2  10   6         81.14         75.54         2.24 o                         
   3  10   6          2.63          2.01         0.92 o                         
   4  10   6          2.47          3.37         1.30 o                         
  -3  11   6          2.30          2.30         1.55 o                         
  -2  11   6         18.69         20.86         1.41 o                         
  -1  11   6          4.23          0.76         1.06 o                         
   0  11   6          7.69          9.01         0.97 o                         
   1  11   6         28.26         34.72         2.59 o                         
   2  11   6          3.69          5.70         0.90 o                         
   3  11   6         19.12         14.80         1.42 o                         
   4  11   6          2.56         -0.08         1.68 o                         
  -3  12   6          2.08          1.89         3.36 o                         
  -2  12   6          7.51          1.58         1.68 o                         
  -1  12   6          0.11         -1.45         1.45 o                         
   0  12   6          3.96          2.76         1.16 o                         
   1  12   6         37.09         42.34         2.30 o                         
   2  12   6          1.72          5.82         1.09 o                         
   3  12   6          0.00         -1.43         2.25 o                         
  -2  13   6          1.58         -3.39         3.59 o                         
  -1  13   6          4.17          3.40         1.66 o                         
   0  13   6          0.68         -0.50         1.29 o                         
   1  13   6          1.22          1.43         1.39 o                         
   2  13   6          1.96          1.49         1.78 o                         
   3  13   6          4.85          5.43         2.57 o                         
  -1  14   6          0.00         -1.80         2.58 o                         
   0  14   6          0.18          2.12         2.38 o                         
   1  14   6         24.37         25.95         2.46 o                         
   2  14   6          1.47          0.78         2.62 o                         
  -1 -11   7          9.77         12.80         2.86 o                         
   0 -11   7          3.36          1.34         1.82 o                         
  -2 -10   7         43.77         58.29         4.07 o                         
  -1 -10   7          4.73          5.40         1.71 o                         
   0 -10   7          3.58          2.27         1.51 o                         
   1 -10   7          2.17         -1.84         1.84 o                         
   2 -10   7         21.22         18.28         2.74 o                         
  -3  -9   7          6.56          6.27         1.99 o                         
  -2  -9   7          1.54          3.02         1.18 o                         
  -1  -9   7          7.96          6.01         1.25 o                         
   0  -9   7          3.50          1.45         1.04 o                         
   1  -9   7          9.60          4.95         1.41 o                         
   2  -9   7          0.14          3.71         1.54 o                         
   3  -9   7          5.81          4.55         4.10 o                         
  -4  -8   7          3.72         -0.11         3.30 o                         
  -3  -8   7          0.40         -0.92         1.55 o                         
  -2  -8   7          2.39          1.11         1.00 o                         
  -1  -8   7        159.23        143.91         2.48 o                         
   0  -8   7          0.04         -0.63         0.95 o                         
   1  -8   7          5.42         -0.10         1.08 o                         
   2  -8   7          0.30         -0.55         1.20 o                         
   3  -8   7          3.47          4.38         2.33 o                         
  -4  -7   7         11.99         13.49         2.41 o                         
  -3  -7   7          1.81          2.88         1.29 o                         
  -2  -7   7         20.25         22.07         1.20 o                         
  -1  -7   7         14.41         10.57         0.85 o                         
   0  -7   7         59.29         51.00         1.49 o                         
   1  -7   7          1.47         -0.99         0.99 o                         
   2  -7   7          0.25         -0.58         1.09 o                         
   3  -7   7          1.36          4.09         1.98 o                         
   4  -7   7         11.92         13.68         4.33 o                         
  -4  -6   7         59.97         68.93         2.73 o                         
  -3  -6   7          2.77          1.50         1.15 o                         
  -2  -6   7         54.35         57.17         1.71 o                         
  -1  -6   7         33.21         29.29         1.22 o                         
   0  -6   7          6.93          4.98         0.74 o                         
   1  -6   7          0.01         -0.87         0.87 o                         
   2  -6   7          0.75         -0.35         0.94 o                         
   3  -6   7        100.79        115.49         4.62 o                         
   4  -6   7          2.45          2.71         2.62 o                         
  -5  -5   7          7.08          5.12         2.81 o                         
  -4  -5   7         26.53         26.22         1.52 o                         
  -3  -5   7          0.41          1.71         0.87 o                         
  -2  -5   7        160.74        157.42         2.64 o                         
  -1  -5   7          0.74          0.15         0.78 o                         
   0  -5   7         59.48         54.91         1.25 o                         
   1  -5   7        114.61        115.59         1.90 o                         
   2  -5   7          1.78         -0.67         0.83 o                         
   3  -5   7          1.57          5.83         1.37 o                         
   4  -5   7         28.67         21.40         2.14 o                         
  -5  -4   7          0.87          2.93         2.58 o                         
  -4  -4   7          0.38          0.10         1.09 o                         
  -3  -4   7         98.82        100.95         2.00 o                         
  -2  -4   7        139.96        145.94         2.19 o                         
  -1  -4   7        247.27        242.63         2.94 o                         
   0  -4   7          1.15          1.20         0.53 o                         
   1  -4   7         28.29         30.58         1.24 o                         
   2  -4   7          7.21          5.83         0.82 o                         
   3  -4   7        175.58        208.98         3.31 o                         
   4  -4   7         10.65          7.54         1.27 o                         
   5  -4   7          0.08         -2.49         3.76 o                         
  -5  -3   7          7.30          6.96         2.51 o                         
  -4  -3   7         61.55         57.94         1.93 o                         
  -3  -3   7        618.66        637.45        10.14 o                         
  -2  -3   7        777.60        737.62         8.39 o                         
  -1  -3   7         49.66         55.76         1.23 o                         
   0  -3   7         37.63         34.52         1.02 o                         
   1  -3   7        576.78        584.03         7.35 o                         
   2  -3   7         17.46         26.40         2.13 o                         
   3  -3   7          6.71         10.94         1.91 o                         
   4  -3   7          3.88          3.67         1.10 o                         
   5  -3   7          0.04         -1.81         1.81 o                         
  -5  -2   7          1.86          2.60         1.45 o                         
  -4  -2   7          0.30         -0.31         1.01 o                         
  -3  -2   7          1.44          5.52         0.71 o                         
  -2  -2   7         73.75         71.64         1.40 o                         
  -1  -2   7          3.21          1.26         0.58 o                         
   0  -2   7        330.51        342.87         3.86 o                         
   1  -2   7        174.61        169.76         2.26 o                         
   2  -2   7         52.42         62.65         1.64 o                         
   3  -2   7          1.65         43.18         6.09 o                         
   4  -2   7          5.81          2.59         1.07 o                         
   5  -2   7          7.18          3.92         1.39 o                         
  -5  -1   7          1.44         -1.34         1.34 o                         
  -4  -1   7          7.35          4.06         1.19 o                         
  -3  -1   7        117.09        126.86         2.18 o                         
  -2  -1   7        267.04        304.34         3.89 o                         
  -1  -1   7        205.09        231.71         3.03 o                         
   0  -1   7        305.87        303.45         3.43 o                         
   1  -1   7        381.94        377.74         4.42 o                         
   2  -1   7        177.87        190.41         3.50 o                         
   3  -1   7          0.59          5.15         1.29 o                         
   4  -1   7         36.84         30.73         1.74 o                         
   5  -1   7          1.34          2.62         1.10 o                         
  -5   0   7          3.93          4.41         1.34 o                         
  -4   0   7         94.90         83.87         2.00 o                         
  -3   0   7          8.33          5.43         0.82 o                         
  -2   0   7          9.30         12.45         1.09 o                         
  -1   0   7         33.55         34.50         1.10 o                         
   0   0   7        158.47        178.08         2.25 o                         
   1   0   7        264.07        241.78         2.79 o                         
   2   0   7       2231.98       2043.33        23.69 o                         
   3   0   7         98.15        107.33         1.96 o                         
   4   0   7          8.77          7.27         0.67 o                         
   5   0   7          0.97         -0.16         1.17 o                         
  -5   1   7          0.27         -1.38         1.38 o                         
  -4   1   7         75.94         65.43         1.89 o                         
  -3   1   7         35.97         30.19         1.39 o                         
  -2   1   7        100.43        106.22         1.70 o                         
  -1   1   7       4179.29       4164.32        50.95 o                         
   0   1   7         13.05         14.67         0.78 o                         
   1   1   7         46.08         46.77         1.29 o                         
   2   1   7         28.03         32.33         2.53 o                         
   3   1   7         68.01         82.12         2.26 o                         
   4   1   7         19.44         16.27         2.16 o                         
   5   1   7          0.01         -0.35         1.69 o                         
  -5   2   7          6.99          6.56         1.48 o                         
  -4   2   7         74.34         61.74         1.97 o                         
  -3   2   7        248.75        248.53         3.41 o                         
  -2   2   7        265.54        304.91         3.85 o                         
  -1   2   7        866.62        920.58        11.48 o                         
   0   2   7         26.35         36.99         0.95 o                         
   1   2   7        238.78        230.82         2.89 o                         
   2   2   7        314.02        292.35         3.66 o                         
   3   2   7         48.54         52.72         0.99 o                         
   4   2   7         27.48         30.07         1.93 o                         
   5   2   7          0.25         -1.31         1.67 o                         
  -5   3   7          0.02          2.07         1.60 o                         
  -4   3   7        117.69        110.13         2.56 o                         
  -3   3   7          5.50          9.75         0.99 o                         
  -2   3   7         46.79         45.54         1.31 o                         
  -1   3   7        463.49        465.76         5.98 o                         
   0   3   7         42.92         46.05         1.33 o                         
   1   3   7        168.12        143.59         2.08 o                         
   2   3   7          6.33          3.43         1.09 o                         
   3   3   7         46.76         42.34         1.18 o                         
   4   3   7         52.41         54.48         2.16 o                         
   5   3   7          0.80         -0.01         1.95 o                         
  -5   4   7          1.99          0.89         2.18 o                         
  -4   4   7         11.49          8.64         1.31 o                         
  -3   4   7        639.73        643.39         8.36 o                         
  -2   4   7          7.32          8.94         0.69 o                         
  -1   4   7         47.77         35.51         1.05 o                         
   0   4   7         18.04         17.88         0.86 o                         
   1   4   7        201.34        182.99         2.55 o                         
   2   4   7       1046.49        959.01        11.93 o                         
   3   4   7          2.57          7.34         1.04 o                         
   4   4   7          2.84          3.54         1.22 o                         
   5   4   7          0.04         -0.85         1.69 o                         
  -5   5   7          0.00          1.00         2.24 o                         
  -4   5   7          0.01         -1.10         1.10 o                         
  -3   5   7        172.35        186.47         2.81 o                         
  -2   5   7          4.95          2.77         0.62 o                         
  -1   5   7         37.34         39.32         1.11 o                         
   0   5   7        230.59        247.72         3.20 o                         
   1   5   7       1006.47        998.94        12.43 o                         
   2   5   7         19.69         25.70         1.71 o                         
   3   5   7         43.26         80.11         2.22 o                         
   4   5   7         14.37         10.74         1.23 o                         
   5   5   7          1.76          0.20         1.66 o                         
  -5   6   7          2.74         12.43         3.25 o                         
  -4   6   7         18.65         19.43         1.27 o                         
  -3   6   7       1308.39       1378.47        16.31 o                         
  -2   6   7        332.69        327.28         4.02 o                         
  -1   6   7         69.87         68.74         1.42 o                         
   0   6   7         92.05         91.86         1.57 o                         
   1   6   7          7.80          7.31         0.81 o                         
   2   6   7         61.36         66.80         1.29 o                         
   3   6   7          1.04          2.20         0.52 o                         
   4   6   7          1.97         -1.14         1.14 o                         
   5   6   7          0.24         -0.64         1.63 o                         
  -5   7   7         21.83         21.66         3.88 o                         
  -4   7   7          6.03          4.18         1.17 o                         
  -3   7   7        192.75        210.18         3.38 o                         
  -2   7   7        164.24        156.32         2.35 o                         
  -1   7   7         94.81         84.50         1.80 o                         
   0   7   7        343.44        395.96         5.20 o                         
   1   7   7         41.29         41.93         1.39 o                         
   2   7   7         29.59         36.32         1.51 o                         
   3   7   7         65.47         66.89         1.44 o                         
   4   7   7          0.48          0.14         1.21 o                         
   5   7   7          1.14          0.02         1.71 o                         
  -4   8   7          8.46          6.39         1.36 o                         
  -3   8   7         19.70         26.43         1.41 o                         
  -2   8   7        113.24        122.76         3.02 o                         
  -1   8   7          7.24          5.19         0.78 o                         
   0   8   7         33.27         39.05         1.17 o                         
   1   8   7          7.53         10.62         0.89 o                         
   2   8   7         10.03         10.51         0.81 o                         
   3   8   7          5.62         40.60         7.62 o                         
   4   8   7          2.93          1.21         0.81 o                         
   5   8   7         23.29         20.74         2.22 o                         
  -4   9   7          0.01          0.16         1.93 o                         
  -3   9   7          2.96          3.23         1.03 o                         
  -2   9   7          2.41          0.42         1.11 o                         
  -1   9   7         13.74         14.52         0.96 o                         
   0   9   7         33.10         30.99         1.41 o                         
   1   9   7          6.31          1.08         1.69 o                         
   2   9   7         36.48         52.81         2.28 o                         
   3   9   7         24.76         24.16         1.28 o                         
   4   9   7          4.51          2.24         0.92 o                         
   5   9   7          0.95          2.20         3.42 o                         
  -4  10   7          2.73          1.44         3.83 o                         
  -3  10   7          6.15          4.12         1.27 o                         
  -2  10   7          0.40          1.36         1.17 o                         
  -1  10   7          0.05         -0.95         0.95 o                         
   0  10   7          0.12         -0.89         0.89 o                         
   1  10   7         27.05         20.11         1.48 o                         
   2  10   7        277.19        296.09         4.33 o                         
   3  10   7          0.82          0.83         1.17 o                         
   4  10   7          9.14          8.37         1.25 o                         
  -3  11   7          2.51          1.99         1.62 o                         
  -2  11   7         15.61         12.38         1.28 o                         
  -1  11   7         12.64          9.54         1.16 o                         
   0  11   7          4.77          2.65         1.00 o                         
   1  11   7          7.00          6.07         1.60 o                         
   2  11   7         33.20         37.25         1.73 o                         
   3  11   7          2.23          5.23         1.25 o                         
   4  11   7          0.26          1.85         1.65 o                         
  -3  12   7          2.38          8.19         3.56 o                         
  -2  12   7          0.50         -1.54         1.54 o                         
  -1  12   7          0.41         -1.21         1.21 o                         
   0  12   7          0.01          0.13         1.09 o                         
   1  12   7         11.32          8.70         1.38 o                         
   2  12   7         85.38         97.99         3.40 o                         
   3  12   7          6.13          6.03         1.89 o                         
  -2  13   7          1.21         -1.91         2.23 o                         
  -1  13   7          3.80          2.24         1.66 o                         
   0  13   7          1.98          1.12         1.39 o                         
   1  13   7          5.23          7.30         1.90 o                         
   2  13   7         41.71         51.03         3.64 o                         
   3  13   7         14.82         14.84         2.69 o                         
  -1  14   7          0.32         -2.10         2.10 o                         
   0  14   7          1.44         -1.77         1.77 o                         
   1  14   7         16.42         24.94         2.45 o                         
   2  14   7          3.41          2.32         2.39 o                         
  -2 -10   8          0.35          2.82         2.78 o                         
  -1 -10   8          6.71          9.04         2.18 o                         
   0 -10   8          2.74          1.99         1.69 o                         
   1 -10   8          2.97          0.17         1.79 o                         
  -3  -9   8          0.14         -2.49         2.49 o                         
  -2  -9   8         13.69         12.95         1.98 o                         
  -1  -9   8          7.50          5.26         1.46 o                         
   0  -9   8         73.76         71.38         2.34 o                         
   1  -9   8          5.42          4.37         1.49 o                         
   2  -9   8          0.59         -1.68         1.68 o                         
  -3  -8   8         15.96         14.58         1.73 o                         
  -2  -8   8         28.49         30.99         2.66 o                         
  -1  -8   8         65.46         64.29         2.06 o                         
   0  -8   8          1.14          0.36         0.96 o                         
   1  -8   8          3.56          2.01         1.14 o                         
   2  -8   8         11.45         11.73         1.50 o                         
   3  -8   8         17.84         15.76         3.22 o                         
  -4  -7   8          7.66         10.83         2.74 o                         
  -3  -7   8         24.41         27.88         2.01 o                         
  -2  -7   8         13.79         11.62         1.14 o                         
  -1  -7   8          2.37          2.68         1.07 o                         
   0  -7   8         99.25         95.11         2.17 o                         
   1  -7   8         13.22         10.37         1.21 o                         
   2  -7   8          1.24         -0.32         1.00 o                         
   3  -7   8          4.97          7.61         2.06 o                         
  -4  -6   8          7.47          9.82         2.30 o                         
  -3  -6   8         17.13         15.32         1.28 o                         
  -2  -6   8        214.72        212.58         3.27 o                         
  -1  -6   8          5.20          2.14         0.88 o                         
   0  -6   8          3.53          1.88         0.79 o                         
   1  -6   8         26.35         23.13         1.23 o                         
   2  -6   8          0.09         -0.62         1.15 o                         
   3  -6   8         51.07         55.54         3.97 o                         
   4  -6   8         17.48          4.86         3.31 o                         
  -4  -5   8          1.77          3.46         1.48 o                         
  -3  -5   8         14.12         15.03         1.07 o                         
  -2  -5   8         66.42         72.37         2.13 o                         
  -1  -5   8          6.17          3.04         0.95 o                         
   0  -5   8         18.67         13.89         0.75 o                         
   1  -5   8         29.83         29.35         1.55 o                         
   2  -5   8          5.42          5.24         1.01 o                         
   3  -5   8          4.78          6.53         0.96 o                         
   4  -5   8         11.81         14.47         2.42 o                         
  -5  -4   8          1.15         -0.51         3.37 o                         
  -4  -4   8          0.08         -0.87         0.87 o                         
  -3  -4   8          2.04          1.18         0.92 o                         
  -2  -4   8       1907.30       1961.31        24.47 o                         
  -1  -4   8         21.30         17.79         0.99 o                         
   0  -4   8          1.10         -0.17         0.69 o                         
   1  -4   8         94.49        101.29         1.85 o                         
   2  -4   8          0.63          3.34         1.13 o                         
   3  -4   8         76.84         97.15         3.25 o                         
   4  -4   8          6.36          2.62         1.75 o                         
  -5  -3   8          6.89          8.27         2.87 o                         
  -4  -3   8         15.99         16.27         1.23 o                         
  -3  -3   8        117.10        121.78         2.40 o                         
  -2  -3   8        204.32        256.41         3.31 o                         
  -1  -3   8          7.56          7.17         0.68 o                         
   0  -3   8          0.42         -0.61         0.63 o                         
   1  -3   8          8.14          9.78         0.71 o                         
   2  -3   8          6.05          7.32         0.83 o                         
   3  -3   8          0.07          4.83         0.90 o                         
   4  -3   8          3.66          3.23         1.91 o                         
   5  -3   8          0.12         -1.26         2.54 o                         
  -5  -2   8         31.34         33.01         3.32 o                         
  -4  -2   8         58.47         55.78         2.28 o                         
  -3  -2   8         17.23         31.77         3.15 o                         
  -2  -2   8       1116.25       1081.12        12.12 o                         
  -1  -2   8        276.42        269.03         3.56 o                         
   0  -2   8          1.05          0.95         0.54 o                         
   1  -2   8        154.20        141.53         2.05 o                         
   2  -2   8         49.16         64.55         2.74 o                         
   3  -2   8         88.89        137.87         2.44 o                         
   4  -2   8          0.82          0.12         0.70 o                         
   5  -2   8          1.16         -0.58         4.62 o                         
  -5  -1   8          0.00         -0.42         1.53 o                         
  -4  -1   8         88.25         91.97         2.69 o                         
  -3  -1   8         25.94         21.81         1.20 o                         
  -2  -1   8          1.62          1.82         0.62 o                         
  -1  -1   8         21.57         21.99         1.02 o                         
   0  -1   8          0.13         -0.57         0.57 o                         
   1  -1   8         65.74         75.33         1.38 o                         
   2  -1   8        246.49        250.24         3.35 o                         
   3  -1   8        266.16        256.50         3.35 o                         
   4  -1   8          0.33          1.34         0.82 o                         
   5  -1   8          5.27          4.06         1.65 o                         
  -5   0   8          2.96          3.41         1.71 o                         
  -4   0   8          4.80         -0.42         1.27 o                         
  -3   0   8          1.63          4.60         0.85 o                         
  -2   0   8        100.85        109.52         1.98 o                         
  -1   0   8         59.78         63.75         1.41 o                         
   0   0   8         40.67         44.02         1.12 o                         
   1   0   8         70.73         65.06         1.24 o                         
   2   0   8        324.36        355.08         4.88 o                         
   3   0   8        115.43        111.09         1.92 o                         
   4   0   8         17.62         14.58         0.90 o                         
   5   0   8          2.86         -0.27         1.66 o                         
  -5   1   8          0.23         -0.20         1.56 o                         
  -4   1   8         53.00         51.66         1.99 o                         
  -3   1   8         15.73         14.39         1.12 o                         
  -2   1   8         37.51         43.33         1.26 o                         
  -1   1   8        365.11        367.03         4.85 o                         
   0   1   8          5.71          6.48         0.63 o                         
   1   1   8        109.98         99.62         1.42 o                         
   2   1   8        115.15        113.02         2.86 o                         
   3   1   8          9.80         10.05         1.18 o                         
   4   1   8         11.30         11.29         1.12 o                         
   5   1   8          0.26         -1.80         1.80 o                         
  -5   2   8          2.13          1.15         1.77 o                         
  -4   2   8         27.34         22.96         1.97 o                         
  -3   2   8         66.64         68.03         1.82 o                         
  -2   2   8         10.57         10.84         0.74 o                         
  -1   2   8        439.96        453.68         5.86 o                         
   0   2   8         59.60         64.70         1.32 o                         
   1   2   8        170.01        159.65         2.05 o                         
   2   2   8          0.03         -0.04         0.62 o                         
   3   2   8         88.01         81.97         1.50 o                         
   4   2   8         26.11         27.03         2.06 o                         
   5   2   8          3.78          0.97         1.90 o                         
  -5   3   8          0.21         -0.74         1.78 o                         
  -4   3   8         41.13         35.44         1.80 o                         
  -3   3   8         37.22         44.08         1.75 o                         
  -2   3   8         47.84         51.96         1.51 o                         
  -1   3   8        137.91        134.46         2.27 o                         
   0   3   8         65.93         65.40         1.57 o                         
   1   3   8         95.06         74.97         2.04 o                         
   2   3   8         46.77         49.51         1.27 o                         
   3   3   8         32.27         38.70         1.90 o                         
   4   3   8         14.17         13.48         1.36 o                         
   5   3   8          0.38         -1.98         1.98 o                         
  -5   4   8          0.20         -0.84         1.97 o                         
  -4   4   8          1.78          0.05         1.31 o                         
  -3   4   8        321.73        327.72         5.82 o                         
  -2   4   8         72.55         64.42         1.53 o                         
  -1   4   8         55.31         53.84         1.33 o                         
   0   4   8         35.09         26.17         1.15 o                         
   1   4   8        386.49        400.99         5.54 o                         
   2   4   8         30.37         30.20         1.29 o                         
   3   4   8        164.62        148.61         3.13 o                         
   4   4   8         44.02         49.75         2.20 o                         
   5   4   8          1.69          0.22         1.80 o                         
  -5   5   8          0.01         -2.37         2.37 o                         
  -4   5   8          5.35          4.21         1.39 o                         
  -3   5   8         13.69         17.31         1.64 o                         
  -2   5   8         55.97         59.24         1.41 o                         
  -1   5   8          0.73         -0.61         0.64 o                         
   0   5   8         73.99         83.50         1.64 o                         
   1   5   8        375.71        399.96         5.22 o                         
   2   5   8         58.45         59.98         1.49 o                         
   3   5   8         35.61         89.52         5.23 o                         
   4   5   8         64.02         62.28         2.71 o                         
   5   5   8          0.01         -0.59         1.72 o                         
  -5   6   8          6.66          7.63         3.42 o                         
  -4   6   8          2.91          1.60         1.00 o                         
  -3   6   8          1.93         -0.51         0.88 o                         
  -2   6   8        306.44        314.65         3.96 o                         
  -1   6   8         17.12         16.65         0.98 o                         
   0   6   8         29.15         37.12         1.13 o                         
   1   6   8         30.37         40.17         1.27 o                         
   2   6   8          5.65         10.28         0.73 o                         
   3   6   8         77.82         85.04         1.56 o                         
   4   6   8         20.45         21.74         1.41 o                         
   5   6   8          0.25         -1.10         1.67 o                         
  -4   7   8         27.78         32.94         1.77 o                         
  -3   7   8         66.77         69.70         1.96 o                         
  -2   7   8          1.86         -0.28         0.80 o                         
  -1   7   8         16.54         17.73         0.98 o                         
   0   7   8         96.90        103.71         1.93 o                         
   1   7   8        283.59        285.01         3.93 o                         
   2   7   8         23.62         32.86         1.87 o                         
   4   7   8          0.30         -0.67         1.21 o                         
   5   7   8          0.89         -0.05         1.83 o                         
  -4   8   8          8.46          6.99         1.72 o                         
  -3   8   8          3.19         10.97         1.17 o                         
  -2   8   8          0.09         -0.83         0.83 o                         
  -1   8   8         61.84         58.34         1.57 o                         
   0   8   8          9.98          8.99         0.75 o                         
   1   8   8          1.73          1.06         0.81 o                         
   2   8   8          3.83          4.48         0.92 o                         
   3   8   8          0.60          7.87         1.71 o                         
   4   8   8          3.64          2.00         0.94 o                         
   5   8   8          4.84          5.11         2.40 o                         
  -4   9   8          1.94          2.39         2.18 o                         
  -3   9   8         19.99         25.31         1.93 o                         
  -2   9   8         13.74         12.84         1.18 o                         
  -1   9   8          1.66         -0.94         0.94 o                         
   0   9   8          9.54          7.70         0.81 o                         
   1   9   8        188.19        182.48         3.38 o                         
   2   9   8        494.24        489.85         6.18 o                         
   3   9   8        103.22        116.57         2.52 o                         
   4   9   8          7.48          7.30         0.75 o                         
   5   9   8          1.75          4.75         3.58 o                         
  -4  10   8          6.16          6.89         3.51 o                         
  -3  10   8         12.93         10.04         1.56 o                         
  -2  10   8          9.66          8.49         1.27 o                         
  -1  10   8          1.55         -0.60         0.95 o                         
   0  10   8          5.97          4.79         1.49 o                         
   1  10   8         65.49         58.43         4.24 o                         
   2  10   8         29.50         44.70         2.01 o                         
   3  10   8         16.24         15.29         2.06 o                         
   4  10   8          6.94          2.61         1.52 o                         
  -3  11   8          1.75          2.56         2.58 o                         
  -2  11   8          3.88          3.54         1.26 o                         
  -1  11   8        168.12        138.14         3.12 o                         
   0  11   8          1.01         -0.90         0.99 o                         
   1  11   8          3.27          1.51         1.54 o                         
   2  11   8         87.84         96.72         2.85 o                         
   3  11   8          6.09          6.23         1.14 o                         
   4  11   8          0.02          0.41         1.60 o                         
  -3  12   8         22.06         21.01         2.97 o                         
  -2  12   8          0.34          1.00         2.37 o                         
  -1  12   8         28.84         27.12         1.53 o                         
   0  12   8          3.90          3.22         1.13 o                         
   1  12   8          0.00          0.25         1.29 o                         
   2  12   8         48.67         58.64         2.49 o                         
   3  12   8          0.10          0.29         1.95 o                         
  -2  13   8          0.42          4.22         2.18 o                         
  -1  13   8         15.05          7.89         1.77 o                         
   0  13   8          0.16         -1.46         1.46 o                         
   1  13   8          4.07          0.88         1.91 o                         
   2  13   8         20.65         22.39         1.99 o                         
   3  13   8          0.33         -0.73         2.63 o                         
  -1  14   8          0.62         -1.35         2.12 o                         
   0  14   8          1.01         -0.90         1.60 o                         
   1  14   8         60.36         87.97         4.61 o                         
   2  14   8         57.39         67.92         4.18 o                         
  -1 -10   9          9.00         17.95         3.69 o                         
   0 -10   9          1.41         -1.91         1.97 o                         
  -2  -9   9          7.85          4.06         2.30 o                         
  -1  -9   9         23.32         22.40         2.37 o                         
   0  -9   9         13.54         13.51         1.68 o                         
   1  -9   9          3.08          0.21         1.82 o                         
   2  -9   9         23.59         16.82         2.96 o                         
  -3  -8   9         54.56         66.52         4.67 o                         
  -2  -8   9          0.14         -1.39         1.39 o                         
  -1  -8   9         20.12         19.54         1.47 o                         
   0  -8   9          0.01          0.38         1.26 o                         
   1  -8   9          0.21         -1.41         1.41 o                         
   2  -8   9          0.42         -1.49         1.49 o                         
  -3  -7   9          3.53          4.75         1.76 o                         
  -2  -7   9         33.55         36.99         1.87 o                         
  -1  -7   9         18.66         17.92         1.32 o                         
   0  -7   9         24.22         22.55         1.60 o                         
   1  -7   9         24.95         18.41         1.27 o                         
   2  -7   9          2.45          1.27         1.91 o                         
   3  -7   9          3.12          7.82         2.51 o                         
  -4  -6   9          2.08          2.96         2.53 o                         
  -3  -6   9         23.11         21.53         1.72 o                         
  -2  -6   9          1.58          3.77         1.13 o                         
  -1  -6   9         13.16          9.18         1.11 o                         
   0  -6   9          1.68          0.90         0.78 o                         
   1  -6   9          6.33          5.77         1.09 o                         
   2  -6   9         16.86         17.04         1.39 o                         
   3  -6   9          5.50          5.53         1.81 o                         
   4  -6   9          0.27          4.23         3.71 o                         
  -4  -5   9          1.18         -0.30         2.93 o                         
  -3  -5   9          3.48          3.90         1.02 o                         
  -2  -5   9         20.17         21.44         1.33 o                         
  -1  -5   9         11.76         11.54         1.13 o                         
   0  -5   9         46.33         39.58         1.58 o                         
   1  -5   9          8.10          8.50         1.07 o                         
   2  -5   9         25.57         42.49         2.37 o                         
   3  -5   9          0.22          1.75         1.04 o                         
   4  -5   9          1.44          3.15         3.02 o                         
  -4  -4   9         35.68         42.42         1.85 o                         
  -3  -4   9          6.61          6.60         0.97 o                         
  -2  -4   9         18.15         21.95         2.62 o                         
  -1  -4   9         55.25         55.45         1.63 o                         
   0  -4   9          0.32         -0.15         0.71 o                         
   1  -4   9         65.75         69.52         1.72 o                         
   2  -4   9         47.65         43.80         1.98 o                         
   3  -4   9         46.89         55.49         1.95 o                         
   4  -4   9          7.21          8.72         2.02 o                         
  -5  -3   9         40.01         45.88         7.22 o                         
  -4  -3   9          0.39          1.09         1.29 o                         
  -3  -3   9          0.05          0.68         0.89 o                         
  -2  -3   9        189.34        198.14         3.36 o                         
  -1  -3   9         50.73         48.60         1.37 o                         
   0  -3   9         49.26         43.38         1.26 o                         
   1  -3   9          5.70          5.68         0.75 o                         
   3  -3   9         17.60         21.18         1.29 o                         
   4  -3   9          2.54          4.96         1.31 o                         
  -5  -2   9          0.02          3.48         2.68 o                         
  -4  -2   9          3.49          4.85         1.13 o                         
  -3  -2   9         50.38         49.44         1.85 o                         
  -2  -2   9         19.53         27.47         1.20 o                         
  -1  -2   9        248.83        242.09         3.32 o                         
   0  -2   9          0.42          0.15         0.70 o                         
   1  -2   9          0.03         -0.72         0.72 o                         
   2  -2   9          3.49          8.30         1.23 o                         
   3  -2   9          5.35          9.93         0.97 o                         
   4  -2   9         13.64         16.04         1.23 o                         
   5  -2   9          0.00         -1.51         1.76 o                         
  -5  -1   9         11.52         16.01         2.35 o                         
  -4  -1   9         19.94         20.23         1.68 o                         
  -3  -1   9          0.00          7.16         1.32 o                         
  -2  -1   9          0.55         -0.90         0.90 o                         
  -1  -1   9         58.83         55.83         1.55 o                         
   0  -1   9          2.76          2.86         0.60 o                         
   1  -1   9         72.53         76.61         1.57 o                         
   2  -1   9         30.07         41.33         2.54 o                         
   3  -1   9        379.19        374.83         4.87 o                         
   4  -1   9          6.05          4.12         0.92 o                         
   5  -1   9          0.51         -0.84         1.98 o                         
  -5   0   9          0.88          0.86         1.78 o                         
  -4   0   9         30.35         25.40         1.92 o                         
  -3   0   9          1.10         -0.94         0.94 o                         
  -2   0   9         48.03         46.51         1.44 o                         
  -1   0   9         62.63         67.36         1.41 o                         
   0   0   9         43.72         53.46         1.32 o                         
   1   0   9         38.25         39.72         1.25 o                         
   2   0   9         38.72         44.12         2.42 o                         
   3   0   9          1.40          4.87         1.14 o                         
   4   0   9          8.26          8.57         0.88 o                         
   5   0   9          5.42          1.94         2.21 o                         
  -5   1   9          0.08         -1.66         1.66 o                         
  -4   1   9         35.85         31.67         1.56 o                         
  -3   1   9         53.42         47.07         2.01 o                         
  -2   1   9         30.96         37.39         1.24 o                         
  -1   1   9        306.23        315.51         4.27 o                         
   0   1   9        735.92        850.04        11.41 o                         
   1   1   9          0.81         -0.48         0.48 o                         
   2   1   9         30.34         33.40         1.09 o                         
   3   1   9        208.57        206.62         4.94 o                         
   4   1   9          5.68          7.20         1.42 o                         
   5   1   9          4.93          2.90         1.94 o                         
  -5   2   9          0.29         -1.62         2.07 o                         
  -4   2   9         47.23         32.12         1.68 o                         
  -3   2   9        151.25        136.47         2.87 o                         
  -2   2   9        279.06        286.50         4.23 o                         
  -1   2   9         12.50         11.57         0.79 o                         
   0   2   9          0.07          0.43         0.57 o                         
   1   2   9        414.36        390.63         4.34 o                         
   2   2   9          0.02         -0.40         0.55 o                         
   3   2   9          4.55          7.94         1.45 o                         
   4   2   9          1.30          1.35         1.72 o                         
   5   2   9          2.13          3.61         1.99 o                         
  -5   3   9          0.35          1.57         1.96 o                         
  -4   3   9         15.72         13.33         1.56 o                         
  -3   3   9         26.19         27.00         1.67 o                         
  -2   3   9        194.30        198.57         2.97 o                         
  -1   3   9         49.54         52.84         1.37 o                         
   0   3   9        133.36        137.16         2.02 o                         
   1   3   9         73.80         52.75         1.31 o                         
   2   3   9         13.73         14.35         0.71 o                         
   3   3   9         60.83         67.93         3.20 o                         
   4   3   9         12.73         13.56         1.46 o                         
   5   3   9          1.15          2.87         2.19 o                         
  -5   4   9         15.59         14.29         2.47 o                         
  -4   4   9          3.23          0.93         1.19 o                         
  -3   4   9          0.30         -0.86         0.86 o                         
  -2   4   9        239.50        251.89         3.87 o                         
  -1   4   9        271.78        264.09         3.68 o                         
   0   4   9          0.13         -0.78         0.78 o                         
   1   4   9         80.82         74.71         1.46 o                         
   2   4   9          1.72          2.47         0.54 o                         
   3   4   9        230.64        211.02         3.48 o                         
   4   4   9         38.32         40.07         2.22 o                         
   5   4   9          1.43         -1.91         2.14 o                         
  -5   5   9          3.25          5.84         2.85 o                         
  -4   5   9          2.15          2.20         1.36 o                         
  -3   5   9          5.54          7.47         1.01 o                         
  -2   5   9        174.11        161.19         2.46 o                         
  -1   5   9          0.19         -0.65         0.71 o                         
   0   5   9        128.33        131.15         2.13 o                         
   1   5   9        249.63        263.08         3.58 o                         
   2   5   9         73.90         82.49         1.62 o                         
   3   5   9         49.14         62.09         1.49 o                         
   4   5   9          1.85          5.02         1.42 o                         
   5   5   9          1.07          1.79         1.75 o                         
  -5   6   9          0.21         -6.86         7.32 o                         
  -4   6   9         12.16         11.39         1.75 o                         
  -3   6   9        125.22        122.07         2.20 o                         
  -2   6   9       1157.77       1148.08        12.92 o                         
  -1   6   9         43.70         44.39         1.36 o                         
   0   6   9         10.97         12.68         0.89 o                         
   1   6   9         29.79         29.33         1.36 o                         
   2   6   9          3.06          4.05         0.83 o                         
   3   6   9         79.69         73.60         2.03 o                         
   4   6   9          5.66          5.75         1.25 o                         
   5   6   9          0.55          1.76         2.07 o                         
  -4   7   9          0.19         -0.85         1.31 o                         
  -3   7   9          0.02          3.15         0.97 o                         
  -2   7   9        294.32        272.90         4.50 o                         
  -1   7   9         17.40         19.77         1.26 o                         
   0   7   9         76.90         81.51         1.72 o                         
   1   7   9        271.72        285.68         3.99 o                         
   2   7   9         69.25         86.34         2.01 o                         
   3   7   9          2.28          3.84         0.97 o                         
   4   7   9          4.74          3.14         1.21 o                         
   5   7   9          0.14         -0.64         1.92 o                         
  -4   8   9         18.17         23.80         2.28 o                         
  -3   8   9         15.23         19.17         1.23 o                         
  -2   8   9        157.76        136.57         2.45 o                         
  -1   8   9        107.99         97.09         1.93 o                         
   0   8   9         25.24         25.64         1.08 o                         
   1   8   9          0.07         -0.83         0.83 o                         
   2   8   9          4.30          2.71         1.03 o                         
   3   8   9         11.28         16.55         1.79 o                         
   4   8   9         21.51         18.20         1.41 o                         
   5   8   9          1.51          1.99         2.68 o                         
  -4   9   9         31.14         39.15         4.13 o                         
  -3   9   9          0.73          2.53         1.18 o                         
  -2   9   9         28.78         23.62         1.22 o                         
  -1   9   9         34.55         25.30         1.23 o                         
   0   9   9          7.77          7.71         0.84 o                         
   1   9   9         16.20         15.70         2.16 o                         
   2   9   9         68.01         61.37         2.16 o                         
   3   9   9        220.70        232.58         3.19 o                         
   4   9   9          0.24         -1.16         2.56 o                         
  -3  10   9         11.23          9.99         1.55 o                         
  -2  10   9          3.19          1.74         1.22 o                         
  -1  10   9        182.65        166.93         2.81 o                         
   0  10   9          2.20          0.04         0.97 o                         
   1  10   9          1.25         -0.39         1.31 o                         
   2  10   9          2.73          1.81         1.22 o                         
   3  10   9          3.49          5.08         0.95 o                         
   4  10   9          3.49          2.53         1.39 o                         
  -3  11   9         36.30         42.74         3.08 o                         
  -2  11   9          5.74          2.02         1.42 o                         
  -1  11   9          3.11          2.11         1.16 o                         
   0  11   9          9.87          6.69         1.10 o                         
   1  11   9          0.68         -0.24         1.60 o                         
   2  11   9          5.66          8.64         1.32 o                         
   3  11   9          0.31          0.97         1.20 o                         
   4  11   9          7.22          4.70         1.64 o                         
  -2  12   9          0.02         -1.83         1.83 o                         
  -1  12   9         13.95          9.74         1.47 o                         
   0  12   9          0.11         -1.13         1.13 o                         
   1  12   9          6.66          3.00         1.41 o                         
   2  12   9          4.12          9.19         1.72 o                         
   3  12   9          0.02         -0.97         2.31 o                         
  -2  13   9          0.26          0.40         2.19 o                         
  -1  13   9         15.24         13.81         2.46 o                         
   0  13   9          0.24         -0.97         1.49 o                         
   1  13   9          4.50          4.46         2.03 o                         
   2  13   9         14.34         17.09         2.10 o                         
   3  13   9          4.27          2.85         2.84 o                         
  -1  14   9          4.97          1.92         3.00 o                         
   0  14   9          0.15          0.80         3.73 o                         
   1  14   9          9.58         15.38         2.35 o                         
   2  14   9         11.38         14.25         3.95 o                         
  -1  -9  10          0.09         -0.63         3.84 o                         
   0  -9  10          0.34          1.50         2.02 o                         
   1  -9  10          0.02         -1.14         1.96 o                         
  -2  -8  10          0.54         -0.26         1.82 o                         
  -1  -8  10          0.66         -0.75         1.80 o                         
   0  -8  10         41.61         45.36         2.58 o                         
   1  -8  10          0.46         -1.05         1.54 o                         
   2  -8  10          0.39          3.70         2.80 o                         
  -3  -7  10         17.78         20.51         2.08 o                         
  -2  -7  10          1.69          2.82         2.20 o                         
  -1  -7  10          7.85          4.22         1.41 o                         
   0  -7  10         14.66         10.78         1.25 o                         
   1  -7  10         22.71         19.73         1.61 o                         
   2  -7  10          1.55          0.05         1.60 o                         
   3  -7  10          0.49          4.30         2.94 o                         
  -3  -6  10         48.13         56.16         3.77 o                         
  -2  -6  10          9.41         10.67         1.23 o                         
  -1  -6  10          1.71         -0.70         1.28 o                         
   0  -6  10         12.68         13.53         1.20 o                         
   1  -6  10          0.30         -1.08         1.08 o                         
   2  -6  10          5.44          5.90         1.64 o                         
   3  -6  10          0.02          0.97         2.12 o                         
  -4  -5  10         16.35         17.05         4.45 o                         
  -3  -5  10         57.25         61.10         2.70 o                         
  -2  -5  10         10.72         10.40         1.06 o                         
  -1  -5  10         79.54         79.74         2.29 o                         
   0  -5  10         12.93         13.96         1.11 o                         
   1  -5  10         63.28         55.19         2.12 o                         
   2  -5  10         17.33         13.76         1.42 o                         
   3  -5  10          0.54          0.00         1.36 o                         
   4  -5  10          0.16          1.41         3.27 o                         
  -4  -4  10          2.42          1.02         2.21 o                         
  -3  -4  10          0.11          0.69         0.99 o                         
  -2  -4  10         41.18         34.33         1.82 o                         
  -1  -4  10         84.49         90.66         2.14 o                         
   0  -4  10         51.31         48.88         1.66 o                         
   1  -4  10         15.20         14.44         1.12 o                         
   2  -4  10          4.34          5.68         1.23 o                         
   3  -4  10          1.32          1.73         1.13 o                         
   4  -4  10         53.27         67.68         5.06 o                         
  -4  -3  10          0.69          0.76         1.76 o                         
  -3  -3  10          1.75          2.07         1.00 o                         
  -2  -3  10        826.36        853.41        11.66 o                         
  -1  -3  10        585.49        591.12         7.31 o                         
   0  -3  10         58.57         58.85         1.53 o                         
   1  -3  10          0.61          0.60         0.84 o                         
   2  -3  10         25.47         22.58         1.73 o                         
   3  -3  10          4.47          4.92         1.19 o                         
   4  -3  10          0.04          4.05         1.74 o                         
  -5  -2  10         12.90         11.60         6.56 o                         
  -4  -2  10          4.59          6.23         1.38 o                         
  -3  -2  10          2.52          3.03         1.14 o                         
  -2  -2  10         77.74         72.88         1.92 o                         
  -1  -2  10        509.91        492.57         6.15 o                         
   0  -2  10         18.33         20.93         1.25 o                         
   1  -2  10         38.31         43.46         2.49 o                         
   2  -2  10         26.54         42.35         1.65 o                         
   3  -2  10         32.69         27.36         1.66 o                         
   4  -2  10          8.45         19.73         1.78 o                         
  -5  -1  10         37.69         50.15         3.98 o                         
  -4  -1  10         14.83         10.27         1.27 o                         
  -3  -1  10          8.56          7.07         0.77 o                         
  -2  -1  10          0.10         -0.97         0.97 o                         
  -1  -1  10         34.78         43.56         1.42 o                         
   0  -1  10          0.96         -0.56         0.71 o                         
   1  -1  10         59.36         54.04         1.41 o                         
   2  -1  10        118.79        130.10         2.45 o                         
   3  -1  10          0.71          6.78         0.98 o                         
   4  -1  10          2.92          3.63         1.22 o                         
   5  -1  10          2.88         -3.03         3.87 o                         
  -5   0  10         16.41         20.08         3.31 o                         
  -4   0  10          2.03          0.30         1.19 o                         
  -3   0  10         88.75         73.28         1.59 o                         
  -2   0  10          1.13         -0.86         0.86 o                         
  -1   0  10         89.61         73.38         1.82 o                         
   0   0  10        157.12        186.11         3.03 o                         
   1   0  10          7.33          6.68         0.70 o                         
   2   0  10         17.74         18.59         1.22 o                         
   3   0  10        373.22        338.04         5.88 o                         
   4   0  10          1.28          1.80         1.16 o                         
   5   0  10          2.23         -1.61         5.95 o                         
  -5   1  10          1.82         -0.41         1.86 o                         
  -4   1  10          0.06         -1.38         1.38 o                         
  -3   1  10         16.99         17.45         1.30 o                         
  -2   1  10         86.07         72.53         1.63 o                         
  -1   1  10         95.53         94.22         1.75 o                         
   0   1  10        142.77        169.67         2.78 o                         
   1   1  10         10.57         13.42         0.71 o                         
   2   1  10         50.02         60.52         1.48 o                         
   3   1  10         34.57         36.60         2.62 o                         
   4   1  10         20.43         17.58         1.30 o                         
   5   1  10          3.38          2.17         2.10 o                         
  -5   2  10          2.19         -0.17         2.44 o                         
  -4   2  10         66.52         60.87         2.15 o                         
  -3   2  10        308.30        257.73         4.19 o                         
  -2   2  10          2.62          3.77         0.82 o                         
  -1   2  10         31.73         36.12         1.41 o                         
   0   2  10        429.91        451.49         5.90 o                         
   1   2  10          8.64          8.30         0.62 o                         
   2   2  10         55.58         56.52         1.37 o                         
   3   2  10          0.35          0.87         0.76 o                         
   4   2  10          7.04          5.45         1.37 o                         
   5   2  10         14.85         11.94         2.28 o                         
  -5   3  10         28.08         31.80         4.97 o                         
  -4   3  10          7.33         12.65         1.46 o                         
  -3   3  10          4.57          3.49         1.14 o                         
  -2   3  10        139.16        135.40         2.33 o                         
  -1   3  10         59.48         51.64         1.66 o                         
   0   3  10        483.80        520.51         6.34 o                         
   1   3  10         66.51         49.09         1.32 o                         
   2   3  10         28.48         37.41         1.77 o                         
   3   3  10          0.00          5.17         1.03 o                         
   4   3  10          9.49         10.21         1.63 o                         
   5   3  10         16.68         16.12         2.40 o                         
  -5   4  10          9.07          8.36         4.33 o                         
  -4   4  10         16.92         18.97         1.56 o                         
  -3   4  10         46.34         44.06         1.65 o                         
  -2   4  10        189.68        176.52         3.03 o                         
  -1   4  10         49.90         47.04         1.64 o                         
   0   4  10        280.37        291.49         3.99 o                         
   1   4  10         13.72         16.46         0.88 o                         
   2   4  10          0.33          1.60         0.77 o                         
   3   4  10        121.62        115.62         2.94 o                         
   4   4  10          0.02          2.17         1.51 o                         
   5   4  10         18.90         18.30         2.29 o                         
  -5   5  10          8.26          9.66         4.55 o                         
  -4   5  10          4.75          1.99         1.42 o                         
  -3   5  10          1.43          0.97         1.03 o                         
  -2   5  10          0.75          3.57         1.25 o                         
  -1   5  10          0.76          1.19         0.84 o                         
   0   5  10        122.88        125.45         2.78 o                         
   1   5  10        226.88        228.24         3.46 o                         
   2   5  10        290.33        286.74         4.60 o                         
   3   5  10          5.29          5.61         1.04 o                         
   4   5  10          9.17          7.73         1.47 o                         
   5   5  10          2.21          1.40         1.87 o                         
  -4   6  10         10.13         11.06         1.79 o                         
  -3   6  10         57.71         59.26         2.01 o                         
  -2   6  10       1739.39       1795.21        19.96 o                         
  -1   6  10        233.65        233.46         3.24 o                         
   0   6  10         18.75         17.56         1.03 o                         
   1   6  10         15.26         11.22         1.04 o                         
   2   6  10          3.43          6.15         0.99 o                         
   3   6  10        120.89        112.95         2.32 o                         
   4   6  10          0.80         -0.17         1.25 o                         
   5   6  10          0.88          0.05         1.78 o                         
  -4   7  10         19.69         19.13         1.98 o                         
  -3   7  10          4.40          3.14         1.06 o                         
  -2   7  10        364.35        380.27         4.99 o                         
  -1   7  10         74.94         69.70         1.72 o                         
   0   7  10         78.97         84.67         1.68 o                         
   1   7  10         15.55         16.26         1.03 o                         
   3   7  10          2.33          7.34         0.89 o                         
   4   7  10         15.93         11.99         1.57 o                         
   5   7  10          0.08         -2.51         2.51 o                         
  -4   8  10          0.71          2.82         2.42 o                         
  -3   8  10          2.09          4.04         1.04 o                         
  -2   8  10        270.06        277.07         3.98 o                         
  -1   8  10         81.57         82.64         1.85 o                         
   0   8  10          6.11          2.13         0.77 o                         
   1   8  10          9.28          5.88         1.24 o                         
   2   8  10          4.53          2.55         1.82 o                         
   3   8  10        127.91        134.07         3.48 o                         
   4   8  10         16.35         14.89         1.69 o                         
   5   8  10          0.00         -0.62         3.57 o                         
  -4   9  10         15.00         16.24         2.72 o                         
  -3   9  10          0.48          1.43         1.22 o                         
  -2   9  10          1.35          0.40         0.99 o                         
  -1   9  10          0.86         -0.95         0.95 o                         
   0   9  10          0.86          1.04         0.80 o                         
   1   9  10         76.60         64.92         1.97 o                         
   2   9  10          1.21          0.11         1.21 o                         
   3   9  10         11.25         21.41         2.24 o                         
   4   9  10          0.95          1.84         1.51 o                         
  -3  10  10         12.64         16.50         1.50 o                         
  -2  10  10          9.78         10.85         1.40 o                         
  -1  10  10          0.00         -1.11         1.11 o                         
   0  10  10         22.87         20.91         1.26 o                         
   1  10  10          0.03          0.53         0.99 o                         
   2  10  10          0.80         -0.93         0.93 o                         
   3  10  10         93.05         90.99         2.63 o                         
   4  10  10          1.05          0.73         2.42 o                         
  -3  11  10         42.26         44.56         2.91 o                         
  -2  11  10         13.91         19.14         1.57 o                         
  -1  11  10         33.76         30.21         1.73 o                         
   0  11  10          1.14          0.43         1.12 o                         
   1  11  10          9.24          5.68         2.28 o                         
   2  11  10          8.53          8.20         1.24 o                         
   3  11  10          9.57          6.77         1.57 o                         
   4  11  10          0.01         -1.83         1.83 o                         
  -2  12  10         11.07          9.20         1.82 o                         
  -1  12  10          0.37         -0.41         1.28 o                         
   0  12  10          0.26          0.09         1.27 o                         
   1  12  10          0.17         -1.68         1.68 o                         
   2  12  10          2.14          2.14         1.61 o                         
   3  12  10         20.36         23.50         2.63 o                         
  -2  13  10          3.10          0.31         2.25 o                         
  -1  13  10          2.79          1.61         1.95 o                         
   0  13  10          5.40          7.01         1.48 o                         
   1  13  10          0.06         -1.32         2.02 o                         
   2  13  10          0.07          0.18         2.03 o                         
   3  13  10         13.91         10.53         3.01 o                         
  -1  14  10          4.38         13.37         5.62 o                         
   0  14  10          1.92         -0.56         2.47 o                         
   1  14  10          0.04         -3.08         3.08 o                         
   2  14  10          0.43          0.88         5.16 o                         
   0  -9  11          1.28          5.23         2.51 o                         
  -2  -8  11         19.39         13.99         4.86 o                         
  -1  -8  11          9.77          6.85         2.58 o                         
   0  -8  11         15.85         14.14         1.96 o                         
   1  -8  11          1.94          1.59         1.83 o                         
  -3  -7  11          5.45          4.66         5.54 o                         
  -2  -7  11          1.28          2.59         1.85 o                         
  -1  -7  11          0.71          0.73         1.69 o                         
   0  -7  11          3.10          3.48         1.51 o                         
   1  -7  11         16.76          9.31         1.55 o                         
   2  -7  11          0.31         -2.12         2.12 o                         
  -3  -6  11          2.00          0.82         1.85 o                         
  -2  -6  11         42.10         41.87         2.50 o                         
  -1  -6  11          2.54          0.59         1.61 o                         
   0  -6  11         14.51         13.35         1.28 o                         
   1  -6  11          0.00         -1.24         1.24 o                         
   2  -6  11          8.36          6.79         1.69 o                         
   3  -6  11          0.78          2.82         2.90 o                         
  -4  -5  11         11.98         21.27         6.50 o                         
  -3  -5  11         15.09         16.89         1.59 o                         
  -2  -5  11          3.76          2.24         1.20 o                         
  -1  -5  11          3.21          3.91         1.28 o                         
   0  -5  11          0.07         -1.15         1.15 o                         
   1  -5  11         32.08         32.14         1.82 o                         
   2  -5  11         21.63         18.51         1.45 o                         
   3  -5  11          2.51          1.94         2.10 o                         
  -4  -4  11          2.07          3.49         2.63 o                         
  -3  -4  11         18.14         20.55         1.76 o                         
  -2  -4  11          6.25          5.89         1.30 o                         
  -1  -4  11        745.92        731.00         8.99 o                         
   0  -4  11         28.06         28.15         1.50 o                         
   1  -4  11          8.91          8.97         1.92 o                         
   2  -4  11         30.56         29.22         1.92 o                         
   3  -4  11          0.95          2.60         1.44 o                         
   4  -4  11         23.22         24.95         3.40 o                         
  -4  -3  11         58.06         69.69         3.60 o                         
  -3  -3  11         63.81         65.02         2.29 o                         
  -2  -3  11        223.15        230.23         3.68 o                         
  -1  -3  11         14.47         37.35         2.95 o                         
   0  -3  11         26.51         25.78         1.32 o                         
   1  -3  11         11.02         10.93         1.20 o                         
   2  -3  11         13.43         12.80         1.34 o                         
   3  -3  11          1.30          1.67         1.40 o                         
   4  -3  11          2.18          9.91         3.19 o                         
  -4  -2  11         35.90         49.23         2.44 o                         
  -3  -2  11          6.40          6.80         1.11 o                         
  -2  -2  11          0.17         -1.07         1.07 o                         
  -1  -2  11       1098.90       1116.55        13.33 o                         
   0  -2  11         33.76         32.05         1.37 o                         
   1  -2  11          5.54          6.24         1.01 o                         
   2  -2  11         39.38        100.10         3.97 o                         
   3  -2  11          3.91          1.22         1.23 o                         
   4  -2  11         89.50         95.04         4.82 o                         
  -4  -1  11          2.30          1.58         1.42 o                         
  -3  -1  11         39.33         39.58         1.51 o                         
  -2  -1  11         31.07         28.06         1.68 o                         
  -1  -1  11          2.23          2.72         0.86 o                         
   0  -1  11         17.40         17.65         0.99 o                         
   1  -1  11          5.38          3.90         0.80 o                         
   2  -1  11          6.83          5.29         0.91 o                         
   3  -1  11         43.62         37.79         1.86 o                         
   4  -1  11          7.42         10.23         1.87 o                         
  -4   0  11          6.02          2.41         1.37 o                         
  -3   0  11          0.92         -0.82         0.82 o                         
  -2   0  11          8.15          4.08         1.10 o                         
  -1   0  11        110.85        101.03         2.04 o                         
   0   0  11          7.67          7.08         0.87 o                         
   1   0  11         52.00         48.05         1.41 o                         
   2   0  11          7.79          3.84         0.82 o                         
   3   0  11         96.07        124.51         3.09 o                         
   4   0  11         89.67         85.92         3.12 o                         
   5   0  11          0.29         -0.65         3.84 o                         
  -5   1  11          3.01          0.11         2.67 o                         
  -4   1  11          0.66         -0.39         1.31 o                         
  -3   1  11        277.08        238.47         3.37 o                         
  -2   1  11          1.78          0.18         0.82 o                         
  -1   1  11         35.01         29.80         1.39 o                         
   0   1  11        249.85        261.93         3.98 o                         
   1   1  11          1.61          1.79         0.61 o                         
   2   1  11          9.24         10.08         0.80 o                         
   3   1  11         20.40         30.33         2.81 o                         
   4   1  11          2.65          3.79         0.96 o                         
   5   1  11          0.04         -2.34         2.96 o                         
  -5   2  11          1.17          2.73         3.03 o                         
  -4   2  11          6.66          8.54         1.67 o                         
  -3   2  11          4.21          2.67         0.91 o                         
  -2   2  11         84.56         79.56         1.87 o                         
  -1   2  11          7.29          5.69         0.86 o                         
   0   2  11        109.30        121.39         2.11 o                         
   1   2  11          0.01         -0.58         0.60 o                         
   2   2  11          2.19          2.74         0.67 o                         
   3   2  11          0.03          1.04         0.78 o                         
   4   2  11         10.08          5.27         0.74 o                         
   5   2  11          5.39          7.96         2.36 o                         
  -5   3  11         15.56         20.32         3.50 o                         
  -4   3  11          1.72          1.01         1.64 o                         
  -3   3  11        154.97        131.46         2.65 o                         
  -2   3  11          0.13         -0.98         0.98 o                         
  -1   3  11         14.07         14.39         0.98 o                         
   0   3  11        143.39        162.78         2.42 o                         
   1   3  11          1.44          0.15         0.61 o                         
   2   3  11          0.98         -0.16         0.63 o                         
   3   3  11          9.41         23.25         2.35 o                         
   4   3  11          0.13          0.89         1.08 o                         
   5   3  11          9.62          7.44         2.63 o                         
  -4   4  11          1.00         -1.58         1.58 o                         
  -3   4  11          5.83          6.63         0.98 o                         
  -2   4  11        127.28        131.65         2.42 o                         
  -1   4  11         21.57         18.63         1.08 o                         
   0   4  11          0.89          1.11         0.64 o                         
   1   4  11         28.61         25.23         1.20 o                         
   2   4  11        128.55        128.32         1.98 o                         
   3   4  11          1.68          1.77         0.75 o                         
   4   4  11         15.41         14.66         1.71 o                         
   5   4  11          3.49          2.55         2.25 o                         
  -4   5  11          0.08          2.69         1.65 o                         
  -3   5  11         39.47         40.96         1.89 o                         
  -2   5  11         40.18         37.66         2.23 o                         
  -1   5  11          0.01         -0.38         0.93 o                         
   0   5  11        164.62        180.12         2.97 o                         
   1   5  11         46.34         43.75         1.32 o                         
   2   5  11        148.00        153.21         2.52 o                         
   3   5  11         10.73          8.54         0.91 o                         
   4   5  11          7.88          9.11         1.55 o                         
   5   5  11         10.08          6.93         2.06 o                         
  -4   6  11         14.38         17.14         1.84 o                         
  -3   6  11          0.40          0.21         1.12 o                         
  -2   6  11          3.92          0.00         1.06 o                         
  -1   6  11        451.58        455.28         6.11 o                         
   0   6  11          7.96         11.46         1.03 o                         
   1   6  11          1.10          0.23         0.52 o                         
   2   6  11         28.92         29.80         1.41 o                         
   3   6  11         21.73         19.46         1.30 o                         
   4   6  11         20.66         16.19         2.09 o                         
   5   6  11          2.31          4.81         2.80 o                         
  -4   7  11          3.30          4.19         1.99 o                         
  -3   7  11          0.80         -0.18         1.09 o                         
  -2   7  11        305.31        315.65         4.71 o                         
  -1   7  11         16.96         16.14         1.06 o                         
   0   7  11          0.28         -0.64         0.73 o                         
   1   7  11         45.52         33.34         1.63 o                         
   2   7  11         58.07         71.95         6.27 o                         
   3   7  11         21.13         21.44         1.44 o                         
   4   7  11          5.35          5.71         2.40 o                         
   5   7  11          0.12          0.15         2.75 o                         
  -4   8  11          0.66          1.50         2.21 o                         
  -3   8  11          1.99          3.33         1.20 o                         
  -2   8  11         48.76         50.92         1.85 o                         
  -1   8  11         62.84         57.95         1.76 o                         
   0   8  11         36.01         35.41         1.57 o                         
   1   8  11          8.91          3.42         1.85 o                         
   2   8  11          6.48          4.19         1.29 o                         
   3   8  11          1.21          1.98         1.87 o                         
   4   8  11          2.41          4.87         1.11 o                         
  -4   9  11          1.82         -6.68         6.68 o                         
  -3   9  11          4.68          4.92         1.41 o                         
  -2   9  11          0.67          1.16         1.05 o                         
  -1   9  11         18.97         19.46         1.33 o                         
   0   9  11          3.11          3.37         1.08 o                         
   1   9  11          5.20          0.63         1.05 o                         
   2   9  11         86.90         93.66         2.46 o                         
   3   9  11         89.61         93.96         2.26 o                         
   4   9  11         28.82         32.92         3.36 o                         
  -3  10  11          6.22          7.52         1.55 o                         
  -2  10  11          4.67          3.56         1.30 o                         
  -1  10  11          0.12         -1.11         1.11 o                         
   0  10  11          3.21          2.98         0.91 o                         
   1  10  11          0.10         -1.34         1.34 o                         
   2  10  11          6.69          4.49         1.14 o                         
   3  10  11         39.89         46.44         2.20 o                         
   4  10  11          4.92          0.93         3.39 o                         
  -3  11  11         19.33         22.36         2.16 o                         
  -2  11  11          8.31          8.60         1.77 o                         
  -1  11  11          1.91          1.44         1.18 o                         
   0  11  11         69.27         58.86         2.07 o                         
   1  11  11          2.62          0.81         1.02 o                         
   2  11  11          5.68          4.87         1.42 o                         
   3  11  11         18.95         21.16         1.56 o                         
   4  11  11          0.27         -1.89         1.89 o                         
  -2  12  11          0.23          0.54         2.24 o                         
  -1  12  11          0.10         -1.34         1.46 o                         
   0  12  11         41.97         45.03         2.15 o                         
   1  12  11          0.10         -1.84         1.84 o                         
   2  12  11          0.03         -1.65         1.65 o                         
   3  12  11          0.00          6.74         2.93 o                         
  -1  13  11          0.66          0.10         2.12 o                         
   0  13  11         32.26         31.31         3.16 o                         
   1  13  11          0.02          1.52         2.55 o                         
   2  13  11          2.24          3.95         3.21 o                         
   0  14  11          1.33         -0.49         3.43 o                         
   1  14  11          1.06          0.63         3.20 o                         
  -1  -8  12          0.37          0.56         2.70 o                         
   0  -8  12          8.75         12.31         2.24 o                         
   1  -8  12          2.91          3.45         3.11 o                         
  -2  -7  12         44.80         52.76         5.67 o                         
  -1  -7  12         29.71         26.82         2.74 o                         
   0  -7  12          7.68          7.78         1.85 o                         
   1  -7  12          0.46          0.27         1.66 o                         
   2  -7  12          2.73         -0.28         3.41 o                         
  -3  -6  12          7.73          9.75         5.97 o                         
  -2  -6  12          8.56         11.93         2.09 o                         
  -1  -6  12         22.85         29.73         2.60 o                         
   0  -6  12         13.12          9.78         1.48 o                         
   1  -6  12          0.17         -1.49         1.49 o                         
   2  -6  12          0.10         -1.74         1.74 o                         
  -3  -5  12          0.82         -1.97         1.97 o                         
  -2  -5  12          5.72          7.25         1.46 o                         
  -1  -5  12         11.43         10.72         1.43 o                         
   0  -5  12         12.92         15.37         1.25 o                         
   1  -5  12         49.70         46.53         2.09 o                         
   2  -5  12          1.55          2.66         1.66 o                         
   3  -5  12          0.02         -2.83         2.83 o                         
  -3  -4  12         18.70         20.87         1.84 o                         
  -2  -4  12          1.91          0.56         1.13 o                         
  -1  -4  12         92.88         95.00         2.33 o                         
   0  -4  12         15.17         16.16         1.28 o                         
   1  -4  12          0.45          0.24         1.20 o                         
   2  -4  12         15.54         12.16         1.37 o                         
   3  -4  12         10.45          7.97         2.02 o                         
  -4  -3  12         94.98        116.46         4.97 o                         
  -3  -3  12          8.24          6.75         1.41 o                         
  -2  -3  12          0.00          0.74         1.12 o                         
  -1  -3  12         11.57         13.43         1.16 o                         
   0  -3  12          0.20         -0.29         0.95 o                         
   1  -3  12         13.53         13.81         1.28 o                         
   2  -3  12          0.42          0.01         1.23 o                         
   3  -3  12          6.23          2.00         1.53 o                         
   4  -3  12          6.09          6.53         5.81 o                         
  -4  -2  12          2.98          3.87         1.95 o                         
  -3  -2  12         37.65         36.67         1.85 o                         
  -2  -2  12         13.88         11.63         1.21 o                         
  -1  -2  12          3.18          5.95         1.08 o                         
   0  -2  12        108.29        110.92         2.24 o                         
   1  -2  12          1.24         -0.61         1.09 o                         
   2  -2  12          4.03         11.70         2.40 o                         
   3  -2  12          0.02          4.67         1.40 o                         
   4  -2  12          1.76         12.59         3.17 o                         
  -4  -1  12         15.35         16.67         1.86 o                         
  -3  -1  12         44.10         42.92         1.63 o                         
  -2  -1  12         52.65         42.66         2.16 o                         
  -1  -1  12         73.05         64.18         3.01 o                         
   0  -1  12         16.51         15.06         1.01 o                         
   1  -1  12          2.24         -0.52         0.97 o                         
   2  -1  12          2.75          1.19         0.97 o                         
   3  -1  12          0.71          2.58         1.30 o                         
   4  -1  12        114.26        126.07         5.57 o                         
  -4   0  12          0.01         -1.13         1.57 o                         
  -3   0  12         39.70         37.51         1.50 o                         
  -2   0  12          0.16         -0.87         0.87 o                         
  -1   0  12         65.50         55.64         2.97 o                         
   0   0  12        118.03        124.68         2.53 o                         
   1   0  12          7.41          6.25         0.83 o                         
   2   0  12         16.39         15.33         1.05 o                         
   3   0  12         14.26         13.96         1.10 o                         
   4   0  12          7.09          8.52         2.06 o                         
  -4   1  12          1.34          1.64         1.41 o                         
  -3   1  12         13.65         11.60         0.88 o                         
  -2   1  12          4.36          0.70         0.91 o                         
  -1   1  12          0.66         -0.84         0.84 o                         
   0   1  12        286.13        319.51         5.92 o                         
   1   1  12         79.32         73.40         1.58 o                         
   2   1  12          7.60          9.51         1.02 o                         
   3   1  12          2.21          6.85         1.15 o                         
   4   1  12         33.14         33.82         2.66 o                         
   5   1  12          0.04          4.23         3.38 o                         
  -4   2  12          3.95          3.38         1.60 o                         
  -3   2  12          0.26          0.28         1.00 o                         
  -2   2  12        132.24        133.34         2.53 o                         
  -1   2  12        177.35        178.44         2.73 o                         
   0   2  12         13.11         15.77         1.75 o                         
   1   2  12          3.24          2.03         0.72 o                         
   2   2  12         20.55         19.12         0.99 o                         
   3   2  12          0.24          8.56         1.53 o                         
   4   2  12          5.53          4.07         1.04 o                         
   5   2  12          4.38          1.20         2.62 o                         
  -4   3  12          0.00          2.54         1.65 o                         
  -3   3  12          3.25          1.35         0.97 o                         
  -2   3  12         14.54         11.55         1.33 o                         
  -1   3  12         90.04         96.44         2.08 o                         
   0   3  12         43.30         48.16         1.42 o                         
   1   3  12         56.24         53.95         1.39 o                         
   2   3  12          0.10         -0.67         0.69 o                         
   3   3  12          6.36          6.57         0.88 o                         
   4   3  12          3.52          3.44         1.13 o                         
   5   3  12          0.01         -2.69         2.69 o                         
  -4   4  12         17.55         15.92         2.32 o                         
  -3   4  12          1.93          2.65         1.06 o                         
  -2   4  12         43.46         34.54         1.74 o                         
  -1   4  12          7.95          4.22         0.96 o                         
   0   4  12         66.80         64.41         1.56 o                         
   1   4  12         14.44         12.43         0.96 o                         
   2   4  12         58.61         53.96         1.57 o                         
   3   4  12         10.06         10.32         0.89 o                         
   4   4  12         14.06         11.12         1.20 o                         
   5   4  12         10.51          4.08         2.49 o                         
  -4   5  12          3.19          5.57         2.14 o                         
  -3   5  12          1.52          0.67         1.12 o                         
  -2   5  12         34.32         31.73         1.54 o                         
  -1   5  12         99.66        100.20         2.17 o                         
   0   5  12          1.96          0.94         0.71 o                         
   1   5  12          0.60         -0.71         0.71 o                         
   2   5  12          0.01          1.06         0.71 o                         
   3   5  12         10.46         11.14         1.25 o                         
   4   5  12          6.70          7.18         2.10 o                         
   5   5  12          2.11          1.80         2.68 o                         
  -4   6  12          0.46          2.59         2.02 o                         
  -3   6  12          0.23          0.28         1.27 o                         
  -2   6  12        138.44        135.27         3.34 o                         
  -1   6  12       1568.17       1611.44        25.44 o                         
   0   6  12          4.62          5.59         0.85 o                         
   1   6  12         39.12         38.66         1.94 o                         
   2   6  12         23.62         23.55         1.29 o                         
   3   6  12          1.24          1.44         0.96 o                         
   4   6  12         25.30         20.94         1.98 o                         
   5   6  12          4.53          2.02         2.70 o                         
  -4   7  12          0.57          1.04         2.87 o                         
  -3   7  12         18.76         21.38         1.71 o                         
  -2   7  12         14.44         10.59         1.19 o                         
  -1   7  12         13.86         16.34         1.74 o                         
   0   7  12          3.00          1.48         1.17 o                         
   1   7  12         45.24         40.90         3.26 o                         
   2   7  12          6.72          5.95         1.45 o                         
   3   7  12          4.94          1.36         1.58 o                         
   4   7  12          1.19          7.44         2.54 o                         
  -4   8  12          1.70         -0.63         3.05 o                         
  -3   8  12          7.00          7.91         1.47 o                         
  -2   8  12          1.68          2.87         1.09 o                         
  -1   8  12        477.90        460.21         6.70 o                         
   0   8  12        101.49         93.95         2.34 o                         
   1   8  12         19.01         15.98         1.23 o                         
   2   8  12          0.01          1.26         1.92 o                         
   3   8  12          1.00          0.60         1.35 o                         
   4   8  12          9.52         19.32         2.53 o                         
  -3   9  12         42.24         47.19         2.37 o                         
  -2   9  12          8.44          9.01         1.27 o                         
  -1   9  12          6.85          6.60         1.16 o                         
   0   9  12          0.62         -0.05         0.95 o                         
   1   9  12          2.70          3.67         1.27 o                         
   2   9  12         14.59         11.14         1.80 o                         
   3   9  12         51.02         49.78         2.13 o                         
   4   9  12         47.74         67.58         4.07 o                         
  -3  10  12         33.56         36.93         2.44 o                         
  -2  10  12         11.41         13.00         1.51 o                         
  -1  10  12         61.84         57.96         2.19 o                         
   0  10  12        128.49        134.27         2.75 o                         
   1  10  12          0.30          0.09         1.22 o                         
   2  10  12          6.98          6.84         1.29 o                         
   3  10  12          0.07          2.72         1.27 o                         
   4  10  12          9.83         17.29         3.41 o                         
  -3  11  12         49.22         65.56         5.47 o                         
  -2  11  12          8.36          9.52         1.65 o                         
  -1  11  12          5.39          5.87         1.32 o                         
   0  11  12         11.33          8.53         1.42 o                         
   1  11  12          6.11          2.95         1.18 o                         
   2  11  12          9.54          9.60         1.59 o                         
   3  11  12          0.02         -1.59         1.72 o                         
  -2  12  12         22.70         20.15         2.08 o                         
  -1  12  12          0.23         -1.59         1.59 o                         
   0  12  12          9.10          8.47         1.13 o                         
   1  12  12          0.07         -0.45         2.44 o                         
   2  12  12          1.99          0.18         2.02 o                         
   3  12  12          0.04          1.98         2.66 o                         
  -1  13  12          0.01         -1.21         2.29 o                         
   0  13  12          4.21          6.83         2.48 o                         
   1  13  12          0.06         -2.27         2.27 o                         
   2  13  12          0.06         -0.76         3.25 o                         
   0  14  12         11.22          5.72         4.38 o                         
   1  14  12          0.28          0.83         3.56 o                         
  -1  -7  13          1.38          2.59         2.65 o                         
   0  -7  13          0.16         -2.05         2.05 o                         
   1  -7  13          4.81          2.72         2.17 o                         
  -2  -6  13          5.31         -0.14         2.16 o                         
  -1  -6  13          7.40          7.01         2.18 o                         
   0  -6  13          2.66          1.98         1.75 o                         
   1  -6  13          2.40          1.15         1.68 o                         
   2  -6  13          0.00          6.34         2.48 o                         
  -3  -5  13         13.06         12.58         4.24 o                         
  -2  -5  13         12.96         14.66         1.87 o                         
  -1  -5  13          0.09          0.87         1.68 o                         
   0  -5  13         28.80         24.38         1.91 o                         
   1  -5  13          3.56          3.80         1.71 o                         
   2  -5  13         22.72         21.41         1.93 o                         
   3  -5  13          5.34          6.33         5.28 o                         
  -3  -4  13         11.07         13.92         4.04 o                         
  -2  -4  13          0.03          0.08         1.58 o                         
  -1  -4  13          5.42          6.88         1.28 o                         
   0  -4  13          5.78          5.97         1.17 o                         
   1  -4  13         11.94          9.39         1.34 o                         
   2  -4  13         12.37         12.44         1.83 o                         
   3  -4  13          8.92          4.80         2.74 o                         
  -3  -3  13          2.83          4.51         1.62 o                         
  -2  -3  13         11.86         11.80         1.30 o                         
  -1  -3  13        358.01        363.04         5.03 o                         
   0  -3  13        169.61        193.69         3.50 o                         
   1  -3  13         19.25         23.00         2.29 o                         
   2  -3  13         11.04          8.66         1.63 o                         
   3  -3  13          0.69          0.76         1.82 o                         
  -4  -2  13          1.22          2.79         2.95 o                         
  -3  -2  13          0.27          0.46         1.33 o                         
  -2  -2  13         11.19         10.53         1.13 o                         
  -1  -2  13         65.49         63.78         2.20 o                         
   0  -2  13        288.67        302.28         4.31 o                         
   1  -2  13          6.43          3.17         1.13 o                         
   2  -2  13          0.00         -1.24         1.27 o                         
   3  -2  13          2.15          1.34         1.35 o                         
   4  -2  13         10.07         12.34         3.75 o                         
  -4  -1  13         19.95         26.08         2.34 o                         
  -3  -1  13         36.35         33.15         1.64 o                         
  -2  -1  13          0.28         -1.20         1.20 o                         
  -1  -1  13         16.18         11.61         1.11 o                         
   0  -1  13          0.52          2.27         1.08 o                         
   1  -1  13          3.11          2.27         1.09 o                         
   2  -1  13          1.17          0.75         1.18 o                         
   3  -1  13         10.50          8.21         1.31 o                         
   4  -1  13         18.77         26.40         8.61 o                         
  -4   0  13          4.79          3.79         1.78 o                         
  -3   0  13          6.54          5.22         1.02 o                         
  -2   0  13         24.18         17.90         1.54 o                         
  -1   0  13          6.58          4.46         1.12 o                         
   0   0  13        226.15        252.71         3.91 o                         
   1   0  13        126.19        119.54         2.49 o                         
   2   0  13          1.91          2.35         1.12 o                         
   3   0  13          2.17          2.09         1.57 o                         
   4   0  13         40.05         38.09         4.41 o                         
  -4   1  13         13.39         14.84         2.24 o                         
  -3   1  13          3.84          4.69         0.92 o                         
  -2   1  13          1.96         -0.03         1.01 o                         
  -1   1  13         18.30         11.96         1.15 o                         
   0   1  13         46.68         54.20         1.97 o                         
   1   1  13         40.45         39.56         1.66 o                         
   2   1  13          1.11          0.44         0.97 o                         
   3   1  13         20.89         21.48         1.92 o                         
   4   1  13         22.41         13.13         1.77 o                         
  -4   2  13          5.70          7.31         1.89 o                         
  -3   2  13         71.36         56.97         2.39 o                         
  -2   2  13        374.05        328.99         4.82 o                         
  -1   2  13          0.79         -1.05         1.45 o                         
   0   2  13         53.09         51.24         2.19 o                         
   1   2  13         70.17         60.08         1.68 o                         
   2   2  13          9.57          7.56         0.89 o                         
   3   2  13          3.70          3.25         0.95 o                         
   4   2  13          2.49          0.28         1.38 o                         
  -4   3  13          4.68          1.83         1.92 o                         
  -3   3  13         17.75         18.40         1.47 o                         
  -2   3  13         90.28         71.66         2.12 o                         
  -1   3  13        238.04        226.98         3.48 o                         
   0   3  13         34.71         32.87         1.46 o                         
   1   3  13         43.83         46.15         1.44 o                         
   2   3  13          5.90          6.21         0.83 o                         
   3   3  13          0.06          0.02         0.86 o                         
   4   3  13          0.00         -1.18         1.18 o                         
  -4   4  13         20.50         22.63         2.15 o                         
  -3   4  13          8.03         11.76         1.45 o                         
  -2   4  13         61.31         58.91         2.31 o                         
  -1   4  13          6.56          0.38         1.51 o                         
   0   4  13         57.49         59.11         1.63 o                         
   1   4  13         87.83         74.49         1.74 o                         
   2   4  13          0.01         -0.81         0.81 o                         
   3   4  13         12.29         11.56         1.17 o                         
   4   4  13          2.12          0.52         1.09 o                         
  -4   5  13         19.75         25.66         2.19 o                         
  -3   5  13          0.14          1.25         1.27 o                         
  -2   5  13         13.21          8.26         1.30 o                         
  -1   5  13        138.27        130.23         3.17 o                         
   0   5  13          2.44          2.18         0.82 o                         
   1   5  13        174.10        167.32         2.82 o                         
   2   5  13         52.64         49.87         1.60 o                         
   3   5  13         26.94         24.52         3.32 o                         
   4   5  13          6.15          2.65         1.25 o                         
  -4   6  13          1.84          3.60         1.94 o                         
  -3   6  13         38.24         41.93         2.54 o                         
  -2   6  13        135.65        141.13         2.99 o                         
  -1   6  13        290.07        351.97         5.85 o                         
   0   6  13          8.81         12.51         1.35 o                         
   1   6  13          0.66          1.46         1.05 o                         
   2   6  13          0.11         -1.09         1.09 o                         
   3   6  13         13.94         12.46         2.17 o                         
   4   6  13         29.23         24.81         2.18 o                         
  -4   7  13         55.82         69.61         4.06 o                         
  -3   7  13          4.89          8.90         1.69 o                         
  -2   7  13          1.10          2.35         1.45 o                         
  -1   7  13        274.00        278.50         4.70 o                         
   0   7  13         15.93         16.31         1.28 o                         
   1   7  13          7.67          7.73         1.43 o                         
   2   7  13          0.25         -0.81         1.15 o                         
   3   7  13         14.29         10.78         1.21 o                         
   4   7  13         14.04         15.74         2.89 o                         
  -3   8  13          3.60          3.72         1.82 o                         
  -2   8  13          5.55          4.96         1.59 o                         
  -1   8  13        381.49        396.49         5.71 o                         
   0   8  13          3.93          3.02         1.06 o                         
   1   8  13          0.56          0.66         1.38 o                         
   2   8  13          0.07         -1.24         1.24 o                         
   3   8  13          1.85         -0.56         1.75 o                         
   4   8  13         92.37         98.67         7.65 o                         
  -3   9  13          0.35         -0.44         1.69 o                         
  -2   9  13          3.62          3.98         1.41 o                         
  -1   9  13          3.75          3.61         1.12 o                         
   0   9  13          0.64         -1.03         1.03 o                         
   1   9  13          0.02         -1.14         1.41 o                         
   2   9  13         20.10         21.45         1.43 o                         
   3   9  13          3.21          4.39         1.24 o                         
   4   9  13         42.14         65.18         4.76 o                         
  -3  10  13          2.92          4.24         1.99 o                         
  -2  10  13          0.77          1.76         1.50 o                         
  -1  10  13         17.43         15.59         1.29 o                         
   0  10  13         10.93          5.94         1.05 o                         
   1  10  13         27.53         23.66         1.63 o                         
   2  10  13          0.64         -0.18         1.42 o                         
   3  10  13          0.39          1.17         1.65 o                         
   4  10  13         32.28         36.15         5.24 o                         
  -2  11  13         45.30         50.07         3.67 o                         
  -1  11  13         14.48         19.59         1.60 o                         
   0  11  13         15.34         13.60         1.33 o                         
   1  11  13          2.29          1.05         1.61 o                         
   2  11  13         19.97         20.53         1.59 o                         
   3  11  13          2.35          1.96         2.24 o                         
  -2  12  13         26.57         33.75         2.65 o                         
  -1  12  13          9.45          9.85         1.84 o                         
   0  12  13          3.23          6.03         1.75 o                         
   1  12  13          0.04         -0.70         1.88 o                         
   2  12  13          0.01          0.78         2.40 o                         
   3  12  13          0.95          5.79         3.25 o                         
  -1  13  13          0.35          3.77         3.56 o                         
   0  13  13          3.94         -2.25         2.76 o                         
   1  13  13          0.99          2.38         2.51 o                         
   2  13  13          1.85         -1.57         3.65 o                         
  -1  -6  14         21.83         21.65         2.92 o                         
   0  -6  14          0.59         -0.25         2.65 o                         
   1  -6  14          0.29          2.13         2.25 o                         
  -2  -5  14         24.30         21.10         2.37 o                         
  -1  -5  14         30.44         33.95         4.78 o                         
   0  -5  14         39.01         48.47         4.07 o                         
   1  -5  14          0.03          4.86         1.87 o                         
   2  -5  14          5.47          1.67         2.42 o                         
  -3  -4  14          1.89         -4.92         4.92 o                         
  -2  -4  14          9.61         13.42         1.74 o                         
  -1  -4  14          0.05          0.68         1.56 o                         
   0  -4  14         59.56         67.64         3.03 o                         
   1  -4  14          4.57          6.32         1.74 o                         
   2  -4  14          2.39         -0.08         1.87 o                         
   3  -4  14          2.08          3.41         3.70 o                         
  -3  -3  14         81.94         92.62         4.39 o                         
  -2  -3  14         19.75         16.63         1.66 o                         
  -1  -3  14        129.34        134.90         2.72 o                         
   0  -3  14        106.93        135.19         2.93 o                         
   1  -3  14         14.64         16.30         1.55 o                         
   2  -3  14         12.65         13.85         1.66 o                         
   3  -3  14          6.06          6.15         2.82 o                         
  -3  -2  14         18.91         24.12         2.10 o                         
  -2  -2  14          7.14          6.92         1.47 o                         
  -1  -2  14          7.40          7.68         1.27 o                         
   0  -2  14        182.24        203.62         3.88 o                         
   1  -2  14          3.03          3.64         1.37 o                         
   2  -2  14          3.61          3.96         1.39 o                         
   3  -2  14          3.07          2.16         1.87 o                         
  -3  -1  14         14.91         21.81         1.63 o                         
  -2  -1  14          0.06         -1.22         1.22 o                         
  -1  -1  14          0.23         -1.21         1.21 o                         
   0  -1  14          1.02          4.25         1.71 o                         
   1  -1  14         21.42         17.90         1.69 o                         
   2  -1  14          7.24          6.89         1.31 o                         
   3  -1  14          0.65         -0.07         1.58 o                         
   4  -1  14          2.67         -1.99         7.59 o                         
  -4   0  14          2.58         -1.02         3.37 o                         
  -3   0  14          1.84         -0.18         1.14 o                         
  -2   0  14          0.49         -0.70         1.15 o                         
  -1   0  14          0.97         -0.27         1.22 o                         
   0   0  14        280.17        315.30         4.67 o                         
   1   0  14         21.31         23.42         2.51 o                         
   2   0  14          9.79          5.60         1.18 o                         
   3   0  14          1.97          3.11         1.41 o                         
   4   0  14         22.88         24.10         5.11 o                         
  -4   1  14          0.72         -2.49         2.49 o                         
  -3   1  14          0.51         -1.07         1.07 o                         
  -2   1  14        180.96        160.76         3.23 o                         
  -1   1  14          1.04         -1.09         1.09 o                         
   0   1  14          5.70          7.36         1.13 o                         
   1   1  14         26.24         19.72         1.45 o                         
   2   1  14          0.07         -0.14         1.43 o                         
   3   1  14          5.84          2.25         1.20 o                         
   4   1  14          0.15          2.76         1.84 o                         
  -4   2  14          5.83          2.41         2.58 o                         
  -3   2  14         19.78         18.72         1.57 o                         
  -2   2  14          3.57          3.70         1.25 o                         
  -1   2  14          6.04          4.31         1.15 o                         
   0   2  14         11.58         12.13         1.08 o                         
   1   2  14         40.55         35.39         1.75 o                         
   2   2  14          1.65          2.65         0.98 o                         
   3   2  14          0.04         -0.21         1.14 o                         
   4   2  14          0.20          0.71         1.53 o                         
  -4   3  14          0.11         -1.97         2.64 o                         
  -3   3  14          2.39          2.95         1.24 o                         
  -2   3  14        169.45        146.64         3.03 o                         
  -1   3  14          0.02         -1.35         1.35 o                         
   0   3  14         24.02         23.66         2.01 o                         
   1   3  14          7.91          6.49         0.90 o                         
   2   3  14          1.08          5.47         0.98 o                         
   3   3  14         20.72         21.89         1.26 o                         
   4   3  14          2.82         -0.24         1.76 o                         
  -4   4  14          8.00         10.61         2.75 o                         
  -3   4  14         14.59         15.67         1.41 o                         
  -2   4  14          7.19          4.52         1.36 o                         
  -1   4  14          6.42          3.97         1.18 o                         
   0   4  14         26.01         24.04         1.53 o                         
   1   4  14          2.05          2.01         0.99 o                         
   2   4  14          7.51          6.86         0.94 o                         
   3   4  14         13.59         13.54         1.11 o                         
   4   4  14          1.34         -0.04         1.16 o                         
  -4   5  14        105.95        147.39         5.22 o                         
  -3   5  14          0.92          1.90         1.43 o                         
  -2   5  14         11.93         14.80         1.46 o                         
  -1   5  14          9.99          9.49         1.50 o                         
   0   5  14         60.68         71.79         2.32 o                         
   1   5  14         54.75         46.21         1.71 o                         
   2   5  14         31.51         29.18         1.68 o                         
   3   5  14         65.12         62.52         3.55 o                         
   4   5  14          0.06         -1.09         1.25 o                         
  -4   6  14          0.34          1.64         2.99 o                         
  -3   6  14          0.83         -0.06         1.52 o                         
  -2   6  14          4.72          6.43         1.41 o                         
  -1   6  14         46.49         49.30         2.90 o                         
   0   6  14        247.15        270.35         4.83 o                         
   1   6  14         25.18         26.00         1.40 o                         
   2   6  14          2.56          1.09         1.24 o                         
   3   6  14          5.13          5.32         1.24 o                         
   4   6  14          2.77         -0.77         1.56 o                         
  -3   7  14         14.24         15.01         1.62 o                         
  -2   7  14          5.61          6.14         1.59 o                         
  -1   7  14        206.78        220.06         4.83 o                         
   0   7  14         47.41         54.51         2.19 o                         
   1   7  14         34.49         33.42         1.50 o                         
   2   7  14          2.25          0.82         1.38 o                         
   3   7  14          4.16          2.58         1.53 o                         
   4   7  14          7.02          8.33         3.38 o                         
  -3   8  14          1.12          1.05         2.14 o                         
  -2   8  14          3.27          3.81         1.48 o                         
  -1   8  14         55.16         52.40         2.31 o                         
   0   8  14         81.55         90.01         2.29 o                         
   1   8  14          0.52         -0.15         1.59 o                         
   2   8  14          2.33          0.59         1.49 o                         
   3   8  14          1.52          1.27         1.34 o                         
   4   8  14          4.91         11.50         3.07 o                         
  -3   9  14          0.00          0.49         2.03 o                         
  -2   9  14          0.26         -1.49         1.49 o                         
  -1   9  14          0.62         -0.61         1.18 o                         
   0   9  14          7.28          7.63         1.80 o                         
   1   9  14          2.89          0.09         1.52 o                         
   2   9  14          0.08          1.98         1.87 o                         
   3   9  14         18.35         15.79         1.56 o                         
   4   9  14          8.76          9.10         3.26 o                         
  -2  10  14          3.84          6.57         1.86 o                         
  -1  10  14         34.21         29.35         2.82 o                         
   0  10  14          5.80          5.78         1.01 o                         
   1  10  14         17.94         17.74         1.84 o                         
   2  10  14          0.00          1.88         1.73 o                         
   3  10  14          0.00          0.77         2.73 o                         
  -2  11  14         29.78         37.01         3.92 o                         
  -1  11  14          9.73         10.08         1.59 o                         
   0  11  14          0.42          0.14         1.05 o                         
   1  11  14          7.35          6.79         2.00 o                         
   2  11  14          0.00         -2.03         2.03 o                         
   3  11  14          4.43         -0.42         2.46 o                         
  -1  12  14          0.01          0.10         1.80 o                         
   0  12  14          0.14          0.46         2.08 o                         
   1  12  14         15.43          9.45         1.87 o                         
   2  12  14          0.00          3.44         2.34 o                         
   0  13  14          1.57          0.68         3.53 o                         
   1  13  14         13.81         15.28         6.07 o                         
  -1  -5  15          6.03          7.02         2.71 o                         
   0  -5  15          9.93         13.61         3.43 o                         
   1  -5  15          6.07         11.18         2.61 o                         
  -2  -4  15          0.02         -2.03         2.03 o                         
  -1  -4  15         14.38         14.75         2.05 o                         
   0  -4  15        166.73        178.28         4.86 o                         
   1  -4  15         24.42         22.28         2.54 o                         
   2  -4  15          0.04         -1.16         2.20 o                         
  -2  -3  15         24.35         21.26         2.01 o                         
  -1  -3  15         10.38         10.07         1.86 o                         
   0  -3  15          3.31         10.91         1.99 o                         
   1  -3  15          7.56          8.51         1.90 o                         
   2  -3  15         20.39         17.89         2.12 o                         
  -3  -2  15         12.31         16.03         2.41 o                         
  -2  -2  15         15.34         18.13         1.83 o                         
  -1  -2  15          5.13          5.70         1.69 o                         
   0  -2  15          7.35         10.10         1.47 o                         
   1  -2  15         11.34          7.71         1.58 o                         
   2  -2  15          3.17          4.05         1.60 o                         
   3  -2  15          2.36          3.38         3.35 o                         
  -3  -1  15         42.39         59.29         3.31 o                         
  -2  -1  15         17.03         14.45         1.58 o                         
  -1  -1  15         60.96         58.19         2.35 o                         
   0  -1  15         51.35         52.15         2.67 o                         
   1  -1  15          3.72          4.21         1.56 o                         
   2  -1  15         12.81         11.88         1.61 o                         
   3  -1  15          0.48         -0.30         1.87 o                         
  -3   0  15          1.19         -0.05         1.52 o                         
  -2   0  15          3.50          3.15         1.34 o                         
  -1   0  15          1.82         -0.17         1.48 o                         
   0   0  15         95.79        104.09         2.93 o                         
   1   0  15         54.60         48.74         2.44 o                         
   2   0  15          3.26          1.91         1.25 o                         
   3   0  15          1.66         -0.21         1.90 o                         
  -3   1  15          2.00          0.77         1.47 o                         
  -2   1  15         12.60         10.25         1.27 o                         
  -1   1  15         17.50         14.64         2.13 o                         
   0   1  15          2.35          3.12         1.18 o                         
   1   1  15         65.46         71.77         2.73 o                         
   2   1  15         11.28          7.39         1.27 o                         
   3   1  15          1.41         -1.21         1.28 o                         
   4   1  15          0.19          1.99         2.57 o                         
  -3   2  15         15.88         15.94         1.61 o                         
  -2   2  15          6.17          3.55         1.21 o                         
  -1   2  15         28.64         26.18         1.52 o                         
   0   2  15         11.74         12.88         1.30 o                         
   1   2  15          0.50          1.86         1.03 o                         
   2   2  15          6.02          6.88         1.41 o                         
   3   2  15          0.39         -1.17         1.17 o                         
   4   2  15          0.41          0.33         2.76 o                         
  -3   3  15          1.80          4.29         1.51 o                         
  -2   3  15          2.25          0.94         1.33 o                         
  -1   3  15          1.43          0.15         1.10 o                         
   0   3  15         11.72         11.47         1.49 o                         
   1   3  15         13.55         11.66         1.77 o                         
   2   3  15          9.39          6.85         1.29 o                         
   3   3  15          1.37          1.44         1.05 o                         
   4   3  15          0.70          1.78         1.65 o                         
  -3   4  15          4.57          2.22         1.58 o                         
  -2   4  15          0.20         -1.03         1.30 o                         
  -1   4  15         81.07         76.71         2.52 o                         
   0   4  15          1.15         -1.80         1.80 o                         
   1   4  15          3.22         -0.48         1.03 o                         
   2   4  15          1.66          2.84         1.08 o                         
   3   4  15         19.99         15.39         1.39 o                         
   4   4  15          4.81         -0.55         2.52 o                         
  -3   5  15          0.37         -0.18         1.78 o                         
  -2   5  15         23.86         21.15         1.58 o                         
  -1   5  15         41.53         37.33         1.89 o                         
   0   5  15         30.31         37.50         2.65 o                         
   1   5  15          1.55          0.69         1.14 o                         
   2   5  15          0.04         -0.32         1.27 o                         
   3   5  15          2.38          2.37         1.30 o                         
   4   5  15          1.99          4.56         3.01 o                         
  -3   6  15          2.56          1.34         1.74 o                         
  -2   6  15          0.00          0.14         1.38 o                         
  -1   6  15         43.99         42.49         2.30 o                         
   0   6  15        674.91        764.52        11.50 o                         
   1   6  15          2.22          1.68         1.08 o                         
   2   6  15         19.68         15.61         1.28 o                         
   3   6  15         13.70         12.84         1.41 o                         
   4   6  15          0.13          4.22         3.55 o                         
  -3   7  15          0.18          1.69         1.81 o                         
  -2   7  15         11.28          9.73         1.60 o                         
  -1   7  15         30.16         28.52         1.79 o                         
   0   7  15          4.80          8.50         1.84 o                         
   1   7  15          2.57          3.31         1.10 o                         
   2   7  15         12.19         10.33         1.34 o                         
   3   7  15          0.43         -0.56         1.32 o                         
   4   7  15          0.16         -0.31         4.76 o                         
  -3   8  15          0.01         -1.00         3.11 o                         
  -2   8  15          0.73          0.70         1.71 o                         
  -1   8  15          0.35         -0.75         1.34 o                         
   0   8  15        221.30        224.98         3.48 o                         
   1   8  15         28.03         26.19         1.74 o                         
   2   8  15          1.36          3.43         1.34 o                         
   3   8  15          0.04          0.26         1.45 o                         
   4   8  15          0.01         -2.10         3.50 o                         
  -3   9  15          0.59         -2.14         3.41 o                         
  -2   9  15          2.96          2.56         1.89 o                         
  -1   9  15          3.96          1.70         1.47 o                         
   0   9  15          2.71          4.56         1.10 o                         
   1   9  15          2.98         -0.73         1.74 o                         
   2   9  15          3.39          0.98         1.44 o                         
   3   9  15          2.24          3.01         2.05 o                         
  -2  10  15         27.46         30.50         2.38 o                         
  -1  10  15          0.16          2.87         1.65 o                         
   0  10  15         91.94         89.73         2.35 o                         
   1  10  15         14.74         13.81         1.97 o                         
   2  10  15          0.12         -1.82         1.82 o                         
   3  10  15          1.64         -1.16         2.47 o                         
  -2  11  15         85.14        105.75         6.08 o                         
  -1  11  15          6.47          8.88         1.93 o                         
   0  11  15          0.49         -1.01         1.85 o                         
   1  11  15         19.09         17.11         2.18 o                         
   2  11  15          1.02         -1.32         2.08 o                         
   3  11  15          7.74          4.00         3.56 o                         
  -1  12  15         11.42         12.12         3.28 o                         
   0  12  15          3.99          6.37         2.34 o                         
   1  12  15          1.30         -1.20         2.64 o                         
   2  12  15          0.07          1.60         2.90 o                         
  -1  -4  16          0.00         -0.58         2.45 o                         
   0  -4  16          1.39          8.49         3.53 o                         
   1  -4  16          6.00          8.13         2.98 o                         
  -2  -3  16          0.91          3.18         2.44 o                         
  -1  -3  16          0.84          1.08         2.00 o                         
   0  -3  16         78.79         94.58         4.70 o                         
   1  -3  16         21.19         25.72         3.26 o                         
   2  -3  16          1.93          2.64         2.57 o                         
  -2  -2  16          3.00          2.42         1.99 o                         
  -1  -2  16          5.84          5.02         2.11 o                         
   0  -2  16         14.64         13.46         2.35 o                         
   1  -2  16         39.69         27.56         2.41 o                         
   2  -2  16          3.02          4.16         2.24 o                         
  -3  -1  16          0.27          1.44         4.25 o                         
  -2  -1  16         37.48         42.66         2.81 o                         
  -1  -1  16          0.66         -1.96         1.96 o                         
   0  -1  16          2.17         -0.01         1.58 o                         
   1  -1  16          0.67          0.85         2.16 o                         
   2  -1  16          1.49          3.56         1.66 o                         
   3  -1  16          0.42         -0.86         3.97 o                         
  -3   0  16          5.59          2.78         3.08 o                         
  -2   0  16         19.83         22.25         1.95 o                         
  -1   0  16          7.55          5.31         1.56 o                         
   0   0  16          5.80          2.31         1.65 o                         
   1   0  16         60.83         71.64         3.29 o                         
   2   0  16         28.07         29.76         3.18 o                         
   3   0  16          2.12         -1.20         2.50 o                         
  -3   1  16          1.91          0.59         2.41 o                         
  -2   1  16          0.49         -0.87         1.64 o                         
  -1   1  16          2.70          4.81         1.47 o                         
   0   1  16          0.54         -0.97         1.25 o                         
   1   1  16         13.95         12.28         1.46 o                         
   2   1  16         30.16         21.72         1.79 o                         
   3   1  16          0.06         -2.06         2.06 o                         
  -3   2  16          2.17          0.05         2.38 o                         
  -2   2  16          7.02          3.34         1.40 o                         
  -1   2  16        201.20        197.41         5.51 o                         
   0   2  16          6.46          4.55         1.26 o                         
   1   2  16         76.79         87.30         2.70 o                         
   2   2  16          3.40          3.37         1.37 o                         
   3   2  16          0.42         -1.64         1.64 o                         
  -3   3  16          1.79          3.10         2.40 o                         
  -2   3  16         10.88          6.90         1.45 o                         
  -1   3  16         98.32         86.30         2.58 o                         
   0   3  16         53.10         48.04         2.00 o                         
   1   3  16          3.87          2.31         1.08 o                         
   2   3  16          0.49          0.31         1.14 o                         
   3   3  16          0.16          0.01         1.32 o                         
   4   3  16          1.11          1.58         9.84 o                         
  -3   4  16         15.75         17.49         2.33 o                         
  -2   4  16          0.00         -1.75         1.75 o                         
  -1   4  16          9.58          8.49         1.27 o                         
   0   4  16          1.86         -2.43         2.43 o                         
   1   4  16          4.02          0.59         1.13 o                         
   2   4  16          7.49          6.17         1.15 o                         
   3   4  16          2.10          1.02         1.44 o                         
   4   4  16          9.12          6.44         1.99 o                         
  -3   5  16          5.84         10.71         2.66 o                         
  -2   5  16          2.05          1.81         1.72 o                         
  -1   5  16         24.28         21.28         1.51 o                         
   0   5  16        143.49        143.21         4.22 o                         
   1   5  16         19.75         14.46         1.52 o                         
   2   5  16         32.06         27.15         1.47 o                         
   3   5  16          5.08          2.95         1.28 o                         
   4   5  16          0.11          1.78         2.49 o                         
  -3   6  16          0.79         -2.57         3.13 o                         
  -2   6  16         11.02         10.88         2.02 o                         
  -1   6  16        100.21         98.72         2.47 o                         
   0   6  16         37.63         58.14         2.57 o                         
   1   6  16          5.85          6.41         1.26 o                         
   2   6  16          0.33          1.70         1.02 o                         
   3   6  16          0.27         -1.58         1.58 o                         
   4   6  16          4.96          6.86         5.10 o                         
  -3   7  16        107.42        137.99         9.01 o                         
  -2   7  16          1.96          3.52         2.45 o                         
  -1   7  16          6.86          7.38         1.64 o                         
   0   7  16        105.25        113.73         3.25 o                         
   1   7  16          0.46         -0.21         1.04 o                         
   2   7  16          0.68         -0.73         1.35 o                         
   3   7  16          0.01          0.63         1.86 o                         
  -3   8  16          3.65          6.62         6.74 o                         
  -2   8  16          9.51          7.38         2.05 o                         
  -1   8  16          4.24          3.21         2.20 o                         
   0   8  16         62.11         73.43         2.29 o                         
   1   8  16          2.05          0.84         1.57 o                         
   2   8  16          4.31          3.77         1.52 o                         
   3   8  16          0.23          3.54         2.52 o                         
  -2   9  16          9.68          7.40         2.54 o                         
  -1   9  16          1.84          1.25         1.75 o                         
   0   9  16         19.13         22.02         1.89 o                         
   1   9  16          0.38          0.72         1.88 o                         
   2   9  16          4.02          2.79         1.75 o                         
   3   9  16          0.88         -0.17         2.81 o                         
  -2  10  16          1.14         -1.43         2.27 o                         
  -1  10  16          4.24          3.38         1.83 o                         
   0  10  16         73.38         76.67         3.41 o                         
   1  10  16         19.59         16.09         2.29 o                         
   2  10  16          3.94          4.37         2.55 o                         
   3  10  16          0.36         -2.36         3.11 o                         
  -1  11  16          6.04         10.92         2.21 o                         
   0  11  16          0.51          2.84         2.32 o                         
   1  11  16          3.22          2.18         2.82 o                         
   2  11  16          7.33          8.16         3.07 o                         
   0  12  16          5.86          5.50         2.76 o                         
   1  12  16          1.28          1.36         3.58 o                         
  -1  -3  17          0.00          0.65         2.96 o                         
   0  -3  17         29.45         26.85         3.69 o                         
   1  -3  17         62.42         82.66         6.89 o                         
  -1  -2  17          3.28          0.05         3.51 o                         
   0  -2  17          8.88          8.96         2.91 o                         
   1  -2  17          0.39          2.87         5.83 o                         
   2  -2  17          0.14          1.58         5.27 o                         
  -2  -1  17         24.64         27.58         3.39 o                         
  -1  -1  17          0.73         -3.17         3.17 o                         
   0  -1  17          0.16          0.51         2.80 o                         
   1  -1  17          0.04         -3.12         3.12 o                         
   2  -1  17          7.39          4.79         3.45 o                         
  -2   0  17          0.18         -0.07         2.46 o                         
  -1   0  17          5.18         -1.11         2.55 o                         
   0   0  17          0.40         -2.04         2.04 o                         
   1   0  17         70.81         73.64         3.76 o                         
   2   0  17         25.42         22.09         2.82 o                         
   3   0  17          0.22          3.58         4.05 o                         
  -2   1  17         15.60         16.80         3.05 o                         
  -1   1  17         14.97         12.21         1.69 o                         
   0   1  17          0.97         -1.98         1.98 o                         
   1   1  17          0.00          4.11         2.92 o                         
   2   1  17          0.32         -1.81         1.87 o                         
   3   1  17          2.19          2.92         2.82 o                         
  -3   2  17          1.19         -1.64         7.38 o                         
  -2   2  17         18.37         18.35         2.92 o                         
  -1   2  17         32.34         33.35         2.40 o                         
   0   2  17          0.71          1.42         1.46 o                         
   1   2  17         47.35         55.94         3.00 o                         
   2   2  17         17.53         12.15         1.92 o                         
   3   2  17          0.04          3.25         2.26 o                         
  -3   3  17          4.23          1.45         5.04 o                         
  -2   3  17          0.02          3.45         1.98 o                         
  -1   3  17         37.48         37.39         2.36 o                         
   0   3  17          0.52         -1.34         1.34 o                         
   1   3  17          1.52          0.55         1.45 o                         
   2   3  17          0.05         -0.67         1.59 o                         
   3   3  17          0.10         -0.80         2.24 o                         
  -3   4  17         40.59         52.07        10.52 o                         
  -2   4  17         13.95         15.04         1.97 o                         
  -1   4  17          1.24         -0.43         1.60 o                         
   0   4  17          7.80          4.76         1.48 o                         
   1   4  17          5.96          6.44         1.23 o                         
   2   4  17          0.19          0.76         1.48 o                         
   3   4  17          0.98          2.19         2.58 o                         
  -3   5  17         38.50         57.03         5.68 o                         
  -2   5  17          0.04         -0.57         2.35 o                         
  -1   5  17          4.03          1.43         1.49 o                         
   0   5  17          3.37          1.97         1.36 o                         
   1   5  17         84.90         86.42         2.38 o                         
   2   5  17          1.62         -0.42         1.38 o                         
   3   5  17         10.00          9.84         2.65 o                         
  -3   6  17         14.96         15.29         7.38 o                         
  -2   6  17          3.26          2.68         2.69 o                         
  -1   6  17          6.30          8.09         1.61 o                         
   0   6  17         29.14         36.27         3.31 o                         
   1   6  17         17.04         20.61         2.57 o                         
   2   6  17         19.92         17.50         1.46 o                         
   3   6  17          0.46          0.25         2.51 o                         
  -2   7  17         11.33          9.17         3.07 o                         
  -1   7  17          0.12         -1.58         1.58 o                         
   0   7  17         52.13         51.20         2.73 o                         
   1   7  17         52.01         52.88         2.89 o                         
   2   7  17         21.46         19.31         1.92 o                         
   3   7  17          0.04          3.08         2.62 o                         
  -2   8  17          0.38         -0.30         2.21 o                         
  -1   8  17         16.08         14.50         1.72 o                         
   0   8  17          6.52          4.95         1.83 o                         
   1   8  17         23.45         17.79         1.65 o                         
   2   8  17          5.17          3.99         2.18 o                         
   3   8  17          0.88         12.86         2.86 o                         
  -2   9  17          0.03         -1.38         2.57 o                         
  -1   9  17          1.36          1.71         1.90 o                         
   0   9  17          0.01          1.01         1.46 o                         
   1   9  17          0.32          0.71         2.52 o                         
   2   9  17         12.05         14.41         2.34 o                         
   3   9  17          0.07         -0.20         3.20 o                         
  -1  10  17          0.98         -2.04         2.04 o                         
   0  10  17         48.90         64.48         4.04 o                         
   1  10  17          1.78          3.40         3.04 o                         
   2  10  17         16.89         20.61         3.11 o                         
  -1  11  17         31.56         37.37         3.76 o                         
   0  11  17          7.66         11.68         2.65 o                         
   1  11  17          1.50         -1.25         5.03 o                         
   2  11  17          0.09          0.06         5.16 o                         
   0  -2  18          3.28          0.94         4.18 o                         
  -1  -1  18          0.22          0.57         3.74 o                         
   0  -1  18          5.07          4.03         4.34 o                         
   1  -1  18         10.24          4.97         5.74 o                         
  -2   0  18          0.93          1.72         3.37 o                         
  -1   0  18          0.99         -2.18         4.16 o                         
   0   0  18          0.31         -2.62         2.62 o                         
   1   0  18         12.47         16.25         3.39 o                         
   2   0  18          3.06         -0.06         8.67 o                         
  -2   1  18         20.16         21.81         2.87 o                         
  -1   1  18         22.91         14.41         2.64 o                         
   0   1  18         28.50         31.17         4.26 o                         
   1   1  18          0.01          1.76         2.23 o                         
   2   1  18          4.28          0.95         2.62 o                         
  -2   2  18         17.13         16.97         2.77 o                         
  -1   2  18          1.39          4.10         2.54 o                         
   0   2  18          0.25         -0.90         1.83 o                         
   1   2  18         58.39         63.00         3.74 o                         
   2   2  18          0.80          2.68         3.11 o                         
  -2   3  18          0.97         -1.60         2.58 o                         
  -1   3  18          6.65          6.87         1.92 o                         
   0   3  18          2.95          3.08         3.20 o                         
   1   3  18          0.14         -1.14         2.01 o                         
   2   3  18          3.61          6.05         2.18 o                         
   3   3  18          1.19          9.37         4.98 o                         
  -2   4  18          0.36          0.66         2.71 o                         
  -1   4  18          0.09         -1.59         1.96 o                         
   0   4  18         32.06         34.71         3.91 o                         
   1   4  18         33.77         29.72         2.46 o                         
   2   4  18          2.92          5.64         2.36 o                         
   3   4  18          0.00          0.15         4.10 o                         
  -2   5  18          3.03          3.14         2.69 o                         
  -1   5  18         38.87         35.71         2.83 o                         
   0   5  18          8.72          9.14         1.83 o                         
   1   5  18          0.00          5.04         2.38 o                         
   2   5  18          0.26          0.76         2.08 o                         
   3   5  18          0.80          2.33         3.70 o                         
  -2   6  18          2.71         -0.32         2.06 o                         
  -1   6  18          3.05          4.57         1.81 o                         
   0   6  18         13.42         15.55         2.80 o                         
   1   6  18        180.75        191.13         4.26 o                         
   2   6  18          1.72          1.73         2.20 o                         
   3   6  18          3.33          7.53         3.03 o                         
  -2   7  18          2.81          1.71         3.29 o                         
  -1   7  18          0.17         -1.92         1.92 o                         
   0   7  18          6.88          4.68         2.08 o                         
   1   7  18         10.54          7.95         2.07 o                         
   2   7  18          1.87         -0.05         2.47 o                         
   3   7  18          1.01          7.91         4.69 o                         
  -2   8  18          0.00          3.67         3.07 o                         
  -1   8  18          0.03         -0.80         1.83 o                         
   0   8  18          0.67         -1.81         1.81 o                         
   1   8  18         24.07         15.93         2.96 o                         
   2   8  18          4.31          3.44         2.36 o                         
  -1   9  18          1.17          1.58         2.18 o                         
   0   9  18          2.67          3.02         2.72 o                         
   1   9  18          6.10          5.66         2.89 o                         
   2   9  18          3.38          6.59         4.03 o                         
  -1  10  18          6.83          7.47         3.46 o                         
   0  10  18          0.01          1.34         2.80 o                         
   1  10  18         33.70         24.09         3.27 o                         
   0   0  19          3.66          1.17         4.78 o                         
   1   0  19          0.21         -0.47         4.92 o                         
  -1   1  19          6.51         14.05         4.58 o                         
   0   1  19          2.75          1.57         2.98 o                         
   1   1  19          0.30         -2.81         2.81 o                         
  -1   2  19          0.24         -1.36         2.81 o                         
   0   2  19         44.30         40.06         4.73 o                         
   1   2  19          3.28          0.18         3.23 o                         
   2   2  19         21.24         10.80         4.26 o                         
  -1   3  19          6.12          5.70         3.06 o                         
   0   3  19         21.84         17.32         2.22 o                         
   1   3  19          5.68          8.65         2.61 o                         
   2   3  19          0.12          4.49         3.53 o                         
  -2   4  19          4.50         -6.74         6.74 o                         
  -1   4  19          0.33         -1.19         2.18 o                         
   0   4  19          0.61         -0.46         2.47 o                         
   1   4  19          0.76         -2.03         2.13 o                         
   2   4  19          1.13          1.30         3.67 o                         
  -1   5  19          0.17         -1.70         2.48 o                         
   0   5  19         12.49         11.24         2.51 o                         
   1   5  19         48.33         48.82         2.68 o                         
   2   5  19          9.70         13.44         2.87 o                         
  -1   6  19          0.54          3.06         2.84 o                         
   0   6  19         29.58         24.66         2.69 o                         
   1   6  19         94.01        113.44         4.28 o                         
   2   6  19          1.84          4.61         3.15 o                         
  -1   7  19          0.93         -3.05         3.05 o                         
   0   7  19         20.51         24.25         2.82 o                         
   1   7  19         20.71         26.88         2.72 o                         
   2   7  19          0.65          5.70         3.02 o                         
  -1   8  19          5.14          8.02         3.71 o                         
   0   8  19          0.14          0.73         2.77 o                         
   1   8  19          0.12          7.31         3.08 o                         
   2   8  19          2.01         -1.10         3.20 o                         
   0   9  19          0.16         -3.51         3.51 o                         
   1   9  19          9.57         12.79         4.68 o                         
   0   2  20         37.74         34.21         7.79 o                         
   0   3  20          0.16         -2.82         2.82 o                         
   1   3  20          0.04         -2.32         3.88 o                         
   0   4  20          0.12         -2.50         3.22 o                         
   1   4  20          7.73          1.69         4.22 o                         
   0   5  20          6.49          3.43         3.18 o                         
   1   5  20         11.80          5.90         3.78 o                         
   0   6  20          2.29          6.36         3.25 o                         
   1   6  20          0.68          5.45         2.92 o                         
   0   7  20          4.75         10.32         3.66 o                         
   1   7  20         15.42         13.39         3.22 o                         
                                                                                
